# Supplementary material for: Simple paired heavy- and light-chain antibody repertoire sequencing using endoplasmic reticulum microsomes
Source: Genome Med. 2018 Apr 27;10:34. doi: 10.1186/s13073-018-0542-5 (PMC5921987; doi:10.1186/s13073-018-0542-5)
Supplement: Supplementary file 2 — Contains supplementary data files 1–6. (XLSX 1059 kb) [file 13073_2018_542_MOESM2_ESM.xlsx]

## Sheet: Supplementary_data_file1
Supplementary data file 1: Unique HC-LC pairs (≥2 reads per pair) obtained for IgM isotype from pre-immunization sample
HC-CDR3 read count	HC-CDR3 aa sequence	Most frequently paired LC-CDR3 aa sequence	IGHV gene	IGHD gene	IGHJ gene	IGKV gene	IGKJ gene	HC-CDR3 aa length	LC-CDR3 aa length																									IGHD2-2*00	IGHJ4*00	IGHM*00
1804714	CAKDSTSSWSFDYW	CQQYDNLLLSF	IGHV3-23	IGHD2-2	IGHJ4	IGKV1-33	IGKJ3	14	11
530669	CALGPLGYYYGLDVW	CQQYYSYPLAF	IGHV5-51	IGHD3-10	IGHJ6	IGKV1-8	IGKJ3	15	11
191291	CVRYNRNSGWYSVDYW	CQQAKSFPLTF	IGHV4-59	IGHD6-19	IGHJ4	IGKV1-12	IGKJ4	16	11
136724	CAATLVRGVINARYYYYGMDVW	CQQSYSSYTF	IGHV3-7	IGHD3-10	IGHJ6	IGKV1-39	IGKJ2	22	10
107380	CAKSRDGYYHGLSW	CQQSYSTPRSLTF	IGHV3-33	IGHD5-24	IGHJ5	IGKV1-39	IGKJ4	14	13
58703	CARAGAAAHIRYYFDYW	CQQYDNLPLTF	IGHV3-30	IGHD6-13	IGHJ4	IGKV1-33	IGKJ3	17	11
54445	CAKDSTSGWSFDYW	CQQYDNLLLSF	IGHV3-23	IGHD2-2	IGHJ4	IGKV1-33	IGKJ3	14	11
51831	CARVAYCGGDCYSANLVIFDYW	CQQSYSTPRSLTF	IGHV4-59	IGHD2-21	IGHJ4	IGKV1-39	IGKJ4	22	13
43602	CAKSPFASPDSSDFDRW	CQQYDNLPLTF	IGHV3-23	IGHD6-25	IGHJ4	IGKV1-33	IGKJ3	17	11
28839	CVTVVTDYW	CQQSYSTPRTF	IGHV2-5	IGHD4-23	IGHJ4	IGKV1-39	IGKJ1	9	11
27034	CALGPLRYYYGLDVW	CQQYYSYPLAF	IGHV5-51	IGHD3-10	IGHJ6	IGKV1-8	IGKJ3	15	11
26193	CAKDSPSSWSFDYW	CQQYDNLLLSF	IGHV3-23	IGHD6-13	IGHJ4	IGKV1-33	IGKJ3	14	11
21929	CANGPHDRSSPLDFW	CQQYNTFRTF	IGHV3-23	IGHD2-2	IGHJ4	IGKV1-5	IGKJ1	15	10
13154	CAKDSASSWSFDYW	CQQYDNLLLSF	IGHV3-23	IGHD6-13	IGHJ4	IGKV1-33	IGKJ3	14	11
11308	CAKDSTSSWSFDYC	CQQYDNLLLSF	IGHV3-23	IGHD2-2	IGHJ4	IGKV1-33	IGKJ3	14	11
10839	GAKDSTSSWSFDYW	CQQYDNLLLSF	IGHV3-23	IGHD2-2	IGHJ4	IGKV1-33	IGKJ3	14	11
9625	CAKESTSSWSFDYW	CQQYDNLLLSF	IGHV3-23	IGHD6-13	IGHJ4	IGKV1-33	IGKJ3	14	11
8134	GALGPLGYYYGLDVW	CQQYYSYPLAF	IGHV5-51	IGHD3-10	IGHJ6	IGKV1-8	IGKJ3	15	11
8018	CAKDSSSSWSFDYW	CQQYDNLLLSF	IGHV3-23	IGHD6-13	IGHJ4	IGKV1-33	IGKJ3	14	11
7714	CAKDSTSSWSCDYW	CQQYDNLLLSF	IGHV3-23	IGHD2-2	IGHJ4	IGKV1-33	IGKJ3	14	11
6179	CGRYNRNSGWYSVDYW	CQQAKSFPLTF	IGHV4-59	IGHD6-19	IGHJ4	IGKV1-12	IGKJ4	16	11
5218	CAKDSTSSGSFDYW	CQQYDNLLLSF	IGHV3-23	IGHD2-2	IGHJ4	IGKV1-33	IGKJ3	14	11
4838	CALGTLGYYYGLDVW	CQQYYSYPLAF	IGHV5-51	IGHD3-10	IGHJ6	IGKV1-8	IGKJ3	15	11
4486	CALGPLGYYYGWDVW	CQQYYSYPLAF	IGHV5-51	IGHD3-10	IGHJ6	IGKV1-8	IGKJ3	15	11
3854	CAKDSTSSWAFDYW	CQQYDNLLLSF	IGHV3-23	IGHD2-2	IGHJ4	IGKV1-33	IGKJ3	14	11
3835	CAKDSTSSWSLDYW	CQQYDNLLLSF	IGHV3-23	IGHD2-2	IGHJ4	IGKV1-33	IGKJ3	14	11
3689	WAKDSTSSWSFDYW	CQQYDNLLLSF	IGHV3-23	IGHD2-2	IGHJ4	IGKV1-33	IGKJ3	14	11
3501	CAKDRTSSWSFDYW	CQQYDNLLLSF	IGHV3-23	IGHD6-13	IGHJ4	IGKV1-33	IGKJ3	14	11
3389	CAKDSTSSCSFDYW	CQQYDNLLLSF	IGHV3-23	IGHD2-2	IGHJ4	IGKV1-33	IGKJ3	14	11
3315	CAKDSTSSWSFDDW	CQQYDNLLLSF	IGHV3-23	IGHD6-13	IGHJ4	IGKV1-33	IGKJ3	14	11
3247	CAKDSTSSWSVDYW	CQQYDNLLLSF	IGHV3-23	IGHD2-2	IGHJ4	IGKV1-33	IGKJ3	14	11
3216	CAKDSTRSWSFDYW	CQQYDNLLLSF	IGHV3-23	IGHD6-13	IGHJ4	IGKV1-33	IGKJ3	14	11
3186	CALGPLGYYYGLDVC	CQQYYSYPLAF	IGHV5-51	IGHD3-10	IGHJ6	IGKV1-8	IGKJ3	15	11
3185	CARGPLGYYYGLDVW	CQQYYSYPLAF	IGHV5-51	IGHD3-10	IGHJ6	IGKV1-8	IGKJ3	15	11
3149	CAKDSTSSWSFDYG	CQQYDNLLLSF	IGHV3-23	IGHD2-2	IGHJ4	IGKV1-33	IGKJ3	14	11
3123	WALGPLGYYYGLDVW	CQQYYSYPLAF	IGHV5-51	IGHD3-10	IGHJ6	IGKV1-8	IGKJ3	15	11
3039	CALGHLGYYYGLDVW	CQQYYSYPLAF	IGHV5-51	IGHD3-10	IGHJ6	IGKV1-8	IGKJ3	15	11
2991	CAKDSTSSWYFDYW	CQQYDNLLLSF	IGHV3-23	IGHD6-13	IGHJ4	IGKV1-33	IGKJ3	14	11
2777	CAKDSTGSWSFDYW	CQQYDNLLLSF	IGHV3-23	IGHD6-13	IGHJ4	IGKV1-33	IGKJ3	14	11
2438	CAKDSTSCWSFDYW	CQQYDNLLLSF	IGHV3-23	IGHD2-2	IGHJ4	IGKV1-33	IGKJ3	14	11
2404	CAKDSTSIWSFDYW	CQQYDNLLLSF	IGHV3-23	IGHD2-2	IGHJ4	IGKV1-33	IGKJ3	14	11
2367	CAKDITSSWSFDYW	CQQYDNLLLSF	IGHV3-23	IGHD6-13	IGHJ4	IGKV1-33	IGKJ3	14	11
2188	CAKDSTSSWSFDSW	CQQYDNLLLSF	IGHV3-23	IGHD2-2	IGHJ4	IGKV1-33	IGKJ3	14	11
2134	CAKDSTSRWSFDYW	CQQYDNLLLSF	IGHV3-23	IGHD2-2	IGHJ4	IGKV1-33	IGKJ3	14	11
2129	CAKDSPSGWSFDYW	CQQYDNLLLSF	IGHV3-23	IGHD2-2	IGHJ4	IGKV1-33	IGKJ3	14	11
2120	CALGPVGYYYGLDVW	CQQYYSYPLAF	IGHV5-51	IGHD3-10	IGHJ6	IGKV1-8	IGKJ3	15	11
2117	CAKDSTSSWCFDYW	CQQYDNLLLSF	IGHV3-23	IGHD2-2	IGHJ4	IGKV1-33	IGKJ3	14	11
2000	CAKDSTSSWFFDYW	CQQYDNLLLSF	IGHV3-23	IGHD2-2	IGHJ4	IGKV1-33	IGKJ3	14	11
1893	CAKYSTSSWSFDYW	CQQYDNLLLSF	IGHV3-23	IGHD2-2	IGHJ4	IGKV1-33	IGKJ3	14	11
1865	CARDSTSSWSFDYW	CQQYDNLLLSF	IGHV3-23	IGHD2-2	IGHJ4	IGKV1-33	IGKJ3	14	11
1793	GARGHLGYYYGLDVW	CQQYYSYPLAF	IGHV5-51	IGHD3-10	IGHJ6	IGKV1-8	IGKJ3	15	11
1733	CSKDSTSSWSFDYW	CQQYDNLLLSF	IGHV3-23	IGHD2-2	IGHJ4	IGKV1-33	IGKJ3	14	11
1710	CEKDSTSSWSFDYW	CQQYDNLLLSF	IGHV3-23	IGHD2-2	IGHJ4	IGKV1-33	IGKJ3	14	11
1656	CAKDSTISWSFDYW	CQQYDNLLLSF	IGHV3-23	IGHD2-2	IGHJ4	IGKV1-33	IGKJ3	14	11
1645	CAKDSPRSWSFDYW	CQQYDNLLLSF	IGHV3-23	IGHD6-13	IGHJ4	IGKV1-33	IGKJ3	14	11
1539	CAKDSTSSLSFDYW	CQQYDNLLLSF	IGHV3-23	IGHD2-2	IGHJ4	IGKV1-33	IGKJ3	14	11
1503	CVRYNSNSGWYSVDYW	CQQAKSFPLTF	IGHV4-59	IGHD6-19	IGHJ4	IGKV1-12	IGKJ4	16	11
1493	GARGPLGYYYGLDVW	CQQYYSYPLAF	IGHV5-51	IGHD3-10	IGHJ6	IGKV1-8	IGKJ3	15	11
1469	CAKESPSSWSFDYW	CQQYDNLLLSF	IGHV3-23	IGHD6-13	IGHJ4	IGKV1-33	IGKJ3	14	11
1400	CAATLVRGVINARYYYYGRDVW	CQQSYSSYTF	IGHV3-7	IGHD3-10	IGHJ6	IGKV1-39	IGKJ2	22	10
1366	CAKDSASGWSFDYW	CQQYDNLLLSF	IGHV3-23	IGHD2-2	IGHJ4	IGKV1-33	IGKJ3	14	11
1259	CAATLVRGVIKARYYYYGMDVW	CQQSYSSYTF	IGHV3-7	IGHD3-10	IGHJ6	IGKV1-39	IGKJ2	22	10
1241	CAKDSTSSWSFDFW	CQQYDNLLLSF	IGHV3-23	IGHD2-2	IGHJ4	IGKV1-33	IGKJ3	14	11
1237	FAKDSTSSWSFDYW	CQQYDNLLLSF	IGHV3-23	IGHD2-2	IGHJ4	IGKV1-33	IGKJ3	14	11
1212	CAAALVRGVINARYYYYGMDVW	CQQSYSSYTF	IGHV3-7	IGHD3-10	IGHJ6	IGKV1-39	IGKJ2	22	10
1169	CVRYNRNSGWYSVDYC	CQQAKSFPLTF	IGHV4-59	IGHD6-19	IGHJ4	IGKV1-12	IGKJ4	16	11
1135	CVRYNRNSGWYSGDYW	CQQAKSFPLTF	IGHV4-59	IGHD6-19	IGHJ4	IGKV1-12	IGKJ4	16	11
1091	CAKDGTSSWSFDYW	CQQYDNLLLSF	IGHV3-23	IGHD6-13	IGHJ4	IGKV1-33	IGKJ3	14	11
1085	CAKDSNSSWSFDYW	CQQYDNLLLSF	IGHV3-23	IGHD6-13	IGHJ4	IGKV1-33	IGKJ3	14	11
980	CAKDSTCSWSFDYW	CQQYDNLLLSF	IGHV3-23	IGHD6-13	IGHJ4	IGKV1-33	IGKJ3	14	11
978	CAKESTSGWSFDYW	CQQYDNLLLSF	IGHV3-23	IGHD2-2	IGHJ4	IGKV1-33	IGKJ3	14	11
975	CAKDSTTSWSFDYW	CQQYDNLLLSF	IGHV3-23	IGHD2-2	IGHJ4	IGKV1-33	IGKJ3	14	11
956	CAKDSPGSWSFDYW	CQQYDNLLLSF	IGHV3-23	IGHD6-13	IGHJ4	IGKV1-33	IGKJ3	14	11
942	CAKNSTSSWSFDYW	CQQYDNLLLSF	IGHV3-23	IGHD2-2	IGHJ4	IGKV1-33	IGKJ3	14	11
938	CGKDSTSSWSFDYW	CQQYDNLLLSF	IGHV3-23	IGHD2-2	IGHJ4	IGKV1-33	IGKJ3	14	11
933	CAKDSTSSWSFGYW	CQQYDNLLLSF	IGHV3-23	IGHD2-2	IGHJ4	IGKV1-33	IGKJ3	14	11
921	CAKDSTSSRSFDYW	CQQYDNLLLSF	IGHV3-23	IGHD2-2	IGHJ4	IGKV1-33	IGKJ3	14	11
883	CAKSRDGYSHGLSW	CQQSYSTPRSLTF	IGHV3-33	IGHD5-24	IGHJ5	IGKV1-39	IGKJ4	14	13
854	GAKDSASSWSFDYW	CQQYDNLLLSF	IGHV3-23	IGHD6-13	IGHJ4	IGKV1-33	IGKJ3	14	11
850	GAKDSPSSWSFDYW	CQQYDNLLLSF	IGHV3-23	IGHD6-13	IGHJ4	IGKV1-33	IGKJ3	14	11
839	CVRYTRNSGWYSVDYW	CQQAKSFPLTF	IGHV4-59	IGHD6-19	IGHJ4	IGKV1-12	IGKJ4	16	11
829	CAKDSTNSWSFDYW	CQQYDNLLLSF	IGHV3-23	IGHD6-13	IGHJ4	IGKV1-33	IGKJ3	14	11
826	WVRYNRNSGWYSVDYW	CQQAKSFPLTF	IGHV4-59	IGHD6-19	IGHJ4	IGKV1-12	IGKJ4	16	11
808	CAKDNTSSWSFDYW	CQQYDNLLLSF	IGHV3-23	IGHD6-19	IGHJ4	IGKV1-33	IGKJ3	14	11
804	CAKDSTSSWSFDNW	CQQYDNLLLSF	IGHV3-23	IGHD2-2	IGHJ4	IGKV1-33	IGKJ3	14	11
799	CALGPLVYYYGLDVW	CQQYYSYPLAF	IGHV5-51	IGHD3-22	IGHJ6	IGKV1-8	IGKJ3	15	11
794	SAKDSTSSWSFDYW	CQQYDNLLLSF	IGHV3-23	IGHD2-2	IGHJ4	IGKV1-33	IGKJ3	14	11
780	GALGHLGYYYGLDVW	CQQYYSYPLAF	IGHV5-51	IGHD3-10	IGHJ6	IGKV1-8	IGKJ3	15	11
760	CAKDSTSTWSFDYW	CQQYDNLLLSF	IGHV3-23	IGHD2-2	IGHJ4	IGKV1-33	IGKJ3	14	11
755	GAWGHLGYYYGLDVW	CQQYYSYPMAF	IGHV5-51	IGHD3-10	IGHJ6	IGKV1-8	IGKJ3	15	11
754	CAKASTSSWSFDYW	CQQYDNLLLSF	IGHV3-23	IGHD6-13	IGHJ4	IGKV1-33	IGKJ3	14	11
746	CAEDSTSSWSFDYW	CQQYDNLLLSF	IGHV3-23	IGHD6-13	IGHJ4	IGKV1-33	IGKJ3	14	11
746	CAKDSTSSWPFDYW	CQQYDNLLLSF	IGHV3-23	IGHD2-2	IGHJ4	IGKV1-33	IGKJ3	14	11
704	CANDSTSSWSFDYW	CQQYDNLLLSF	IGHV3-23	IGHD2-2	IGHJ4	IGKV1-33	IGKJ3	14	11
681	CAKDSTSSWTFDYW	CQQYDNLLLSF	IGHV3-23	IGHD2-2	IGHJ4	IGKV1-33	IGKJ3	14	11
676	CAKARDGYYHGLSW	CQQSYSTPRSLTF	IGHV3-33	IGHD5-24	IGHJ5	IGKV1-39	IGKJ4	14	13
674	CAKGSTSSWSFDYW	CQQYDNLLLSF	IGHV3-23	IGHD2-2	IGHJ4	IGKV1-33	IGKJ3	14	11
651	CAKDSTSSWSFAYW	CQQYDNLLLSF	IGHV3-23	IGHD2-2	IGHJ4	IGKV1-33	IGKJ3	14	11
644	CAKDSTSSWSFVYW	CQQYDNLLLSF	IGHV3-23	IGHD2-2	IGHJ4	IGKV1-33	IGKJ3	14	11
640	GAKSRDGYYHGLSW	CQQSYSTPRSLTF	IGHV3-33	IGHD5-24	IGHJ5	IGKV1-39	IGKJ4	14	13
640	CVRDNRNSGWYSVDYW	CQQAKSFPLTF	IGHV4-59	IGHD6-19	IGHJ4	IGKV1-12	IGKJ4	16	11
629	CAKDSTRGWSFDYW	CQQYDNLLLSF	IGHV3-23	IGHD2-2	IGHJ4	IGKV1-33	IGKJ3	14	11
596	CAKESTGSWSFDYW	CQQYDNLLLSF	IGHV3-23	IGHD6-13	IGHJ4	IGKV1-33	IGKJ3	14	11
594	CAKDSTSNWSFDYW	CQQYDNLLLSF	IGHV3-23	IGHD2-2	IGHJ4	IGKV1-33	IGKJ3	14	11
593	CALGPLGYYYCLDVW	CQQYYSYPLAF	IGHV5-51	IGHD3-16	IGHJ6	IGKV1-8	IGKJ3	15	11
587	CVGYNRNSGWYSVDYW	CQQAKSFPLTF	IGHV4-59	IGHD6-19	IGHJ4	IGKV1-12	IGKJ4	16	11
586	CAKESASSWSFDYW	CQQYDNLLLSF	IGHV3-23	IGHD6-13	IGHJ4	IGKV1-33	IGKJ3	14	11
586	RAKDSTSSWSFDYW	CQQYDNLLLSF	IGHV3-23	IGHD2-2	IGHJ4	IGKV1-33	IGKJ3	14	11
586	GARGHWGYYYGLDVW	CQQYYSYPLAF	IGHV5-51	IGHD3-10	IGHJ6	IGKV1-8	IGKJ3	15	11
582	CAKVSTSSWSFDYW	CQQYDNLLLSF	IGHV3-23	IGHD6-13	IGHJ4	IGKV1-33	IGKJ3	14	11
577	CAKSRDGYYHGLSC	CQQSYSTPRSLTF	IGHV3-33	IGHD5-24	IGHJ5	IGKV1-39	IGKJ4	14	13
559	CAKDSTGGWSFDYW	CQQYDNLLLSF	IGHV3-23	IGHD2-2	IGHJ4	IGKV1-33	IGKJ3	14	11
541	CAATLVRGGINARYYYYGMDVW	CQQSYSSYTF	IGHV3-7	IGHD3-10	IGHJ6	IGKV1-39	IGKJ2	22	10
539	CVKDSTSSWSFDYW	CQQYDNLLLSF	IGHV3-23	IGHD2-2	IGHJ4	IGKV1-33	IGKJ3	14	11
535	CAKDSSSGWSFDYW	CQQYDNLLLSF	IGHV3-23	IGHD2-2	IGHJ4	IGKV1-33	IGKJ3	14	11
530	CAKSRDGYYHGLYW	CQQSYSTPRSLTF	IGHV3-33	IGHD5-24	IGHJ4	IGKV1-39	IGKJ4	14	13
508	CTKDSTSSWSFDYW	CQQYDNLLLSF	IGHV3-23	IGHD2-2	IGHJ4	IGKV1-33	IGKJ3	14	11
504	CAKSPCASPDSSDFDRW	CQQYDNLPLTF	IGHV3-23	IGHD6-25	IGHJ4	IGKV1-33	IGKJ3	17	11
487	CAKSRDGYYPGLSW	CQQSYSTPRSLTF	IGHV3-33	IGHD5-24	IGHJ5	IGKV1-39	IGKJ4	14	13
481	CAKDCTSSWSFDYW	CQQYDNLLLSF	IGHV3-23	IGHD6-13	IGHJ4	IGKV1-33	IGKJ3	14	11
476	CAKDSTSSWSFDYL	CQQYDNLLLSF	IGHV3-23	IGHD2-2	IGHJ4	IGKV1-33	IGKJ3	14	11
475	CAKDSPSSWSCDYW	CQQYDNLLLSF	IGHV3-23	IGHD6-13	IGHJ4	IGKV1-33	IGKJ3	14	11
473	CVRYNRNSGWSFDYW	CQQAKSFPLTF	IGHV4-59	IGHD6-19	IGHJ4	IGKV1-12	IGKJ4	15	11
466	CAKDSPSCWSFDYW	CQQYDNLLLSF	IGHV3-23	IGHD2-2	IGHJ4	IGKV1-33	IGKJ3	14	11
463	CAKDSAGSWSFDYW	CQQYDNLLLSF	IGHV3-23	IGHD6-13	IGHJ4	IGKV1-33	IGKJ3	14	11
461	CARVAYCGGDCYSANLVSFDYW	CQQSYSTPRSLTF	IGHV4-59	IGHD2-21	IGHJ4	IGKV1-39	IGKJ4	22	13
456	CAKSREGYYHGLSW	CQQSYSTPRSLTF	IGHV3-33	IGHD5-24	IGHJ5	IGKV1-39	IGKJ4	14	13
448	CERAGAAAHIRYYFDYW	CQQYDNLPLTF	IGHV3-30	IGHD6-13	IGHJ4	IGKV1-33	IGKJ3	17	11
445	CAKDSPSSWSFDYC	CQQYDNLLLSF	IGHV3-23	IGHD6-13	IGHJ4	IGKV1-33	IGKJ3	14	11
437	GALGPLGYYYGWDVW	CQQYYSYPLAF	IGHV5-51	IGHD3-10	IGHJ6	IGKV1-8	IGKJ3	15	11
428	CAKESSSSWSFDYW	CQQYDNLLLSF	IGHV3-23	IGHD6-13	IGHJ4	IGKV1-33	IGKJ3	14	11
427	CAKDSASCWSFDYW	CQQYDNLLLSF	IGHV3-23	IGHD2-2	IGHJ4	IGKV1-33	IGKJ3	14	11
426	CVRYNRNSGGYSVDYW	CQQAKSFPLTF	IGHV4-59	IGHD1-14	IGHJ4	IGKV1-12	IGKJ4	16	11
426	YAKDSTSSWSFDYW	CQQYDNLLLSF	IGHV3-23	IGHD2-2	IGHJ4	IGKV1-33	IGKJ3	14	11
424	CAKESPSGWSFDYW	CQQYDNLLLSF	IGHV3-23	IGHD6-19	IGHJ4	IGKV1-33	IGKJ3	14	11
421	CAKDSTSGWSCDYW	CQQYDNLLLSF	IGHV3-23	IGHD2-2	IGHJ4	IGKV1-33	IGKJ3	14	11
420	CAKDSTSSWSFNYW	CQQYDNLLLSF	IGHV3-13	IGHD2-2	IGHJ4	IGKV1-33	IGKJ3	14	11
408	CAKESPGSWSFDYW	CQQYDNLLLSF	IGHV3-23	IGHD6-13	IGHJ4	IGKV1-33	IGKJ3	14	11
405	GAGGHLGYYYGLDVW	CQQYYSYPLAF	IGHV5-51	IGHD3-10	IGHJ6	IGKV1-8	IGKJ3	15	11
393	GAKESTSSWSFDYW	CQQYDNLLLSF	IGHV3-23	IGHD6-13	IGHJ4	IGKV1-33	IGKJ3	14	11
393	CARAGAAAHIRYYCDYW	CQQYDNLPLTF	IGHV3-30	IGHD6-13	IGHJ4	IGKV1-33	IGKJ3	17	11
387	GASGHLGYYYGLDVW	CQQYYSYPLAF	IGHV5-51	IGHD3-10	IGHJ6	IGKV1-8	IGKJ3	15	11
387	CVRYKRNSGWYSVDYW	CQQAKSFPLTF	IGHV4-59	IGHD6-19	IGHJ4	IGKV1-12	IGKJ4	16	11
385	CAKDSTSSWSSDYW	CQQYDNLLLSF	IGHV3-23	IGHD2-2	IGHJ4	IGKV1-33	IGKJ3	14	11
379	GVTVVTDYW	CQQSYSTPRTF	IGHV2-5	IGHD4-23	IGHJ4	IGKV1-39	IGKJ1	9	11
377	CALVPLGYYYGLDVW	CQQYYSYPLAF	IGHV5-51	IGHD3-10	IGHJ6	IGKV1-8	IGKJ3	15	11
373	CALGSLGYYYGLDVW	CQQYYSYPLAF	IGHV5-51	IGHD3-10	IGHJ6	IGKV1-8	IGKJ3	15	11
366	CAKDSTSGWSFDYC	CQQYDNLLLSF	IGHV3-23	IGHD2-2	IGHJ4	IGKV1-33	IGKJ3	14	11
362	GAKDSTSSWSCDYW	CQQYDNLLLSF	IGHV3-23	IGHD2-2	IGHJ4	IGKV1-33	IGKJ3	14	11
356	CAKDSTSSSSFDYW	CQQYDNLLLSF	IGHV3-23	IGHD2-2	IGHJ4	IGKV1-33	IGKJ3	14	11
349	CARVAYCGGDCYSANLVICDYW	CQQSYSTPRSLTF	IGHV4-59	IGHD2-21	IGHJ4	IGKV1-39	IGKJ4	22	13
349	CARAGAAAHIRYYFDYC	CQQYDNLPLTF	IGHV3-30	IGHD6-13	IGHJ4	IGKV1-33	IGKJ3	17	11
346	GAWGHWGYYYGLDVW	CQQYYSYPMAF	IGHV5-51	IGHD3-10	IGHJ6	IGKV1-8	IGKJ3	15	11
341	CLRYNRNSGWYSVDYW	CQQAKSFPLTF	IGHV4-4	IGHD6-19	IGHJ4	IGKV1-12	IGKJ4	16	11
338	GANGPHDRSSPLDFW	CQQYNTFRTF	IGHV3-23	IGHD2-2	IGHJ4	IGKV1-5	IGKJ1	15	10
338	CARVAYCGGDCYSANLVIFDYC	CQQSYSTPRSLTF	IGHV4-59	IGHD2-21	IGHJ4	IGKV1-39	IGKJ4	22	13
337	CAKDSTSSWSFEYW	CQQYDNLLLSF	IGHV3-23	IGHD6-13	IGHJ4	IGKV1-33	IGKJ3	14	11
336	CAKDSTSSWSYDYW	CQQYDNLLLSF	IGHV3-23	IGHD2-2	IGHJ4	IGKV1-33	IGKJ3	14	11
327	CEKSPFASPDSSDFDRW	CQQYDNLPLTF	IGHV3-23	IGHD6-25	IGHJ4	IGKV1-33	IGKJ3	17	11
322	GARAGAAAHIRYYFDYW	CQQYDNLPLTF	IGHV3-30	IGHD6-13	IGHJ4	IGKV1-33	IGKJ3	17	11
322	CAKSRDGYYHGISW	CQQSYSTPRSLTF	IGHV3-33	IGHD5-24	IGHJ5	IGKV1-39	IGKJ4	14	13
318	CAREERGSDYFDYW	CQQYDNLPITF	IGHV3-30	IGHD3-3	IGHJ4	IGKV1-33	IGKJ5	14	11
314	CAATLVRGVINARYYYYGLDVW	CQQSYSSYTF	IGHV4-4	IGHD3-10	IGHJ6	IGKV1-39	IGKJ2	22	10
311	CVRYNRNSGWYRVDYW	CQQAKSFPLTF	IGHV4-59	IGHD6-19	IGHJ4	IGKV1-12	IGKJ4	16	11
307	GAKDSTSSWSLDYW	CQQYDNLLLSF	IGHV3-23	IGHD2-2	IGHJ4	IGKV1-33	IGKJ3	14	11
306	CAKESTSSGSFDYW	CQQYDNLLLSF	IGHV3-23	IGHD2-2	IGHJ4	IGKV1-33	IGKJ3	14	11
302	CAKSPFASPDSSDFDRC	CQQYDNLPLTF	IGHV3-23	IGHD6-25	IGHJ4	IGKV1-33	IGKJ3	17	11
299	CVRYNRNIGWYSVDYW	CQQAKSFPLTF	IGHV4-59	IGHD6-19	IGHJ4	IGKV1-12	IGKJ4	16	11
295	CAKERTSSWSFDYW	CQQYDNLLLSF	IGHV3-23	IGHD6-13	IGHJ4	IGKV1-33	IGKJ3	14	11
292	CAKDRASSWSFDYW	CQQYDNLLLSF	IGHV3-23	IGHD6-13	IGHJ4	IGKV1-33	IGKJ3	14	11
291	GAKDSSSSWSFDYW	CQQYDNLLLSF	IGHV3-23	IGHD6-13	IGHJ4	IGKV1-33	IGKJ3	14	11
287	CARARGYNYGYALDIW	CMQGLQTPFTF	IGHV1-69	IGHD5-5	IGHJ3	IGKV2-28	IGKJ3	16	11
283	CAKDSISSWSFDYW	CQQYDNLLLSF	IGHV3-23	IGHD6-13	IGHJ4	IGKV1-33	IGKJ3	14	11
279	GAKSPFASPDSSDFDRW	CQQYDNLPLTF	IGHV3-23	IGHD6-25	IGHJ4	IGKV1-33	IGKJ3	17	11
277	CAVGHLGYYYGLDVW	CQQYYSYPLAF	IGHV5-51	IGHD3-10	IGHJ6	IGKV1-8	IGKJ3	15	11
276	CVRYNRNSGCYSVDYW	CQQAKSFPLTF	IGHV4-59	IGHD6-19	IGHJ4	IGKV1-12	IGKJ4	16	11
275	CVRYNRNSGWYSLDYW	CQQAKSFPLTF	IGHV4-59	IGHD6-19	IGHJ4	IGKV1-12	IGKJ4	16	11
270	CAQDSTSSWSFDYW	CQQYDNLLLSF	IGHV3-23	IGHD6-13	IGHJ4	IGKV1-33	IGKJ3	14	11
269	CAKDIASSWSFDYW	CQQYDNLLLSF	IGHV3-23	IGHD6-13	IGHJ4	IGKV1-33	IGKJ3	14	11
268	CVRYNRNSCWYSVDYW	CQQAKSFPLTF	IGHV4-59	IGHD6-19	IGHJ4	IGKV1-12	IGKJ4	16	11
263	CAKDSTSGGSFDYW	CQQYDNLLLSF	IGHV3-23	IGHD2-2	IGHJ4	IGKV1-33	IGKJ3	14	11
260	CVTGVTDYW	CQQSYSTPRTF	IGHV2-5	IGHD4-23	IGHJ4	IGKV1-39	IGKJ1	9	11
260	CAKESTSCWSFDYW	CQQYDNLLLSF	IGHV3-23	IGHD2-2	IGHJ4	IGKV1-33	IGKJ3	14	11
257	CARAGAEAHIRYYFDYW	CQQYDNLPLTF	IGHV3-30	IGHD2-21	IGHJ4	IGKV1-33	IGKJ3	17	11
256	CAKDRTSSGSFDYW	CQQYDNLLLSF	IGHV3-23	IGHD6-13	IGHJ4	IGKV1-33	IGKJ3	14	11
256	CALGTLRYYYGLDVW	CQQYYSYPLAF	IGHV5-51	IGHD3-10	IGHJ6	IGKV1-8	IGKJ3	15	11
250	CARAGEAAHIRYYFDYW	CQQYDNLPLTF	IGHV3-30	IGHD6-25	IGHJ4	IGKV1-33	IGKJ3	17	11
249	CGRYNRNSGWYSGDYW	CQQAKSFPLTF	IGHV4-59	IGHD6-19	IGHJ4	IGKV1-12	IGKJ4	16	11
245	CAKGPHDRSSPLDFW	CQQYNTFRTF	IGHV3-23	IGHD2-2	IGHJ4	IGKV1-5	IGKJ1	15	10
243	CAKDSPSSWSLDYW	CQQYDNLLLSF	IGHV3-23	IGHD6-13	IGHJ4	IGKV1-33	IGKJ3	14	11
240	CAKDSTSSWALDYW	CQQYDNLLLSF	IGHV3-23	IGHD2-2	IGHJ4	IGKV1-33	IGKJ3	14	11
236	CAKDSPCSWSFDYW	CQQYDNLLLSF	IGHV3-23	IGHD6-13	IGHJ4	IGKV1-33	IGKJ3	14	11
236	CAKYRDGYYHGLSW	CQQSYSTPRSLTF	IGHV3-33	IGHD5-24	IGHJ5	IGKV1-39	IGKJ4	14	13
235	CAKDSTSGWSLDYW	CQQYDNLLLSF	IGHV3-23	IGHD2-2	IGHJ4	IGKV1-33	IGKJ3	14	11
233	CAKDSPSIWSFDYW	CQQYDNLLLSF	IGHV3-23	IGHD6-13	IGHJ4	IGKV1-33	IGKJ3	14	11
233	CAKDSATSWSFDYW	CQQYDNLLLSF	IGHV3-23	IGHD6-13	IGHJ4	IGKV1-33	IGKJ3	14	11
233	CASGRLGYENWFDPW	CQQYGSSPPWTF	IGHV4-59	IGHD6-25	IGHJ5	IGKV3-20	IGKJ1	15	12
233	CERYNRNSGWYSVDYW	CQQAKSFPLTF	IGHV4-59	IGHD6-19	IGHJ4	IGKV1-12	IGKJ4	16	11
232	CAKDSSSCWSFDYW	CQQYDNLLLSF	IGHV3-23	IGHD2-2	IGHJ4	IGKV1-33	IGKJ3	14	11
232	CAKDSTGCWSFDYW	CQQYDNLLLSF	IGHV3-23	IGHD2-2	IGHJ4	IGKV1-33	IGKJ3	14	11
231	CAKDSTSVWSFDYW	CQQYDNLLLSF	IGHV3-23	IGHD2-2	IGHJ4	IGKV1-33	IGKJ3	14	11
229	CAKDSTSSWSGDYW	CQQYDNLLLSF	IGHV3-23	IGHD2-2	IGHJ4	IGKV1-33	IGKJ3	14	11
226	CAKDSTSSWSIDYW	CQQYDNLLLSF	IGHV3-23	IGHD2-2	IGHJ4	IGKV1-33	IGKJ3	14	11
225	CASGHLGYYYGLDVW	CQQYYSYPLAF	IGHV5-51	IGHD3-10	IGHJ6	IGKV1-8	IGKJ3	15	11
222	CAKSPFASPDSSDCDRW	CQQYDNLPLTF	IGHV3-23	IGHD6-25	IGHJ5	IGKV1-33	IGKJ3	17	11
221	CAKDSSGSWSFDYW	CQQYDNLLLSF	IGHV3-23	IGHD6-13	IGHJ4	IGKV1-33	IGKJ3	14	11
217	CARAGAAAHIRYSFDYW	CQQYDNLPLTF	IGHV3-30	IGHD6-13	IGHJ4	IGKV1-33	IGKJ3	17	11
216	CAKDSASSCSFDYW	CQQYDNLLLSF	IGHV3-23	IGHD6-13	IGHJ4	IGKV1-33	IGKJ3	14	11
214	GAKDRTSSWSFDYW	CQQYDNLLLSF	IGHV3-23	IGHD6-13	IGHJ4	IGKV1-33	IGKJ3	14	11
213	CATDSTSSWSFDYW	CQQYDNLLLSF	IGHV3-23	IGHD2-2	IGHJ4	IGKV1-33	IGKJ3	14	11
211	CAKSPLASPDSSDFDRW	CQQYDNLPLTF	IGHV3-23	IGHD6-25	IGHJ4	IGKV1-33	IGKJ3	17	11
209	WGRYNRNSGWYSVDYW	CQQAKSFPLTF	IGHV4-59	IGHD6-19	IGHJ4	IGKV1-12	IGKJ4	16	11
208	GAKDSTSSWSVDYW	CQQYDNLLLSF	IGHV3-23	IGHD2-2	IGHJ4	IGKV1-33	IGKJ3	14	11
207	CVRYNRNSVWYSVDYW	CQQAKSFPLTF	IGHV4-59	IGHD6-19	IGHJ4	IGKV1-12	IGKJ4	16	11
206	CALGPLRYYYGWDVW	CQQYYSYPLAF	IGHV5-51	IGHD3-10	IGHJ6	IGKV1-8	IGKJ3	15	11
203	CAKDSPTSWSFDYW	CQQYDNLLLSF	IGHV3-23	IGHD6-13	IGHJ4	IGKV1-33	IGKJ3	14	11
201	CAIGHLGYYYGLDVW	CQQYYSYPLAF	IGHV5-51	IGHD3-10	IGHJ6	IGKV1-8	IGKJ3	15	11
198	CVTVVTDYC	CQQSYSTPRTF	IGHV2-5	IGHD4-23	IGHJ4	IGKV1-39	IGKJ1	9	11
195	CAKDSASSWSCDYW	CQQYDNLLLSF	IGHV3-23	IGHD6-13	IGHJ4	IGKV1-33	IGKJ3	14	11
193	CAKDSPISWSFDYW	CQQYDNLLLSF	IGHV3-23	IGHD6-13	IGHJ4	IGKV1-33	IGKJ3	14	11
193	CAKDSACSWSFDYW	CQQYDNLLLSF	IGHV3-23	IGHD6-13	IGHJ4	IGKV1-33	IGKJ3	14	11
191	GAKDSTSCWSFDYW	CQQYDNLLLSF	IGHV3-23	IGHD2-2	IGHJ4	IGKV1-33	IGKJ3	14	11
191	CVTVGTDYW	CQQSYSTPRTF	IGHV2-5	IGHD4-23	IGHJ4	IGKV1-39	IGKJ1	9	11
189	CVRYIRNSGWYSVDYW	CQQAKSFPLTF	IGHV4-59	IGHD6-19	IGHJ4	IGKV1-12	IGKJ4	16	11
188	CANGTHDRSSPLDFW	CQQYNTFRTF	IGHV3-23	IGHD2-2	IGHJ4	IGKV1-5	IGKJ1	15	10
182	CAKDSTSSCAFDYW	CQQYDNLLLSF	IGHV3-23	IGHD2-2	IGHJ4	IGKV1-33	IGKJ3	14	11
181	CAKDSPSSWSFDYG	CQQYDNLLLSF	IGHV3-23	IGHD6-13	IGHJ4	IGKV1-33	IGKJ3	14	11
181	CALGPLGYYYGMDVW	CQQYYSYPLAF	IGHV5-51	IGHD3-16	IGHJ6	IGKV1-8	IGKJ3	15	11
180	CGRYNRNGGWYSVDYW	CQQAKSFPLTF	IGHV4-59	IGHD6-19	IGHJ4	IGKV1-12	IGKJ4	16	11
180	CVRYNRNSGWYGVDYW	CQQAKSFPLTF	IGHV4-59	IGHD6-19	IGHJ4	IGKV1-12	IGKJ4	16	11
178	CARVTDYDSSGYYFRWVVYAKSLDYW	CQQYNSYTWTF	IGHV1-18	IGHD3-22	IGHJ4	IGKV1-5	IGKJ1	26	11
176	CAKDSSSSWSFDYC	CQQYDNLLLSF	IGHV3-23	IGHD6-13	IGHJ4	IGKV1-33	IGKJ3	14	11
174	CAKDRSSSWSFDYW	CQQYDNLLLSF	IGHV3-23	IGHD6-13	IGHJ4	IGKV1-33	IGKJ3	14	11
172	CAKDSPSSWSVDYW	CQQYDNLLLSF	IGHV3-23	IGHD6-13	IGHJ4	IGKV1-33	IGKJ3	14	11
171	CAKESTSSWSCDYW	CQQYDNLLLSF	IGHV3-23	IGHD6-13	IGHJ4	IGKV1-33	IGKJ3	14	11
170	CAKESTSSWSFDYC	CQQYDNLLLSF	IGHV3-23	IGHD6-13	IGHJ4	IGKV1-33	IGKJ3	14	11
168	GGKDSTSSWSFDYW	CQQYDNLLLSF	IGHV3-23	IGHD2-2	IGHJ4	IGKV1-33	IGKJ3	14	11
165	CAKDSSSSGSFDYW	CQQYDNLLLSF	IGHV3-23	IGHD6-13	IGHJ4	IGKV1-33	IGKJ3	14	11
165	GAKDSTGSWSFDYW	CQQYDNLLLSF	IGHV3-23	IGHD6-13	IGHJ4	IGKV1-33	IGKJ3	14	11
164	CAKDSSSRWSFDYW	CQQYDNLLLSF	IGHV3-23	IGHD6-13	IGHJ4	IGKV1-33	IGKJ3	14	11
162	CAKDSTSGWSFDDW	CQQYDNLLLSF	IGHV3-23	IGHD2-2	IGHJ4	IGKV1-33	IGKJ3	14	11
162	CALGHLRYYYGLDVW	CQQYYSYPLAF	IGHV5-51	IGHD3-10	IGHJ6	IGKV1-8	IGKJ3	15	11
162	CVAVVTDYW	CQQSYSTPRTF	IGHV2-26	IGHD4-23	IGHJ4	IGKV1-39	IGKJ1	9	11
161	CAKESTSIWSFDYW	CQQYDNLLLSF	IGHV3-23	IGHD2-2	IGHJ4	IGKV1-33	IGKJ3	14	11
157	CVTVVSDYW	CQQSYSTPRTF	IGHV2-5	IGHD4-23	IGHJ4	IGKV1-39	IGKJ1	9	11
156	CAKDIPSSWSFDYW	CQQYDNLLLSF	IGHV3-23	IGHD6-13	IGHJ4	IGKV1-33	IGKJ3	14	11
154	CANGPHDRSSPLDFC	CQQYNTFRTF	IGHV3-23	IGHD2-2	IGHJ4	IGKV1-5	IGKJ1	15	10
154	CGRYNRKSGWYSVDYW	CQQAKSFPLTF	IGHV4-59	IGHD6-19	IGHJ4	IGKV1-12	IGKJ4	16	11
148	CAKDSTSSGAFDYW	CQQYDNLLLSF	IGHV3-23	IGHD2-2	IGHJ4	IGKV1-33	IGKJ3	14	11
147	CAKDSTSSWSCDDW	CQQYDNLLLSF	IGHV3-23	IGHD2-2	IGHJ4	IGKV1-33	IGKJ3	14	11
146	CAKYSTSGWSFDYW	CQQYDNLLLSF	IGHV3-23	IGHD2-2	IGHJ4	IGKV1-33	IGKJ3	14	11
145	CVRYNRNSDWYSVDYW	CQQAKSFPLTF	IGHV4-4	IGHD1-14	IGHJ4	IGKV1-12	IGKJ4	16	11
144	CALGPLRYYYGLDVC	CQQYYSYPLAF	IGHV5-51	IGHD3-10	IGHJ6	IGKV1-8	IGKJ3	15	11
143	CANGPHDRSSPRDFW	CQQYNTFRTF	IGHV3-23	IGHD2-2	IGHJ4	IGKV1-5	IGKJ1	15	10
143	CAKDSPSSCSFDYW	CQQYDNLLLSF	IGHV3-23	IGHD6-13	IGHJ4	IGKV1-33	IGKJ3	14	11
142	CAKDSTRRWSFDYW	CQQYDNLLLSF	IGHV3-23	IGHD2-2	IGHJ4	IGKV1-33	IGKJ3	14	11
139	CAATLVRGVSKARYYYYGMDVW	CQQSYSSYTF	IGHV3-7	IGHD3-10	IGHJ6	IGKV1-39	IGKJ2	22	10
139	WAKESTSSWSFDYW	CQQYDNLLLSF	IGHV3-23	IGHD6-13	IGHJ4	IGKV1-33	IGKJ3	14	11
137	CAKDSTSILSFDYW	CQQYDNLLLSF	IGHV3-23	IGHD2-2	IGHJ4	IGKV1-33	IGKJ3	14	11
136	FVTVVTDYW	CQQSYSTPRTF	IGHV2-5	IGHD4-23	IGHJ4	IGKV1-39	IGKJ1	9	11
136	GAKDSTSSCSFDYW	CQQYDNLLLSF	IGHV3-23	IGHD2-2	IGHJ4	IGKV1-33	IGKJ3	14	11
134	CAKDSSSIWSFDYW	CQQYDNLLLSF	IGHV3-23	IGHD6-13	IGHJ4	IGKV1-33	IGKJ3	14	11
133	CVRYNGNSGWYSVDYW	CQQAKSFPLTF	IGHV4-59	IGHD6-19	IGHJ4	IGKV1-12	IGKJ4	16	11
133	CVRYNLNSGWYSVDYW	CQQAKSFPLTF	IGHV4-59	IGHD6-19	IGHJ4	IGKV1-12	IGKJ4	16	11
132	CAKDSAISWSFDYW	CQQYDNLLLSF	IGHV3-23	IGHD6-13	IGHJ4	IGKV1-33	IGKJ3	14	11
131	CAKDSTSGRSFDYW	CQQYDNLLLSF	IGHV3-23	IGHD2-2	IGHJ4	IGKV1-33	IGKJ3	14	11
130	CAKDSTSSWSWDYW	CQQYDNLLLSF	IGHV3-23	IGHD2-2	IGHJ4	IGKV1-33	IGKJ3	14	11
130	CAKDSSISWSFDYW	CQQYDNLLLSF	IGHV3-23	IGHD6-13	IGHJ4	IGKV1-33	IGKJ3	14	11
128	CAKDSASSWSFDSW	CQQYDNLLLSF	IGHV3-23	IGHD6-13	IGHJ4	IGKV1-33	IGKJ3	14	11
128	CAKDRTSSWSCDYW	CQQYDNLLLSF	IGHV3-23	IGHD6-13	IGHJ4	IGKV1-33	IGKJ3	14	11
127	CAKDSTSSWSLDDW	CQQYDNLLLSF	IGHV3-23	IGHD2-2	IGHJ4	IGKV1-33	IGKJ3	14	11
126	CAKDSPSSWSFDSW	CQQYDNLLLSF	IGHV3-23	IGHD6-13	IGHJ4	IGKV1-33	IGKJ3	14	11
126	CGKDSASSWSFDYW	CQQYDNLLLSF	IGHV3-23	IGHD6-13	IGHJ4	IGKV1-33	IGKJ3	14	11
126	CGTVVTDYW	CQQSYSTPRTF	IGHV2-5	IGHD4-23	IGHJ4	IGKV1-39	IGKJ1	9	11
124	GAIGHLGYYYGLDVW	CQQYYSYPLAF	IGHV5-51	IGHD3-10	IGHJ6	IGKV1-8	IGKJ3	15	11
123	WAKDSTSSWSCDYW	CQQYDNLLLSF	IGHV3-23	IGHD2-2	IGHJ4	IGKV1-33	IGKJ3	14	11
123	CAEDSPSSWSFDYW	CQQYDNLLLSF	IGHV3-23	IGHD6-13	IGHJ4	IGKV1-33	IGKJ3	14	11
123	CAKESTSRWSFDYW	CQQYDNLLLSF	IGHV3-23	IGHD2-2	IGHJ4	IGKV1-33	IGKJ3	14	11
122	CAEDSASSWSFDYW	CQQYDNLLLSF	IGHV3-23	IGHD6-13	IGHJ4	IGKV1-33	IGKJ3	14	11
122	CAKDSTSIWSFDYC	CQQYDNLLLSF	IGHV3-23	IGHD2-2	IGHJ4	IGKV1-33	IGKJ3	14	11
122	CAKDSTSSWAVDYW	CQQYDNLLLSF	IGHV3-23	IGHD2-2	IGHJ4	IGKV1-33	IGKJ3	14	11
121	CANGPHARSSPLDFW	CQQYNTFRTF	IGHV3-23	IGHD2-2	IGHJ4	IGKV1-5	IGKJ1	15	10
121	CAKDSTSRGSFDYW	CQQYDNLLLSF	IGHV3-23	IGHD2-2	IGHJ4	IGKV1-33	IGKJ3	14	11
119	CVTVLTDYW	CQQSYSTPRTF	IGHV2-5	IGHD4-23	IGHJ4	IGKV1-39	IGKJ1	9	11
119	CAKGNSGGDCYSSVDVW	CQQSFNTLWTF	IGHV3-23	IGHD2-21	IGHJ6	IGKV1-39	IGKJ1	17	11
118	CALGPLGYYYGGDVW	CQQYYSYPLAF	IGHV5-51	IGHD4-23	IGHJ6	IGKV1-8	IGKJ3	15	11
117	CAKESTCSWSFDYW	CQQYDNLLLSF	IGHV3-23	IGHD6-13	IGHJ4	IGKV1-33	IGKJ3	14	11
117	CAKDSTSSWSLDSW	CQQYDNLLLSF	IGHV3-23	IGHD2-2	IGHJ1	IGKV1-33	IGKJ3	14	11
116	CVPVVTDYW	CQQSYSTPRTF	IGHV2-5	IGHD4-23	IGHJ4	IGKV1-39	IGKJ1	9	11
116	CAKDSSSSWSCDYW	CQQYDNLLLSF	IGHV3-23	IGHD6-13	IGHJ4	IGKV1-33	IGKJ3	14	11
116	CALGPLGYYYGLEVW	CQQYYSYPLAF	IGHV5-51	IGHD3-10	IGHJ6	IGKV1-8	IGKJ3	15	11
115	CAKDSSCSWSFDYW	CQQYDNLLLSF	IGHV3-23	IGHD6-13	IGHJ4	IGKV1-33	IGKJ3	14	11
111	CALGPWRYYYGLDVW	CQQYYSYPLAF	IGHV5-51	IGHD3-10	IGHJ6	IGKV1-8	IGKJ3	15	11
109	CAKDRTSSWSLDYW	CQQYDNLLLSF	IGHV3-23	IGHD6-13	IGHJ4	IGKV1-33	IGKJ3	14	11
109	CAKESTGCWSFDYW	CQQYDNLLLSF	IGHV3-23	IGHD2-2	IGHJ4	IGKV1-33	IGKJ3	14	11
109	CAKESAGSWSFDYW	CQQYDNLLLSF	IGHV3-23	IGHD6-13	IGHJ4	IGKV1-33	IGKJ3	14	11
109	CVTVVADYW	CQQSYSTPRTF	IGHV2-5	IGHD4-23	IGHJ4	IGKV1-39	IGKJ1	9	11
108	CGRYNRNSGWYGVDYW	CQQAKSFPLTF	IGHV4-59	IGHD6-19	IGHJ4	IGKV1-12	IGKJ4	16	11
108	CAKESTSSWAFDYW	CQQYDNLLLSF	IGHV3-23	IGHD2-2	IGHJ4	IGKV1-33	IGKJ3	14	11
108	CALGPLGHYYGLDVW	CQQYYSYPLAF	IGHV5-51	IGHD3-10	IGHJ6	IGKV1-8	IGKJ3	15	11
107	GAKDSTSSWSFDYG	CQQYDNLLLSF	IGHV3-23	IGHD2-2	IGHJ4	IGKV1-33	IGKJ3	14	11
106	CAKDSSSSWSFDDW	CQQYDNLLLSF	IGHV3-23	IGHD6-13	IGHJ4	IGKV1-33	IGKJ3	14	11
106	WAKDSTSSWAFDYW	CQQYDNLLLSF	IGHV3-23	IGHD2-2	IGHJ4	IGKV1-33	IGKJ3	14	11
106	CGRDNRNSGWYSVDYW	CQQAKSFPLTF	IGHV4-59	IGHD6-19	IGHJ4	IGKV1-12	IGKJ4	16	11
106	CAKEGTSSWSFDYW	CQQYDNLLLSF	IGHV3-23	IGHD6-13	IGHJ4	IGKV1-33	IGKJ3	14	11
104	CAKDRTSCWSFDYW	CQQYDNLLLSF	IGHV3-23	IGHD2-2	IGHJ4	IGKV1-33	IGKJ3	14	11
104	CAKESTSSWSLDYW	CQQYDNLLLSF	IGHV3-23	IGHD6-13	IGHJ4	IGKV1-33	IGKJ3	14	11
104	CAKDSTSSWACDYW	CQQYDNLLLSF	IGHV3-23	IGHD2-2	IGHJ4	IGKV1-33	IGKJ3	14	11
104	CAKDSTSSWSCDYC	CQQYDNLLLSF	IGHV3-23	IGHD2-2	IGHJ4	IGKV1-33	IGKJ3	14	11
104	CEKDSASSWSFDYW	CQQYDNLLLSF	IGHV3-23	IGHD6-13	IGHJ4	IGKV1-33	IGKJ3	14	11
103	CAKDSPSSLSFDYW	CQQYDNLLLSF	IGHV3-23	IGHD2-2	IGHJ4	IGKV1-33	IGKJ3	14	11
102	CAKDSSSSCSFDYW	CQQYDNLLLSF	IGHV3-23	IGHD6-13	IGHJ4	IGKV1-33	IGKJ3	14	11
102	CAKESTSTWSFDYW	CQQYDNLLLSF	IGHV3-23	IGHD2-2	IGHJ4	IGKV1-33	IGKJ3	14	11
102	CVRYNCNSGWYSVDYW	CQQAKSFPLTF	IGHV4-4	IGHD6-19	IGHJ4	IGKV1-12	IGKJ4	16	11
100	CAKDSSSSWAFDYW	CQQYDNLLLSF	IGHV3-23	IGHD6-13	IGHJ4	IGKV1-33	IGKJ3	14	11
100	CAKESPSCWSFDYW	CQQYDNLLLSF	IGHV3-23	IGHD2-2	IGHJ4	IGKV1-33	IGKJ3	14	11
100	GEKDSTSSWSFDYW	CQQYDNLLLSF	IGHV3-23	IGHD2-2	IGHJ4	IGKV1-33	IGKJ3	14	11
98	CAKDSTSSLSFDYC	CQQYDNLLLSF	IGHV3-23	IGHD2-2	IGHJ4	IGKV1-33	IGKJ3	14	11
98	CGRYNRNRGWYSVDYW	CQQAKSFPLTF	IGHV4-59	IGHD6-19	IGHJ4	IGKV1-12	IGKJ4	16	11
97	CAKYSSSSWSFDYW	CQQYDNLLLSF	IGHV3-23	IGHD6-13	IGHJ4	IGKV1-33	IGKJ3	14	11
97	CVRIPDCNSASCYEAGGWFDSW	CQQRDNWRTF	IGHV4-34	IGHD2-2	IGHJ5	IGKV3-11	IGKJ1	22	10
97	CAKDITSSWSFDYC	CQQYDNLLLSF	IGHV3-23	IGHD6-13	IGHJ4	IGKV1-33	IGKJ3	14	11
96	CAKDSTSSGYFDYW	CQQYDNLLLSF	IGHV3-23	IGHD2-2	IGHJ4	IGKV1-33	IGKJ3	14	11
95	CAKDSTSSWAFDDW	CQQYDNLLLSF	IGHV3-23	IGHD2-2	IGHJ4	IGKV1-33	IGKJ3	14	11
95	CAKESTISWSFDYW	CQQYDNLLLSF	IGHV3-23	IGHD6-13	IGHJ4	IGKV1-33	IGKJ3	14	11
95	CAKDSAGCWSFDYW	CQQYDNLLLSF	IGHV3-23	IGHD2-15	IGHJ4	IGKV1-33	IGKJ3	14	11
95	CVRYNRNSSWYSVDYW	CQQAKSFPLTF	IGHV4-59	IGHD6-19	IGHJ4	IGKV1-12	IGKJ4	16	11
95	CVRYNRNSAWYSVDYW	CQQAKSFPLTF	IGHV4-59	IGHD1-14	IGHJ4	IGKV1-12	IGKJ4	16	11
94	CAGGHWGYYYGLDVW	CQQYYSYPLAF	IGHV5-51	IGHD3-22	IGHJ3	IGKV1-8	IGKJ3	15	11
93	CAKDISSSWSFDYW	CQQYDNLLLSF	IGHV3-23	IGHD6-13	IGHJ4	IGKV1-33	IGKJ3	14	11
93	CARLAYCGGDCYSANLVIFDYW	CQQSYSTPRSLTF	IGHV4-59	IGHD2-21	IGHJ4	IGKV1-39	IGKJ4	22	13
92	CAKESTSSWSFDDW	CQQYDNLLLSF	IGHV3-23	IGHD6-13	IGHJ4	IGKV1-33	IGKJ3	14	11
92	CVTGGTDYW	CQQSYSTPRTF	IGHV2-5	IGHD4-23	IGHJ4	IGKV1-39	IGKJ1	9	11
92	CAKSPFASPDSSDFDYW	CQQYDNLPLTF	IGHV3-23	IGHD6-25	IGHJ4	IGKV1-33	IGKJ3	17	11
91	CAKDSSSSWSLDYW	CQQYDNLLLSF	IGHV3-23	IGHD6-13	IGHJ4	IGKV1-33	IGKJ3	14	11
91	CARVAYCGGDCYSANLGSFDYW	CQQSYSTPRSLTF	IGHV4-59	IGHD2-21	IGHJ4	IGKV1-39	IGKJ4	22	13
91	CVRYNHNSGWYSVDYW	CQQAKSFPLTF	IGHV4-59	IGHD6-19	IGHJ4	IGKV1-12	IGKJ4	16	11
90	CAKDSASTWSFDYW	CQQYDNLLLSF	IGHV3-23	IGHD6-13	IGHJ4	IGKV1-33	IGKJ3	14	11
89	CAKDSTCCWSFDYW	CQQYDNLLLSF	IGHV3-23	IGHD2-2	IGHJ4	IGKV1-33	IGKJ3	14	11
89	CAKSRDGYYHCLSW	CQQSYSTPRSLTF	IGHV3-33	IGHD5-24	IGHJ5	IGKV1-39	IGKJ4	14	13
89	GAKESPSSWSFDYW	CQQYDNLLLSF	IGHV3-23	IGHD6-13	IGHJ4	IGKV1-33	IGKJ3	14	11
88	WVTVVTDYW	CQQSYSTPRTF	IGHV2-5	IGHD4-23	IGHJ4	IGKV1-39	IGKJ1	9	11
88	CAKESSGSWSFDYW	CQQYDNLLLSF	IGHV3-23	IGHD6-13	IGHJ4	IGKV1-33	IGKJ3	14	11
88	CAKESARSWSFDYW	CQQYDNLLLSF	IGHV3-23	IGHD6-13	IGHJ4	IGKV1-33	IGKJ3	14	11
87	CALGPVGDYYGLDVW	CQQYYSYPLAF	IGHV5-51	IGHD3-10	IGHJ6	IGKV1-8	IGKJ3	15	11
87	CAKESTSSCSFDYW	CQQYDNLLLSF	IGHV3-23	IGHD2-2	IGHJ4	IGKV1-33	IGKJ3	14	11
87	WAKDSSSSWSFDYW	CQQYDNLLLSF	IGHV3-23	IGHD6-13	IGHJ4	IGKV1-33	IGKJ3	14	11
86	CAEESTSSWSFDYW	CQQYDNLLLSF	IGHV3-23	IGHD6-13	IGHJ4	IGKV1-33	IGKJ3	14	11
86	CAKERTSSGSFDYW	CQQYDNLLLSF	IGHV3-23	IGHD6-13	IGHJ4	IGKV1-33	IGKJ3	14	11
85	CVTLVTDYW	CQQSYSTPRTF	IGHV2-5	IGHD4-23	IGHJ4	IGKV1-39	IGKJ1	9	11
85	CAKDSTSCCSFDYW	CQQYDNLLLSF	IGHV3-23	IGHD2-2	IGHJ4	IGKV1-33	IGKJ3	14	11
84	CAKYRDGYYHGLYW	CQQYDNLLLSF	IGHV3-33	IGHD5-24	IGHJ4	IGKV1-33	IGKJ3	14	11
84	CAKEITSSWSFDYW	CQQYDNLLLSF	IGHV3-23	IGHD6-13	IGHJ4	IGKV1-33	IGKJ3	14	11
83	CVTVVPDYW	CQQSYSTPRTF	IGHV2-5	IGHD4-23	IGHJ4	IGKV1-39	IGKJ1	9	11
83	CAATQVRGVINARYYYYGMDVW	CQQSYSSYTF	IGHV3-7	IGHD3-10	IGHJ6	IGKV1-39	IGKJ2	22	10
82	CAKDRTSSWAFDYW	CQQYDNLLLSF	IGHV3-23	IGHD6-13	IGHJ4	IGKV1-33	IGKJ3	14	11
81	CAKDSSSSWSFDFW	CQQYDNLLLSF	IGHV3-23	IGHD6-13	IGHJ4	IGKV1-33	IGKJ3	14	11
81	CAKDSTSCWSLDYW	CQQYDNLLLSF	IGHV3-23	IGHD2-2	IGHJ4	IGKV1-33	IGKJ3	14	11
81	CFTVVTDYW	CQQSYSTPRTF	IGHV2-5	IGHD4-23	IGHJ4	IGKV1-39	IGKJ1	9	11
80	CAKDSTSSWSVDDW	CQQYDNLLLSF	IGHV3-23	IGHD2-2	IGHJ4	IGKV1-33	IGKJ3	14	11
79	CAKDSASSLSFDYW	CQQYDNLLLSF	IGHV3-23	IGHD2-2	IGHJ4	IGKV1-33	IGKJ3	14	11
79	GAEDSTSSWSFDYW	CQQYDNLLLSF	IGHV3-23	IGHD2-2	IGHJ4	IGKV1-33	IGKJ3	14	11
78	WAKDSTSSWSFDDW	CQQYDNLLLSF	IGHV3-23	IGHD2-2	IGHJ4	IGKV1-33	IGKJ3	14	11
78	CGRYNRNSGWYSVDYC	CQQAKSFPLTF	IGHV4-59	IGHD6-19	IGHJ4	IGKV1-12	IGKJ4	16	11
77	CAKSPCDSPDSSDFDRW	CQQYDNLPLTF	IGHV3-23	IGHD6-25	IGHJ4	IGKV1-33	IGKJ3	17	11
76	CAKDSTSSCSFDFW	CQQYDNLLLSF	IGHV3-23	IGHD2-2	IGHJ4	IGKV1-33	IGKJ3	14	11
76	CSKYSTSSWSFDYW	CQQYDNLLLSF	IGHV3-23	IGHD2-2	IGHJ4	IGKV1-33	IGKJ3	14	11
75	CARAGEEAHIRYYFDYW	CQQYDNLPLTF	IGHV3-30	IGHD2-21	IGHJ4	IGKV1-33	IGKJ3	17	11
74	CAKDSTSSWYCDYW	CQQYDNLLLSF	IGHV3-23	IGHD2-2	IGHJ4	IGKV1-33	IGKJ3	14	11
74	CARSGGGTYGDYAYYFDYW	CQQSYSTPYTF	IGHV3-20	IGHD4-17	IGHJ4	IGKV1-39	IGKJ2	19	11
73	CAKDMTSSWSFDYW	CQQYDNLLLSF	IGHV3-23	IGHD6-13	IGHJ4	IGKV1-33	IGKJ3	14	11
73	CAKDSSTSWSFDYW	CQQYDNLLLSF	IGHV3-23	IGHD6-13	IGHJ4	IGKV1-33	IGKJ3	14	11
73	CAKESTSSWSVDYW	CQQYDNLLLSF	IGHV3-23	IGHD6-13	IGHJ4	IGKV1-33	IGKJ3	14	11
73	CAKDSDSSWSFDYW	CQQYDNLLLSF	IGHV3-23	IGHD6-13	IGHJ4	IGKV1-33	IGKJ3	14	11
73	CAKDRTSSCSFDYW	CQQYDNLLLSF	IGHV3-23	IGHD6-13	IGHJ4	IGKV1-33	IGKJ3	14	11
72	CAKYITSSWSFDYW	CQQYDNLLLSF	IGHV3-23	IGHD6-13	IGHJ4	IGKV1-33	IGKJ3	14	11
72	CAKDSTSSGSFDYC	CQQYDNLLLSF	IGHV3-23	IGHD2-2	IGHJ4	IGKV1-33	IGKJ3	14	11
72	CAKDSTSRWAFDYW	CQQYDNLLLSF	IGHV3-23	IGHD2-2	IGHJ4	IGKV1-33	IGKJ3	14	11
71	CEKDSTSSWSVDYW	CQQYDNLLLSF	IGHV3-23	IGHD2-2	IGHJ4	IGKV1-33	IGKJ3	14	11
71	CAKARDGYYHGLYW	CQQSYSTPRSLTF	IGHV3-33	IGHD5-24	IGHJ4	IGKV1-39	IGKJ4	14	13
70	CAKSRDGYYHGVYW	CQQYDNLLLSF	IGHV3-33	IGHD5-24	IGHJ4	IGKV1-33	IGKJ3	14	11
69	CAKESTSSWYFDYW	CQQYDNLLLSF	IGHV3-23	IGHD2-2	IGHJ4	IGKV1-33	IGKJ3	14	11
69	CAKESTNSWSFDYW	CQQYDNLLLSF	IGHV3-23	IGHD6-13	IGHJ4	IGKV1-33	IGKJ3	14	11
68	GAKDSTSSLSFDYW	CQQYDNLLLSF	IGHV3-23	IGHD2-2	IGHJ4	IGKV1-33	IGKJ3	14	11
68	CAKESTSSLSFDYW	CQQYDNLLLSF	IGHV3-23	IGHD2-2	IGHJ4	IGKV1-33	IGKJ3	14	11
68	CAKDSTSSWAFDFW	CQQYDNLLLSF	IGHV3-23	IGHD2-2	IGHJ4	IGKV1-33	IGKJ3	14	11
67	CAKESPCSWSFDYW	CQQYDNLLLSF	IGHV3-23	IGHD6-13	IGHJ4	IGKV1-33	IGKJ3	14	11
67	CAKSTCASPDSSDFDRW	CQQYDNLPLTF	IGHV3-23	IGHD6-25	IGHJ4	IGKV1-33	IGKJ3	17	11
67	CARGGTRDILVVPAALVPFDLW	CQQCYGIPITF	IGHV1-3	IGHD2-2	IGHJ3	IGKV4-1	IGKJ5	22	11
67	CAKDGTSSGSFDYW	CQQYDNLLLSF	IGHV3-23	IGHD6-13	IGHJ4	IGKV1-33	IGKJ3	14	11
66	CAKDSTSSCSFDSW	CQQYDNLLLSF	IGHV3-23	IGHD2-2	IGHJ4	IGKV1-33	IGKJ3	14	11
65	CVNARTGNGDDHFGYW	CQQYNSYPLTF	IGHV3-23	IGHD1-1	IGHJ4	IGKV1-5	IGKJ4	16	11
65	CAKDSNSSWAFDYW	CQQYDNLLLSF	IGHV3-23	IGHD6-13	IGHJ4	IGKV1-33	IGKJ3	14	11
65	CAKDRTSSWSFDYC	CQQYDNLLLSF	IGHV3-23	IGHD6-13	IGHJ4	IGKV1-33	IGKJ3	14	11
65	CEKDSPSSWSFDYW	CQQYDNLLLSF	IGHV3-23	IGHD6-13	IGHJ4	IGKV1-33	IGKJ3	14	11
64	CANGQHDRSSPLDFW	CQQYNTFRTF	IGHV3-23	IGHD2-2	IGHJ4	IGKV1-5	IGKJ1	15	10
63	CAKDSSSSLSFDYW	CQQYDNLLLSF	IGHV3-23	IGHD2-2	IGHJ4	IGKV1-33	IGKJ3	14	11
63	CGRYNRNSGWYRVDYW	CQQAKSFPLTF	IGHV4-59	IGHD6-19	IGHJ4	IGKV1-12	IGKJ4	16	11
63	CAKDSTSSWSFDDC	CQQYDNLLLSF	IGHV3-23	IGHD2-2	IGHJ4	IGKV1-33	IGKJ3	14	11
63	CAKDSTSRCSFDYW	CQQYDNLLLSF	IGHV3-23	IGHD2-2	IGHJ4	IGKV1-33	IGKJ3	14	11
62	CAKDSSSSWYFDYW	CQQYDNLLLSF	IGHV3-23	IGHD6-13	IGHJ4	IGKV1-33	IGKJ3	14	11
62	CAATLVRGGSNARYYYYGMDVW	CQQSYSSYTF	IGHV3-7	IGHD3-10	IGHJ6	IGKV1-39	IGKJ2	22	10
62	CAKDITSSCSFDYW	CQQYDNLLLSF	IGHV3-23	IGHD6-13	IGHJ4	IGKV1-33	IGKJ3	14	11
62	CWRYNRNSGWYSVDYW	CQQAKSFPLTF	IGHV4-59	IGHD6-19	IGHJ4	IGKV1-12	IGKJ4	16	11
62	CAKDSSSSWSFDSW	CQQYDNLLLSF	IGHV3-23	IGHD6-13	IGHJ4	IGKV1-33	IGKJ3	14	11
62	CALGPLRYCYGLDVW	CQQYYSYPLAF	IGHV5-51	IGHD2-8	IGHJ6	IGKV1-8	IGKJ3	15	11
62	CAKDSTASWSFDYW	CQQYDNLLLSF	IGHV3-23	IGHD6-13	IGHJ4	IGKV1-33	IGKJ3	14	11
60	CEKDSTSSWSCDYW	CQQYDNLLLSF	IGHV3-23	IGHD2-2	IGHJ4	IGKV1-33	IGKJ3	14	11
60	CENDSTSSWSFDYW	CQQYDNLLLSF	IGHV3-23	IGHD2-2	IGHJ4	IGKV1-33	IGKJ3	14	11
59	CARGLLRGGWNDVDYYYGMDVW	CQQSYSTPLTF	IGHV4-34	IGHD1-1	IGHJ6	IGKV1-39	IGKJ4	22	11
59	CAKDDTSSWSFDYW	CQQYDNLLLSF	IGHV3-23	IGHD6-13	IGHJ4	IGKV1-33	IGKJ3	14	11
59	CALGPLGYYYGLDYW	CQQYYSYPLAF	IGHV5-51	IGHD2-15	IGHJ4	IGKV1-8	IGKJ3	15	11
59	CAKDSTSSYSFDYW	CQQYDNLLLSF	IGHV3-23	IGHD2-2	IGHJ4	IGKV1-33	IGKJ3	14	11
58	CEKDSSSSWSFDYW	CQQYDNLLLSF	IGHV3-23	IGHD6-13	IGHJ4	IGKV1-33	IGKJ3	14	11
58	CARLPKQWLVISDYW	CQQYNSYRTF	IGHV4-28	IGHD6-19	IGHJ4	IGKV1-5	IGKJ1	15	10
58	CAKDSTSSCYFDYW	CQQYDNLLLSF	IGHV3-23	IGHD2-2	IGHJ4	IGKV1-33	IGKJ3	14	11
58	CAKDSTSTGSFDYW	CQQYDNLLLSF	IGHV3-23	IGHD2-2	IGHJ4	IGKV1-33	IGKJ3	14	11
58	CAKDSTSIGSFDYW	CQQYDNLLLSF	IGHV3-23	IGHD2-2	IGHJ4	IGKV1-33	IGKJ3	14	11
58	CAATLVRGVINARYNYYGMDVW	CQQSYSSYTF	IGHV3-7	IGHD3-10	IGHJ6	IGKV1-39	IGKJ2	22	10
57	CAKASSSSWSFDYW	CQQYDNLLLSF	IGHV3-23	IGHD6-13	IGHJ4	IGKV1-33	IGKJ3	14	11
57	CAKDSTISWSFDYC	CQQYDNLLLSF	IGHV3-23	IGHD2-2	IGHJ4	IGKV1-33	IGKJ3	14	11
57	CVRENRNSGWYSVDYW	CQQAKSFPLTF	IGHV4-59	IGHD6-19	IGHJ4	IGKV1-12	IGKJ4	16	11
57	CSKDSTSSCSFDYW	CQQYDNLLLSF	IGHV3-23	IGHD2-2	IGHJ4	IGKV1-33	IGKJ3	14	11
57	CAQDSPSSWSFDYW	CQQYDNLLLSF	IGHV3-23	IGHD6-13	IGHJ4	IGKV1-33	IGKJ3	14	11
56	CALGPLGDYYGWDVW	CQQYYSYPLAF	IGHV5-51	IGHD3-10	IGHJ6	IGKV1-8	IGKJ3	15	11
56	CALGPVGYDYGLDVW	CQQYYSYPLAF	IGHV5-51	IGHD4-23	IGHJ6	IGKV1-8	IGKJ3	15	11
56	CAKDSTSICSFDYW	CQQYDNLLLSF	IGHV3-23	IGHD2-2	IGHJ4	IGKV1-33	IGKJ3	14	11
56	CAKYSTSSCSFDYW	CQQYDNLLLSF	IGHV3-23	IGHD2-2	IGHJ4	IGKV1-33	IGKJ3	14	11
56	CAKDRTGSWSFDYW	CQQYDNLLLSF	IGHV3-23	IGHD6-13	IGHJ4	IGKV1-33	IGKJ3	14	11
55	CAKDCSSSWSFDYW	CQQYDNLLLSF	IGHV3-23	IGHD6-13	IGHJ4	IGKV1-33	IGKJ3	14	11
55	CAKDITSIWSFDYW	CQQYDNLLLSF	IGHV3-23	IGHD6-13	IGHJ4	IGKV1-33	IGKJ3	14	11
55	CAEDSTSCWSFDYW	CQQYDNLLLSF	IGHV3-23	IGHD2-2	IGHJ4	IGKV1-33	IGKJ3	14	11
55	CAKDSTSSCSCDYW	CQQYDNLLLSF	IGHV3-23	IGHD2-2	IGHJ4	IGKV1-33	IGKJ3	14	11
55	FAKDSSSSWSFDYW	CQQYDNLLLSF	IGHV3-23	IGHD6-13	IGHJ4	IGKV1-33	IGKJ3	14	11
55	CVRSNRNSGWYSVDYW	CQQAKSFPLTF	IGHV4-59	IGHD6-19	IGHJ4	IGKV1-12	IGKJ4	16	11
55	CVRNNRNSGWYSVDYW	CQQAKSFPLTF	IGHV4-59	IGHD6-19	IGHJ4	IGKV1-12	IGKJ4	16	11
54	GAKDSTISWSFDYW	CQQYDNLLLSF	IGHV3-23	IGHD2-2	IGHJ4	IGKV1-33	IGKJ3	14	11
54	CAKDSTSTCSFDYW	CQQYDNLLLSF	IGHV3-23	IGHD2-2	IGHJ4	IGKV1-33	IGKJ3	14	11
54	CARGSYYYDSSGKLIDYW	CQQYNSYTKTF	IGHV3-13	IGHD3-22	IGHJ4	IGKV1-5	IGKJ1	18	11
54	CSKDITSSWSFDYW	CQQYDNLLLSF	IGHV3-23	IGHD6-13	IGHJ4	IGKV1-33	IGKJ3	14	11
54	CVKYNRNSGWYSVDYW	CQQAKSFPLTF	IGHV4-59	IGHD6-19	IGHJ4	IGKV1-12	IGKJ4	16	11
54	CAKDSTSCWSFDDW	CQQYDNLLLSF	IGHV3-23	IGHD2-2	IGHJ4	IGKV1-33	IGKJ3	14	11
53	CAKDSTSSWDFDYW	CQQYDNLLLSF	IGHV3-23	IGHD2-2	IGHJ4	IGKV1-33	IGKJ3	14	11
53	CAKDSTSSWSLDYC	CQQYDNLLLSF	IGHV3-23	IGHD2-2	IGHJ4	IGKV1-33	IGKJ3	14	11
53	CAKDSTRSWSLDYW	CQQYDNLLLSF	IGHV3-23	IGHD2-2	IGHJ4	IGKV1-33	IGKJ3	14	11
53	CAKESTSNWSFDYW	CQQYDNLLLSF	IGHV3-23	IGHD6-13	IGHJ4	IGKV1-33	IGKJ3	14	11
52	CAIGPWGYYYGLDVW	CQQYYSYPLAF	IGHV5-51	IGHD3-10	IGHJ6	IGKV1-8	IGKJ3	15	11
52	CAKDSTSCWAFDYW	CQQYDNLLLSF	IGHV3-23	IGHD2-2	IGHJ4	IGKV1-33	IGKJ3	14	11
52	CAKASTSIWSFDYW	CQQYDNLLLSF	IGHV3-23	IGHD2-2	IGHJ4	IGKV1-33	IGKJ3	14	11
52	CAKDRDGYYHGLSW	CQQYDNLLLSF	IGHV3-23	IGHD5-24	IGHJ5	IGKV1-33	IGKJ3	14	11
52	CAKDSTVSWSFDYW	CQQYDNLLLSF	IGHV3-23	IGHD6-13	IGHJ4	IGKV1-33	IGKJ3	14	11
51	CAKDSSNSWSFDYW	CQQYDNLLLSF	IGHV3-23	IGHD6-13	IGHJ4	IGKV1-33	IGKJ3	14	11
51	GTKDSTSSWSFDYW	CQQYDNLLLSF	IGHV3-23	IGHD2-2	IGHJ4	IGKV1-33	IGKJ3	14	11
50	CAEDSPGSWSFDYW	CQQYDNLLLSF	IGHV3-23	IGHD6-13	IGHJ4	IGKV1-33	IGKJ3	14	11
50	CARDWSDSVWGTYRIFDYW	CQHANTFPIF	IGHV3-48	IGHD3-16	IGHJ4	IGKV1-12	IGKJ3	19	10
50	CAKDSTSSCSFDYC	CQQYDNLLLSF	IGHV3-23	IGHD2-2	IGHJ4	IGKV1-33	IGKJ3	14	11
50	CARAGAEAHLRYYFDYW	CQQYDNLPLTF	IGHV3-30	IGHD6-25	IGHJ4	IGKV1-33	IGKJ3	17	11
50	CAKDRTRSWSFDYW	CQQYDNLLLSF	IGHV3-23	IGHD6-13	IGHJ4	IGKV1-33	IGKJ3	14	11
49	CALGPGGYYYGLDVW	CQQYYSYPLAF	IGHV5-51	IGHD3-10	IGHJ6	IGKV1-8	IGKJ3	15	11
49	WSKDSTSSWSFDYW	CQQYDNLLLSF	IGHV3-23	IGHD2-2	IGHJ4	IGKV1-33	IGKJ3	14	11
49	CAKDSTSSWSVDYC	CQQYDNLLLSF	IGHV3-23	IGHD2-2	IGHJ4	IGKV1-33	IGKJ3	14	11
49	CAKDSTSSWYSVDYW	CQQYDNLLLSF	IGHV3-23	IGHD6-13	IGHJ4	IGKV1-33	IGKJ3	15	11
49	CALGPWGYYYGLDVC	CQQYYSYPLAF	IGHV5-51	IGHD3-10	IGHJ6	IGKV1-8	IGKJ3	15	11
49	CARSGAAAHIRYYFDYW	CQQYDNLPLTF	IGHV3-30	IGHD6-13	IGHJ4	IGKV1-33	IGKJ3	17	11
48	CAKDSSSSWCFDYW	CQQYDNLLLSF	IGHV3-23	IGHD6-13	IGHJ4	IGKV1-33	IGKJ3	14	11
48	CAKDSSSTWSFDYW	CQQYDNLLLSF	IGHV3-23	IGHD6-13	IGHJ4	IGKV1-33	IGKJ3	14	11
48	CAKDSTSSWSFDSC	CQQYDNLLLSF	IGHV3-23	IGHD2-2	IGHJ4	IGKV1-33	IGKJ3	14	11
48	CAKDSTSSWSFDDG	CQQYDNLLLSF	IGHV3-23	IGHD2-2	IGHJ4	IGKV1-33	IGKJ3	14	11
48	CAKDSTSSKSFDYW	CQQYDNLLLSF	IGHV3-23	IGHD2-2	IGHJ4	IGKV1-33	IGKJ3	14	11
48	CAKYRDGYYHGVSW	CQQSYSTPRSLTF	IGHV3-33	IGHD5-24	IGHJ5	IGKV1-39	IGKJ4	14	13
47	CAKESTTSWSFDYW	CQQYDNLLLSF	IGHV3-23	IGHD2-2	IGHJ4	IGKV1-33	IGKJ3	14	11
47	CAKDSTYSWSFDYW	CQQYDNLLLSF	IGHV3-23	IGHD6-13	IGHJ4	IGKV1-33	IGKJ3	14	11
47	CSKDSTSSWSFDYC	CQQYDNLLLSF	IGHV3-23	IGHD2-2	IGHJ4	IGKV1-33	IGKJ3	14	11
47	CVRYNRNSGWYSVDVW	CQQAKSFPLTF	IGHV4-59	IGHD6-19	IGHJ6	IGKV1-12	IGKJ4	16	11
47	CAKDSTISCSFDYW	CQQYDNLLLSF	IGHV3-23	IGHD2-2	IGHJ4	IGKV1-33	IGKJ3	14	11
47	CAEDSTGSWSFDYW	CQQYDNLLLSF	IGHV3-23	IGHD6-13	IGHJ4	IGKV1-33	IGKJ3	14	11
47	CAKSRDGYYHGDSW	CQQSYSTPRSLTF	IGHV3-33	IGHD5-24	IGHJ4	IGKV1-39	IGKJ4	14	13
47	CAKSRDSYYHGLSW	CKQSYSTPRSLTF	IGHV3-33	IGHD5-24	IGHJ5	IGKV1-39	IGKJ4	14	13
46	CGRYNRNSGGYSVDYW	CQQAKSFPLTF	IGHV4-59	IGHD6-19	IGHJ4	IGKV1-12	IGKJ4	16	11
46	CAKDSTSCWSFDYC	CQQYDNLLLSF	IGHV3-23	IGHD2-2	IGHJ4	IGKV1-33	IGKJ3	14	11
46	CGRYNRSSGWYSVDYW	CQQAKSFPLTF	IGHV4-59	IGHD6-19	IGHJ4	IGKV1-12	IGKJ4	16	11
46	WAKDSTSSWSFDYC	CQQYDNLLLSF	IGHV3-23	IGHD2-2	IGHJ4	IGKV1-33	IGKJ3	14	11
46	GALGTLGYYYGLDVW	CQQYYSYPLAF	IGHV5-51	IGHD3-10	IGHJ6	IGKV1-8	IGKJ3	15	11
46	CAKDGTGSWSFDYW	CQQYDNLLLSF	IGHV3-23	IGHD6-13	IGHJ4	IGKV1-33	IGKJ3	14	11
45	CAKDSTGTWSFDYW	CQQYDNLLLSF	IGHV3-23	IGHD2-2	IGHJ4	IGKV1-33	IGKJ3	14	11
45	CAKDSTSSWCCDYW	CQQYDNLLLSF	IGHV3-23	IGHD2-2	IGHJ4	IGKV1-33	IGKJ3	14	11
45	CAKESTSSWSFDSW	CQQYDNLLLSF	IGHV3-23	IGHD6-13	IGHJ4	IGKV1-33	IGKJ3	14	11
45	CAKDGTSCWSFDYW	CQQYDNLLLSF	IGHV3-23	IGHD2-2	IGHJ4	IGKV1-33	IGKJ3	14	11
45	CAKDSNSRWSFDYW	CQQYDNLLLSF	IGHV3-23	IGHD6-13	IGHJ4	IGKV1-33	IGKJ3	14	11
44	WGKDSTSSWSFDYW	CQQYDNLLLSF	IGHV3-23	IGHD2-2	IGHJ4	IGKV1-33	IGKJ3	14	11
44	CAKDITSCWSFDYW	CQQYDNLLLSF	IGHV3-23	IGHD2-2	IGHJ4	IGKV1-33	IGKJ3	14	11
44	CAKDSTSSWGFDYW	CQQYDNLLLSF	IGHV3-23	IGHD2-2	IGHJ4	IGKV1-33	IGKJ3	14	11
44	CAKDNTSSGSFDYW	CQQYDNLLLSF	IGHV3-23	IGHD6-13	IGHJ4	IGKV1-33	IGKJ3	14	11
44	CAKESNSSWSFDYW	CQQYDNLLLSF	IGHV3-23	IGHD6-13	IGHJ4	IGKV1-33	IGKJ3	14	11
44	CAKESASCWSFDYW	CQQYDNLLLSF	IGHV3-23	IGHD2-15	IGHJ4	IGKV1-33	IGKJ3	14	11
43	CGRYNRNSGWYSVDDW	CQQAKSFPLTF	IGHV4-59	IGHD6-19	IGHJ4	IGKV1-12	IGKJ4	16	11
43	CGRYNRISGWYSVDYW	CQQAKSFPLTF	IGHV4-59	IGHD6-19	IGHJ4	IGKV1-12	IGKJ4	16	11
43	CAKDSTSSWCFDDW	CQQYDNLLLSF	IGHV3-23	IGHD2-2	IGHJ4	IGKV1-33	IGKJ3	14	11
43	CAKDGSSSWSFDYW	CQQYDNLPLSF	IGHV3-23	IGHD6-13	IGHJ4	IGKV1-33	IGKJ3	14	11
43	CAKDSTGSCSFDYW	CQQYDNLLLSF	IGHV3-23	IGHD6-13	IGHJ4	IGKV1-33	IGKJ3	14	11
42	CAKDSTLSWSFDYW	CQQYDNLLLSF	IGHV3-23	IGHD6-13	IGHJ4	IGKV1-33	IGKJ3	14	11
42	CAKDNSSSWSFDYW	CQQYDNLLLSF	IGHV3-23	IGHD6-13	IGHJ4	IGKV1-33	IGKJ3	14	11
42	CAKDSTGSWSLDYW	CQQYDNLLLSF	IGHV3-23	IGHD6-13	IGHJ4	IGKV1-33	IGKJ3	14	11
42	FSKDSTSSWSFDYW	CQQYDNLLLSF	IGHV3-23	IGHD2-2	IGHJ4	IGKV1-33	IGKJ3	14	11
42	CARAGAAAHIRYYYYGMDVW	CQQYDNLPLTF	IGHV3-30	IGHD6-13	IGHJ6	IGKV1-33	IGKJ3	20	11
42	CARGHLRYYYGLDVW	CQQYYSYPLAF	IGHV5-51	IGHD3-10	IGHJ6	IGKV1-8	IGKJ3	15	11
42	CAEESTGSWSFDYW	CQQYDNLLLSF	IGHV3-23	IGHD6-6	IGHJ4	IGKV1-33	IGKJ3	14	11
42	CALGPLSYYYGLDVW	CQQYYSYPLAF	IGHV5-51	IGHD3-10	IGHJ6	IGKV1-8	IGKJ3	15	11
42	CAKYSTSSWSFDYC	CQQYDNLLLSF	IGHV3-23	IGHD2-2	IGHJ4	IGKV1-33	IGKJ3	14	11
42	CAKDSTSSCSLDYW	CQQYDNLLLSF	IGHV3-23	IGHD2-2	IGHJ4	IGKV1-33	IGKJ3	14	11
41	CANGPRDRSSPLDFW	CQQYNTFRTF	IGHV3-23	IGHD2-2	IGHJ4	IGKV1-5	IGKJ1	15	10
41	CAEESPSSWSFDYW	CQQYDNLLLSF	IGHV3-23	IGHD6-13	IGHJ4	IGKV1-33	IGKJ3	14	11
41	CAKYSTSSGSFDYW	CQQYDNLLLSF	IGHV3-23	IGHD2-2	IGHJ4	IGKV1-33	IGKJ3	14	11
41	CARDSTSSCSFDYW	CQQYDNLLLSF	IGHV3-23	IGHD2-2	IGHJ4	IGKV1-33	IGKJ3	14	11
41	CAKENTSSWSFDYW	CQQYDNLLLSF	IGHV3-23	IGHD6-13	IGHJ4	IGKV1-33	IGKJ3	14	11
40	CSKDSTSIWSFDYW	CQQYDNLLLSF	IGHV3-23	IGHD2-2	IGHJ4	IGKV1-33	IGKJ3	14	11
40	CEKDSTSSRSFDYW	CQQYDNLLLSF	IGHV3-23	IGHD2-2	IGHJ4	IGKV1-33	IGKJ3	14	11
40	CEKDSTSSWSLDYW	CQQYDNLLLSF	IGHV3-23	IGHD2-2	IGHJ4	IGKV1-33	IGKJ3	14	11
40	CGRYNRNSVWYSVDYW	CQQAKSFPLTF	IGHV4-59	IGHD1-14	IGHJ4	IGKV1-12	IGKJ4	16	11
40	CSKDSTSSRSFDYW	CQQYDNLLLSF	IGHV3-23	IGHD2-2	IGHJ4	IGKV1-33	IGKJ3	14	11
40	CAKDSHSSWSFDYW	CQQYDNLLLSF	IGHV3-23	IGHD6-13	IGHJ4	IGKV1-33	IGKJ3	14	11
40	CAKDRTSRWSFDYW	CQQYDNLLLSF	IGHV3-23	IGHD6-13	IGHJ4	IGKV1-33	IGKJ3	14	11
39	CAKDSSCCWSFDYW	CQQYDNLLLSF	IGHV3-23	IGHD2-2	IGHJ4	IGKV1-33	IGKJ3	14	11
39	CAKSTWDSPDSSDFDRW	CQQYDNLPLTF	IGHV3-23	IGHD6-25	IGHJ4	IGKV1-33	IGKJ3	17	11
39	CAKDSTSCWSFDFW	CQQYDNLLLSF	IGHV3-23	IGHD2-2	IGHJ4	IGKV1-33	IGKJ3	14	11
39	CAKDSTSSVSFDYW	CQQYDNLLLSF	IGHV3-23	IGHD2-2	IGHJ4	IGKV1-33	IGKJ3	14	11
39	CAKDSTSIWSFDDW	CQQYDNLLLSF	IGHV3-23	IGHD2-2	IGHJ4	IGKV1-33	IGKJ3	14	11
39	CAKDSSSSWSFDYG	CQQYDNLLLSF	IGHV3-23	IGHD6-13	IGHJ4	IGKV1-33	IGKJ3	14	11
39	CGKDSSSSWSFDYW	CQQYDNLLLSF	IGHV3-23	IGHD6-13	IGHJ4	IGKV1-33	IGKJ3	14	11
39	CAEESPGSWSFDYW	CQQYDNLLLSF	IGHV3-23	IGHD6-13	IGHJ4	IGKV1-33	IGKJ3	14	11
39	CGRYNRNCGWYSVDYW	CQQAKSFPLTF	IGHV4-59	IGHD6-19	IGHJ4	IGKV1-12	IGKJ4	16	11
39	FAKDSTSSWSFDYC	CQQYDNLLLSF	IGHV3-23	IGHD2-2	IGHJ4	IGKV1-33	IGKJ3	14	11
38	CVRYNRNSGWYSFDYW	CQQAKSFPLTF	IGHV4-59	IGHD6-19	IGHJ4	IGKV1-12	IGKJ4	16	11
38	CAKYNTSSWSFDYW	CQQYDNLLLSF	IGHV3-23	IGHD6-13	IGHJ4	IGKV1-33	IGKJ3	14	11
38	CAATLVRGVINARYYYGMDVW	CQQSYSSYTF	IGHV3-7	IGHD3-10	IGHJ6	IGKV1-39	IGKJ2	21	10
38	CAKDSNSSCSFDYW	CQQYDNLLLSF	IGHV3-23	IGHD6-13	IGHJ4	IGKV1-33	IGKJ3	14	11
38	CAKDSTGSWSFDYC	CQQYDNLLLSF	IGHV3-23	IGHD6-13	IGHJ4	IGKV1-33	IGKJ3	14	11
38	CANDSPSSWSFDYW	CQQYDNLLLSF	IGHV3-23	IGHD6-13	IGHJ4	IGKV1-33	IGKJ3	14	11
37	CALGPLVYYYGWDVW	CQQYYSYPLAF	IGHV5-51	IGHD3-22	IGHJ6	IGKV1-8	IGKJ3	15	11
37	CAKDVTSSWSFDYW	CQQYDNLLLSF	IGHV3-23	IGHD6-13	IGHJ4	IGKV1-33	IGKJ3	14	11
37	CAKDSTSSWAFDYC	CQQYDNLLLSF	IGHV3-23	IGHD2-2	IGHJ4	IGKV1-33	IGKJ3	14	11
37	CAKDSTSSCSVDYW	CQQYDNLLLSF	IGHV3-23	IGHD2-2	IGHJ4	IGKV1-33	IGKJ3	14	11
37	CAKSTCDSPDSSDFDRW	CQQYDNLPLTF	IGHV3-23	IGHD6-25	IGHJ4	IGKV1-33	IGKJ3	17	11
37	CALGHLGYYYGLDVC	CQQYYSYPLAF	IGHV5-51	IGHD3-22	IGHJ6	IGKV1-8	IGKJ3	15	11
36	CAKGSSSSWSFDYW	CQQYDNLLLSF	IGHV3-23	IGHD6-13	IGHJ4	IGKV1-33	IGKJ3	14	11
36	CAKDSTHSWSFDYW	CQQYDNLLLSF	IGHV3-23	IGHD6-13	IGHJ4	IGKV1-33	IGKJ3	14	11
36	CANDSSSSWSFDYW	CQQYDNLLLSF	IGHV3-23	IGHD6-13	IGHJ4	IGKV1-33	IGKJ3	14	11
36	CAKDSTDSWSFDYW	CQQYDNLLLSF	IGHV3-23	IGHD6-13	IGHJ4	IGKV1-33	IGKJ3	14	11
36	CAKDSTPSWSFDYW	CQQYDNLLLSF	IGHV3-23	IGHD6-13	IGHJ4	IGKV1-33	IGKJ3	14	11
36	CAKYRDGYYHGVYW	CQQYNSYTKTF	IGHV3-33	IGHD5-24	IGHJ4	IGKV1-5	IGKJ1	14	11
36	CVDYW	CQQDKSSPITF	IGHV3-35		IGHJ4	IGKV1-12	IGKJ4	5	11
36	CAKDRTSSWYFDYW	CQQYDNLLLSF	IGHV3-23	IGHD6-13	IGHJ4	IGKV1-33	IGKJ3	14	11
36	CARGSLYYDSSGKLIDYW	CQQYNSYTKTF	IGHV3-13	IGHD3-22	IGHJ4	IGKV1-5	IGKJ1	18	11
36	CARESTSSWSFDYW	CQQYDNLLLSF	IGHV3-23	IGHD6-13	IGHJ4	IGKV1-33	IGKJ3	14	11
36	CAIGTLGYYYGLDVW	CQQYYSYPLAF	IGHV5-51	IGHD3-10	IGHJ6	IGKV1-8	IGKJ3	15	11
36	CAKESPSIWSFDYW	CQQYDNLLLSF	IGHV3-23	IGHD6-13	IGHJ4	IGKV1-33	IGKJ3	14	11
36	CAKDSYSSWSFDYW	CQQYDNLLLSF	IGHV3-23	IGHD6-13	IGHJ4	IGKV1-33	IGKJ3	14	11
36	CAKESTSSWSFDNW	CQQYDNLLLSF	IGHV3-23	IGHD6-13	IGHJ4	IGKV1-33	IGKJ3	14	11
36	CALGPLRNYYGLDVW	CQQYYSYPLAF	IGHV5-51	IGHD3-10	IGHJ6	IGKV1-8	IGKJ3	15	11
35	CAKDSTSCWSCDYW	CQQYDNLLLSF	IGHV3-23	IGHD2-2	IGHJ4	IGKV1-33	IGKJ3	14	11
35	CALGHLGDYYGLDVW	CQQYYSYPLAF	IGHV5-51	IGHD3-10	IGHJ6	IGKV1-8	IGKJ3	15	11
35	CAQESTSSWSFDYW	CQQYDNLLLSF	IGHV3-23	IGHD6-13	IGHJ4	IGKV1-33	IGKJ3	14	11
35	CAKYGTSSWSFDYW	CQQYDNLLLSF	IGHV3-23	IGHD6-13	IGHJ4	IGKV1-33	IGKJ3	14	11
35	CAKDSTISWSCDYW	CQQYDNLLLSF	IGHV3-23	IGHD2-2	IGHJ4	IGKV1-33	IGKJ3	14	11
35	CAKDSTCSCSFDYW	CQQYDNLLLSF	IGHV3-23	IGHD2-2	IGHJ4	IGKV1-33	IGKJ3	14	11
35	CEKYSTSSWSFDYW	CQQYDNLLLSF	IGHV3-23	IGHD2-2	IGHJ4	IGKV1-33	IGKJ3	14	11
35	CSKESTSSWSFDYW	CQQYDNLLLSF	IGHV3-23	IGHD6-13	IGHJ4	IGKV1-33	IGKJ3	14	11
35	GAKDSTSSWSGDDW	CQQYDNLLLSF	IGHV3-23	IGHD2-2	IGHJ4	IGKV1-33	IGKJ3	14	11
35	CGRENRNSGWYSVDYW	CQQAKSFPLTF	IGHV4-59	IGHD6-19	IGHJ4	IGKV1-12	IGKJ4	16	11
35	CAKSRDGYYHGIYW	CQQSYSTPRSLTF	IGHV3-33	IGHD5-24	IGHJ4	IGKV1-39	IGKJ4	14	13
35	CAKDNTSSCSFDYW	CQQYDNLLLSF	IGHV3-23	IGHD6-13	IGHJ4	IGKV1-33	IGKJ3	14	11
35	CEKDSTSRWSFDYW	CQQYDNLLLSF	IGHV3-23	IGHD2-2	IGHJ4	IGKV1-33	IGKJ3	14	11
35	CALGPLRYYYCLDVW	CQQYYSYPLAF	IGHV3-23	IGHD3-16	IGHJ6	IGKV1-8	IGKJ3	15	11
35	SAKDSTSSCSFDYW	CQQYDNLLLSF	IGHV3-23	IGHD2-2	IGHJ4	IGKV1-33	IGKJ3	14	11
34	CAKSPWDSPDSSDFDRW	CQQYDNLPLTF	IGHV3-23	IGHD6-25	IGHJ5	IGKV1-33	IGKJ3	17	11
34	CAKDSTCSWSLDYW	CQQYDNLLLSF	IGHV3-23	IGHD6-13	IGHJ4	IGKV1-33	IGKJ3	14	11
34	CGKDSTSSWSCDYW	CQQYDNLLLSF	IGHV3-23	IGHD2-2	IGHJ4	IGKV1-33	IGKJ3	14	11
34	CAHSRRYFDWLLLYYFDYW	CQQSYSSPLFTF	IGHV2-5	IGHD3-9	IGHJ4	IGKV1-39	IGKJ3	19	12
34	CAKERTGSWSFDYW	CQQYDNLLLSF	IGHV3-23	IGHD6-13	IGHJ4	IGKV1-33	IGKJ3	14	11
34	CAKDSTSRWSLDYW	CQQYDNLLLSF	IGHV3-23	IGHD2-2	IGHJ4	IGKV1-33	IGKJ3	14	11
33	CAKDSTSSWSLDFW	CQQYDNLLLSF	IGHV3-23	IGHD2-2	IGHJ4	IGKV1-33	IGKJ3	14	11
33	CAKESPSSWSCDYW	CQQYDNLLLSF	IGHV3-23	IGHD6-13	IGHJ4	IGKV1-33	IGKJ3	14	11
33	CAKDSSSSRSFDYW	CQQYDNLLLSF	IGHV3-23	IGHD6-13	IGHJ4	IGKV1-33	IGKJ3	14	11
33	CAKDITSSWSCDYW	CQQYDNLLLSF	IGHV3-23	IGHD6-13	IGHJ4	IGKV1-33	IGKJ3	14	11
33	CAEDSSSSWSFDYW	CQQYDNLLLSF	IGHV3-23	IGHD6-13	IGHJ4	IGKV1-33	IGKJ3	14	11
33	CAKASTGSWSFDYW	CQQYDNLLLSF	IGHV3-23	IGHD6-13	IGHJ4	IGKV1-33	IGKJ3	14	11
33	CAKDKTSSWSFDYW	CQQYDNLLLSF	IGHV3-23	IGHD6-13	IGHJ4	IGKV1-33	IGKJ3	14	11
33	CAKDSTIIWSFDYW	CQQYDNLLLSF	IGHV3-23	IGHD2-2	IGHJ4	IGKV1-33	IGKJ3	14	11
33	CAKDSTTRWSFDYW	CQQYDNLLLSF	IGHV3-23	IGHD2-2	IGHJ4	IGKV1-33	IGKJ3	14	11
32	CAKDSTSFWSFDYW	CQQYDNLLLSF	IGHV3-23	IGHD2-2	IGHJ4	IGKV1-33	IGKJ3	14	11
32	CALGPLGDDYGLDVW	CQQYYSYPLAF	IGHV5-51	IGHD4-23	IGHJ6	IGKV1-8	IGKJ3	15	11
32	CAKDSTISLSFDYW	CQQYDNLLLSF	IGHV3-23	IGHD2-2	IGHJ4	IGKV1-33	IGKJ3	14	11
32	CEKDSTSSWSFDDW	CQQYDNLLLSF	IGHV3-23	IGHD2-2	IGHJ4	IGKV1-33	IGKJ3	14	11
32	WEKDSTSSWSFDYW	CQQYDNLLLSF	IGHV3-23	IGHD2-2	IGHJ4	IGKV1-33	IGKJ3	14	11
32	CAKASTSSWSFDSW	CQQYDNLLLSF	IGHV3-23	IGHD2-2	IGHJ4	IGKV1-33	IGKJ3	14	11
32	CAATLVRGVINARYYFDYW	CQQSYSSYTF	IGHV3-7	IGHD3-10	IGHJ4	IGKV1-39	IGKJ2	19	10
32	CAKSRDGYYHGRYW	CQQSYSTPRSLTF	IGHV3-33	IGHD5-24	IGHJ4	IGKV1-39	IGKJ4	14	13
32	FAKDSTSSCSFDYW	CQQYDNLLLSF	IGHV3-13	IGHD2-2	IGHJ4	IGKV1-33	IGKJ3	14	11
32	CARVAYCGGVCYSANLVIFDYW	CQQSYSTPRSLTF	IGHV4-59	IGHD2-21	IGHJ4	IGKV1-39	IGKJ4	22	13
32	CAKDSTSSWCVDYW	CQQYDNLLLSF	IGHV3-23	IGHD6-13	IGHJ4	IGKV1-33	IGKJ3	14	11
31	CAKDSTICWSFDYW	CQQYDNLLLSF	IGHV3-23	IGHD2-2	IGHJ4	IGKV1-33	IGKJ3	14	11
31	WAKDSTSIWSFDYW	CQQYDNLLLSF	IGHV3-23	IGHD2-2	IGHJ4	IGKV1-33	IGKJ3	14	11
31	CAKDITISWSFDYW	CQQYDNLLLSF	IGHV3-23	IGHD6-13	IGHJ4	IGKV1-33	IGKJ3	14	11
31	CEKDSTSSWYFDYW	CQQYDNLLLSF	IGHV3-23	IGHD2-2	IGHJ4	IGKV1-33	IGKJ3	14	11
31	CAKDSTSYWSFDYW	CQQYDNLLLSF	IGHV3-23	IGHD2-2	IGHJ4	IGKV1-33	IGKJ3	14	11
31	CAEDSAGSWSFDYW	CQQYDNLLLSF	IGHV3-23	IGHD6-13	IGHJ4	IGKV1-33	IGKJ3	14	11
31	CAKDRTSTWSFDYW	CQQYDNLLLSF	IGHV3-23	IGHD6-13	IGHJ4	IGKV1-33	IGKJ3	14	11
31	CAKDSTSRWYFDYW	CQQYDNLLLSF	IGHV3-23	IGHD2-2	IGHJ4	IGKV1-33	IGKJ3	14	11
31	CSKDSTSCWSFDYW	CQQYDNLLLSF	IGHV3-23	IGHD2-2	IGHJ4	IGKV1-33	IGKJ3	14	11
31	CAKESTSSRSFDYW	CQQYDNLLLSF	IGHV3-23	IGHD2-2	IGHJ4	IGKV1-33	IGKJ3	14	11
30	CAKDSTSCWYFDYW	CQQYDNLLLSF	IGHV3-23	IGHD2-2	IGHJ4	IGKV1-33	IGKJ3	14	11
30	CAKDSTSSWSFDRW	CQQYDNLLLSF	IGHV3-23	IGHD2-2	IGHJ4	IGKV1-33	IGKJ3	14	11
30	CAKEKTSSWSFDYW	CQQYDNLLLSF	IGHV3-23	IGHD6-13	IGHJ4	IGKV1-33	IGKJ3	14	11
30	CAKDSPSSWSFDNW	CQQYDNLLLSF	IGHV3-23	IGHD6-13	IGHJ4	IGKV1-33	IGKJ3	14	11
29	CAKDITSSWSFDFW	CQQYDNLLLSF	IGHV3-23	IGHD6-13	IGHJ4	IGKV1-33	IGKJ3	14	11
29	CAKESTSSWCFDYW	CQQYDNLLLSF	IGHV3-23	IGHD6-13	IGHJ4	IGKV1-33	IGKJ3	14	11
29	CDKDSTSSWSFDYW	CQQYDNLLLSF	IGHV3-23	IGHD2-2	IGHJ4	IGKV1-33	IGKJ3	14	11
29	CANDSTSSCSFDYW	CQQYDNLLLSF	IGHV3-23	IGHD2-2	IGHJ4	IGKV1-33	IGKJ3	14	11
29	CEKDSTSSCSFDYW	CQQYDNLLLSF	IGHV3-23	IGHD2-2	IGHJ4	IGKV1-33	IGKJ3	14	11
29	CAKDITSSWSLDYW	CQQYDNLLLSF	IGHV3-23	IGHD6-13	IGHJ4	IGKV1-33	IGKJ3	14	11
28	CAKVSSSSWSFDYW	CQQYDNLLLSF	IGHV3-23	IGHD6-13	IGHJ4	IGKV1-33	IGKJ3	14	11
28	CAEDSTCSWSFDYW	CQQYDNLLLSF	IGHV3-23	IGHD6-13	IGHJ4	IGKV1-33	IGKJ3	14	11
28	CVTGGSDYW	CQQSYSTPRTF	IGHV2-5	IGHD3-16	IGHJ4	IGKV1-39	IGKJ1	9	11
28	CGKDSTSSWSFDDW	CQQYDNLLLSF	IGHV3-23	IGHD2-2	IGHJ4	IGKV1-33	IGKJ3	14	11
28	CAKDITSSWAFDYW	CQQYDNLLLSF	IGHV3-23	IGHD6-13	IGHJ4	IGKV1-33	IGKJ3	14	11
28	CAKDSTSSWSCVYW	CQQYDNLLLSF	IGHV3-23	IGHD2-2	IGHJ4	IGKV1-33	IGKJ3	14	11
28	CAKDSTNSCSFDYW	CQQYDNLLLSF	IGHV3-23	IGHD2-2	IGHJ4	IGKV1-33	IGKJ3	14	11
28	CAEESAGSWSFDYW	CQQYDNLLLSF	IGHV3-23	IGHD6-13	IGHJ4	IGKV1-33	IGKJ3	14	11
28	CGKESTSSWSFDYW	CQQYDNLLLSF	IGHV3-23	IGHD6-13	IGHJ4	IGKV1-33	IGKJ3	14	11
28	CSKDGTSSWSFDYW	CQQYDNLLLSF	IGHV3-23	IGHD6-13	IGHJ4	IGKV1-33	IGKJ3	14	11
27	CAKESPCCWSFDYW	CQQYDNLLLSF	IGHV3-23	IGHD2-2	IGHJ4	IGKV1-33	IGKJ3	14	11
27	CAKDITCSWSFDYW	CQQYDNLLLSF	IGHV3-23	IGHD6-13	IGHJ4	IGKV1-33	IGKJ3	14	11
27	CAKDSTCSWAFDYW	CQQYDNLLLSF	IGHV3-23	IGHD2-2	IGHJ4	IGKV1-33	IGKJ3	14	11
27	CGKDSTSSWSLDYW	CQQYDNLLLSF	IGHV3-23	IGHD2-2	IGHJ4	IGKV1-33	IGKJ3	14	11
27	CGRYNRNSGLYSVDYW	CQQAKSFPLTF	IGHV4-59	IGHD6-19	IGHJ4	IGKV1-12	IGKJ4	16	11
27	CEKDSTSSGSFDYW	CQQYDNLLLSF	IGHV3-23	IGHD2-2	IGHJ4	IGKV1-33	IGKJ3	14	11
27	CGKDSTSSWAFDYW	CQQYDNLLLSF	IGHV3-23	IGHD2-2	IGHJ4	IGKV1-33	IGKJ3	14	11
27	CAKYSTISWSFDYW	CQQYDNLLLSF	IGHV3-23	IGHD2-2	IGHJ4	IGKV1-33	IGKJ3	14	11
27	CEKDSTSCWSFDYW	CQQYDNLLLSF	IGHV3-23	IGHD2-2	IGHJ4	IGKV1-33	IGKJ3	14	11
27	CAKDSNSSWSFDNW	CQQYDNLLLSF	IGHV3-23	IGHD6-13	IGHJ4	IGKV1-33	IGKJ3	14	11
27	CAKDRTISWSFDYW	CQQYDNLLLSF	IGHV3-23	IGHD6-13	IGHJ4	IGKV1-33	IGKJ3	14	11
27	CAKDSTRSWAFDYW	CQQYDNLLLSF	IGHV3-23	IGHD2-2	IGHJ4	IGKV1-33	IGKJ3	14	11
27	CAKDSTSRWSFDSW	CQQYDNLLLSF	IGHV3-23	IGHD2-2	IGHJ4	IGKV1-33	IGKJ3	14	11
26	CAKNSSSSWSFDYW	CQQYDNLLLSF	IGHV3-23	IGHD6-13	IGHJ4	IGKV1-33	IGKJ3	14	11
26	CAKDSSSNWSFDYW	CQQYDNLLLSF	IGHV3-23	IGHD6-13	IGHJ4	IGKV1-33	IGKJ3	14	11
26	CAKNITSSWSFDYW	CQQYDNLLLSF	IGHV3-23	IGHD6-13	IGHJ4	IGKV1-33	IGKJ3	14	11
26	CGRYNRNIGWYSVDYW	CQQAKSFPLTF	IGHV4-59	IGHD6-19	IGHJ4	IGKV1-12	IGKJ4	16	11
26	CAKDSTGNWSFDYW	CQQYDNLLLSF	IGHV3-23	IGHD1-1	IGHJ4	IGKV1-33	IGKJ3	14	11
26	CAKYSTSSLSFDYW	CQQYDNLLLSF	IGHV3-23	IGHD2-2	IGHJ4	IGKV1-33	IGKJ3	14	11
26	GAKDRTSSWSLDYW	CQQYDNLLLSF	IGHV3-23	IGHD6-13	IGHJ4	IGKV1-33	IGKJ3	14	11
26	CEKDSTSSWAFDYW	CQQYDNLLLSF	IGHV3-23	IGHD2-2	IGHJ4	IGKV1-33	IGKJ3	14	11
26	CAKSRDGYYHGHYW	CQQSYSTPRSLTF	IGHV3-33	IGHD5-24	IGHJ4	IGKV1-39	IGKJ4	14	13
26	CAKDNTGSWSFDYW	CQQYDNLLLSF	IGHV3-23	IGHD6-13	IGHJ4	IGKV1-33	IGKJ3	14	11
26	CVRYRRNSGWYSVDYW	CQQAKSFPLTF	IGHV4-4	IGHD6-19	IGHJ4	IGKV1-12	IGKJ4	16	11
26	CAEDSASCWSFDYW	CQQYDNLLLSF	IGHV3-23	IGHD2-2	IGHJ4	IGKV1-33	IGKJ3	14	11
25	CAKESSSCWSFDYW	CQQYDNLLLSF	IGHV3-23	IGHD2-2	IGHJ4	IGKV1-33	IGKJ3	14	11
25	CAKESSCSWSFDYW	CQQYDNLLLSF	IGHV3-23	IGHD6-13	IGHJ4	IGKV1-33	IGKJ3	14	11
25	CAKDSTGSWAFDYW	CQQYDNLLLSF	IGHV3-23	IGHD2-2	IGHJ4	IGKV1-33	IGKJ3	14	11
25	CAKDITSSLSFDYW	CQQYDNLLLSF	IGHV3-23	IGHD2-2	IGHJ4	IGKV1-33	IGKJ3	14	11
25	CAKDSTGSWSFDSW	CQQYDNLLLSF	IGHV3-23	IGHD6-13	IGHJ4	IGKV1-33	IGKJ3	14	11
25	CAKYSTSSWSVDYW	CQQYDNLLLSF	IGHV3-23	IGHD2-2	IGHJ4	IGKV1-33	IGKJ3	14	11
25	CAKESTGTWSFDYW	CQQYDNLLLSF	IGHV3-23	IGHD6-6	IGHJ4	IGKV1-33	IGKJ3	14	11
25	CAKDSTSSFSFDYW	CQQYDNLLLSF	IGHV3-23	IGHD2-2	IGHJ4	IGKV1-33	IGKJ3	14	11
25	CAKSPFASPDSSWSFDYW	CQQYDNLLLSF	IGHV3-23	IGHD6-6	IGHJ4	IGKV1-33	IGKJ3	18	11
25	CANYSTSSWSFDYW	CQQYDNLLLSF	IGHV3-23	IGHD2-2	IGHJ4	IGKV1-33	IGKJ3	14	11
25	CSNDSTSSWSFDYW	CQQYDNLLLSF	IGHV3-23	IGHD2-2	IGHJ4	IGKV1-33	IGKJ3	14	11
25	CAKDSTNSWSFDNW	CQQYDNLLLSF	IGHV3-23	IGHD2-2	IGHJ4	IGKV1-33	IGKJ3	14	11
25	CAKDSGSSWSFDYW	CQQYDNLLLSF	IGHV3-23	IGHD6-13	IGHJ4	IGKV1-33	IGKJ3	14	11
24	CARDSSSSWSFDYW	CQQYDNLLLSF	IGHV3-23	IGHD6-13	IGHJ4	IGKV1-33	IGKJ3	14	11
24	CAKDSTNCWSFDYW	CQQYDNLLLSF	IGHV3-23	IGHD2-2	IGHJ4	IGKV1-33	IGKJ3	14	11
24	CGRYNRTSGWYSVDYW	CQQAKSFPLTF	IGHV4-59	IGHD6-19	IGHJ4	IGKV1-12	IGKJ4	16	11
24	CAKDSTSIWSLDYW	CQQYDNLLLSF	IGHV3-23	IGHD2-2	IGHJ4	IGKV1-33	IGKJ3	14	11
24	CEKDGTSSWSFDYW	CQQYDNLLLSF	IGHV3-23	IGHD6-13	IGHJ4	IGKV1-33	IGKJ3	14	11
24	CAKDCTSSCSFDYW	CQQYDNLLLSF	IGHV3-23	IGHD2-2	IGHJ4	IGKV1-33	IGKJ3	14	11
24	CGKDSTSSWSFDSW	CQQYDNLLLSF	IGHV3-23	IGHD2-2	IGHJ4	IGKV1-33	IGKJ3	14	11
24	WAKESPSSWSFDYW	CQQYDNLLLSF	IGHV3-23	IGHD6-13	IGHJ4	IGKV1-33	IGKJ3	14	11
24	CAREYQLLMGVFDFW	CQQGYDTPWTF	IGHV2-26	IGHD2-8	IGHJ4	IGKV1-39	IGKJ1	15	11
24	CANAHIDHGDYTKNYW	CQQYGSSPLWTF	IGHV3-23	IGHD4-17	IGHJ4	IGKV3-20	IGKJ2	16	12
24	CALGYLGYYYGLDVW	CQQYYSYPLAF	IGHV5-51	IGHD3-10	IGHJ6	IGKV1-8	IGKJ3	15	11
24	CAKSSTSSWSFDYW	CQQYDNLLLSF	IGHV3-23	IGHD2-2	IGHJ4	IGKV1-33	IGKJ3	14	11
24	CAKDSTSSWYLDYW	CQQYDNLLLSF	IGHV3-23	IGHD2-2	IGHJ4	IGKV1-33	IGKJ3	14	11
24	CAKDRTSSWTFDYW	CQQYDNLLLSF	IGHV3-23	IGHD6-13	IGHJ4	IGKV1-33	IGKJ3	14	11
24	CAKDSTSSCCFDYW	CQQYDNLLLSF	IGHV3-23	IGHD2-2	IGHJ4	IGKV1-33	IGKJ3	14	11
24	CAKDGTSSCSFDYW	CQQYDNLLLSF	IGHV3-23	IGHD2-2	IGHJ4	IGKV1-33	IGKJ3	14	11
24	CAKYRTSSWSFDYW	CQQYDNLLLSF	IGHV3-23	IGHD6-13	IGHJ4	IGKV1-33	IGKJ3	14	11
24	CGRYKRNSGWYSVDYW	CQQAKSFPLTF	IGHV4-59	IGHD6-19	IGHJ4	IGKV1-12	IGKJ4	16	11
24	CAKDSTSCLSFDYW	CQQYDNLLLSF	IGHV3-23	IGHD2-2	IGHJ4	IGKV1-33	IGKJ3	14	11
24	CEKESTSSWSFDYW	CQQYDNLLLSF	IGHV3-23	IGHD6-13	IGHJ4	IGKV1-33	IGKJ3	14	11
24	CAKYSTSSRSFDYW	CQQYDNLLLSF	IGHV3-23	IGHD2-2	IGHJ4	IGKV1-33	IGKJ3	14	11
24	CVGDNRNSGWYSVDYW	CQQAKSFPLTF	IGHV4-59	IGHD6-19	IGHJ4	IGKV1-12	IGKJ4	16	11
24	CAKDRTSSWSFDSW	CQQYDNLLLSF	IGHV3-23	IGHD6-13	IGHJ4	IGKV1-33	IGKJ3	14	11
24	SAKDSSSSWSFDYW	CQQYDNLLLSF	IGHV3-23	IGHD6-13	IGHJ4	IGKV1-33	IGKJ3	14	11
23	CAKDSSSSWSFVYW	CQQYDNLLLSF	IGHV3-23	IGHD6-13	IGHJ4	IGKV1-33	IGKJ3	14	11
23	CGRYDRNSGWYSVDYW	CQQAKSFPLTF	IGHV4-59	IGHD6-19	IGHJ4	IGKV1-12	IGKJ4	16	11
23	FAKDITSSWSFDYW	CQQYDNLLLSF	IGHV3-23	IGHD6-13	IGHJ4	IGKV1-33	IGKJ3	14	11
23	CAKYSTSSWSFDSW	CQQYDNLLLSF	IGHV3-23	IGHD2-2	IGHJ4	IGKV1-33	IGKJ3	14	11
23	CAKYSTSIWSFDYW	CQQYDNLLLSF	IGHV3-23	IGHD2-2	IGHJ4	IGKV1-33	IGKJ3	14	11
23	CAKERTSCWSFDYW	CQQYDNLLLSF	IGHV3-23	IGHD2-2	IGHJ4	IGKV1-33	IGKJ3	14	11
23	CVRYNRSSGWCSVDYW	CQQAKSFPLTF	IGHV4-59	IGHD6-19	IGHJ4	IGKV1-12	IGKJ4	16	11
23	CALGNLGYYYGLDVW	CQQYYSYPLAF	IGHV5-51	IGHD3-10	IGHJ6	IGKV1-8	IGKJ3	15	11
23	CEKDSTSSWSIDYW	CQQYDNLLLSF	IGHV3-23	IGHD2-2	IGHJ4	IGKV1-33	IGKJ3	14	11
23	CARETFRYFDLW	CQQTYGFPYTF	IGHV4-31		IGHJ2	IGKV1-12	IGKJ2	12	11
23	CAKAITSSWSFDYW	CQQYDNLLLSF	IGHV3-23	IGHD6-13	IGHJ4	IGKV1-33	IGKJ3	14	11
23	CEKDSTSSWPFDYW	CQQYDNLLLSF	IGHV3-23	IGHD2-2	IGHJ4	IGKV1-33	IGKJ3	14	11
23	CAKDRNSSWSFDYW	CQQYDNLLLSF	IGHV3-23	IGHD6-13	IGHJ4	IGKV1-33	IGKJ3	14	11
23	CARDGTSSWSFDYW	CQQYDNLLLSF	IGHV3-23	IGHD6-13	IGHJ4	IGKV1-33	IGKJ3	14	11
23	CASLLLTHFDYW	CQQSYSTPFTF	IGHV4-39	IGHD2-15	IGHJ4	IGKV1-39	IGKJ3	12	11
23	SEKDSTSSWSFDYW	CQQYDNLLLSF	IGHV3-23	IGHD2-2	IGHJ4	IGKV1-33	IGKJ3	14	11
23	CAEDSTGCWSFDYW	CQQYNSYTKTF	IGHV3-23	IGHD2-2	IGHJ4	IGKV1-33	IGKJ3	14	11
23	CAKDSTSRGAFDYW	CQQYDNLLLSF	IGHV3-23	IGHD2-2	IGHJ4	IGKV1-33	IGKJ3	14	11
23	CAKDSTCRWSFDYW	CQQYDNLLLSF	IGHV3-23	IGHD2-2	IGHJ4	IGKV1-33	IGKJ3	14	11
23	CAKEGTGSWSFDYW	CQQYDNLLLSF	IGHV3-23	IGHD6-13	IGHJ4	IGKV1-33	IGKJ3	14	11
23	CGKDSTSRWSFDYW	CQQYDNLLLSF	IGHV3-23	IGHD2-2	IGHJ4	IGKV1-33	IGKJ3	14	11
22	CAKESTCCWSFDYW	CQQYDNLLLSF	IGHV3-23	IGHD2-2	IGHJ4	IGKV1-33	IGKJ3	14	11
22	CAKDSSSSWSFDHW	CQQYDNLLLSF	IGHV3-23	IGHD6-13	IGHJ4	IGKV1-33	IGKJ3	14	11
22	CAKDSSSSWSFDYL	CQQYDNLLLSF	IGHV3-23	IGHD6-13	IGHJ4	IGKV1-33	IGKJ3	14	11
22	CAKYSTSCWSFDYW	CQQYDNLLLSF	IGHV3-23	IGHD2-2	IGHJ4	IGKV1-33	IGKJ3	14	11
22	CALGPLGDYYGLDGW	CQQYYSYPLAV	IGHV5-51	IGHD3-10	IGHJ6	IGKV1-8	IGKJ3	15	11
22	CGKDRTSSWSFDYW	CQQYDNLLLSF	IGHV3-23	IGHD6-13	IGHJ4	IGKV1-33	IGKJ3	14	11
22	CAKDSNSRGSFDYW	CQQYDNLPLSF	IGHV3-23	IGHD2-2	IGHJ4	IGKV1-33	IGKJ3	14	11
22	CAKESATSWSFDYW	CQQYDNLLLSF	IGHV3-23	IGHD2-2	IGHJ4	IGKV1-33	IGKJ3	14	11
22	CAKDSTSRWCFDYW	CQQYDNLLLSF	IGHV3-23	IGHD2-2	IGHJ4	IGKV1-33	IGKJ3	14	11
22	CAKSRDGYYHGFYW	CQQSYSTPRSLTF	IGHV3-33	IGHD5-24	IGHJ4	IGKV1-39	IGKJ4	14	13
22	CALGHLAYYYGLDVW	CQQYYSYPLAF	IGHV5-51	IGHD3-10	IGHJ6	IGKV1-8	IGKJ3	15	11
22	CAKDSTRSWYFDYW	CQQYDNLLLSF	IGHV3-23	IGHD2-2	IGHJ4	IGKV1-33	IGKJ3	14	11
22	CARGSLGYYYGLDVW	CQQYNSYTKTF	IGHV3-13	IGHD3-10	IGHJ6	IGKV1-5	IGKJ1	15	11
22	CSKDSTSSWSFDSW	CQQYDNLLLSF	IGHV3-23	IGHD2-2	IGHJ4	IGKV1-33	IGKJ3	14	11
22	CAKDSPSSWTFDYW	CQQYDNLLLSF	IGHV3-23	IGHD6-13	IGHJ4	IGKV1-33	IGKJ3	14	11
21	CAKDSTCTWSFDYW	CQQYDNPLLSF	IGHV3-23	IGHD2-2	IGHJ4	IGKV1-33	IGKJ3	14	11
21	CAKDSTSSWYFDDW	CQQYDNLLLSF	IGHV3-23	IGHD2-2	IGHJ4	IGKV1-33	IGKJ3	14	11
21	CAKDNTSCWSFDYW	CQQYDNLLLSF	IGHV3-23	IGHD2-2	IGHJ4	IGKV1-33	IGKJ3	14	11
21	CALGPLLYYYGLDVW	CQQYYSYPLAF	IGHV5-51	IGHD3-10	IGHJ6	IGKV1-8	IGKJ3	15	11
21	CAEDSTSSGSFDYW	CQQYDNLLLSF	IGHV3-23	IGHD2-2	IGHJ4	IGKV1-33	IGKJ3	14	11
21	CAKDSTSSRSFDSW	CQQYDNLLLSF	IGHV3-23	IGHD2-2	IGHJ4	IGKV1-33	IGKJ3	14	11
21	CAKDSNSSWYFDYW	CQQYDNLLLSF	IGHV3-23	IGHD6-13	IGHJ4	IGKV1-33	IGKJ3	14	11
21	CARGPKRFGESLSFNYW	CQQSYNTPRTF	IGHV4-59	IGHD3-10	IGHJ4	IGKV1-39	IGKJ1	17	11
21	CAKDSTSSWYVDYW	CQQYDNLLLSF	IGHV3-23	IGHD2-2	IGHJ4	IGKV1-33	IGKJ3	14	11
21	CAKDGTSTWSFDYW	CQQYDNLPLSF	IGHV3-23	IGHD6-13	IGHJ4	IGKV1-33	IGKJ3	14	11
21	CARDSGITMIVVVHEIDYW	CQETNNWTF	IGHV3-30	IGHD3-22	IGHJ4	IGKV1-5	IGKJ1	19	9
21	CARDSTSSWAFDYW	CQQYDNLLLSF	IGHV3-23	IGHD2-2	IGHJ4	IGKV1-33	IGKJ3	14	11
21	CARGGWVYSYGYLQGYYW	CQQYKSHPWTF	IGHV1-2	IGHD5-5	IGHJ4	IGKV1-5	IGKJ1	18	11
21	CAKDSTSRWTFDYW	CQQYDNLLLSF	IGHV3-23	IGHD2-2	IGHJ4	IGKV1-33	IGKJ3	14	11
21	CAKDSKSSWSFDYW	CQQYDNLLLSF	IGHV3-23	IGHD6-13	IGHJ4	IGKV1-33	IGKJ3	14	11
21	CAKESPISWSFDYW	CQQYDNLLLSF	IGHV3-23	IGHD6-13	IGHJ4	IGKV1-33	IGKJ3	14	11
21	SAKDSTSCWSFDYW	CQQYDNLLLSF	IGHV3-23	IGHD2-2	IGHJ4	IGKV1-33	IGKJ3	14	11
20	CAKDCTCSWSFDYW	CQQYDNLLLSF	IGHV3-23	IGHD6-13	IGHJ4	IGKV1-33	IGKJ3	14	11
20	WAKDSTSSWSFDNW	CQQYDNLLLSF	IGHV3-23	IGHD2-2	IGHJ4	IGKV1-33	IGKJ3	14	11
20	CAATLVRGVINARYDYYGRDVW	CQQSYSSYTF	IGHV3-7	IGHD3-10	IGHJ6	IGKV1-39	IGKJ2	22	10
20	CAKDRTSIWSFDYW	CQQYDNLLLSF	IGHV3-23	IGHD6-13	IGHJ4	IGKV1-33	IGKJ3	14	11
20	CALGPLGYYYGVDVC	CQQYYSYPLAF	IGHV5-51	IGHD3-10	IGHJ6	IGKV1-8	IGKJ3	15	11
20	CAKARDGYYHGHSW	CQQSYSTPRSLTF	IGHV3-33	IGHD5-24	IGHJ5	IGKV1-39	IGKJ4	14	13
20	CAKDSTSILSFDYC	CQQYDNLLLSF	IGHV3-23	IGHD2-2	IGHJ4	IGKV1-33	IGKJ3	14	11
20	CAKECTSSWSFDYW	CQQYDNLLLSF	IGHV3-23	IGHD6-13	IGHJ4	IGKV1-33	IGKJ3	14	11
20	RAKDSTSSWAFDYW	CQQYDNLLLSF	IGHV3-23	IGHD2-2	IGHJ4	IGKV1-33	IGKJ3	14	11
20	CERAGAAAHSRYYFDYW	CQQYDNLPLTF	IGHV3-30	IGHD6-13	IGHJ4	IGKV1-33	IGKJ3	17	11
20	CAKDITGSWSFDYW	CQQYDNLLLSF	IGHV3-23	IGHD6-13	IGHJ4	IGKV1-33	IGKJ3	14	11
19	CAKDSSSSWSFDNW	CQQYDNLLLSF	IGHV3-23	IGHD6-13	IGHJ4	IGKV1-33	IGKJ3	14	11
19	CAQDSSSSWSFDYW	CQQYDNLLLSF	IGHV3-23	IGHD6-13	IGHJ4	IGKV1-33	IGKJ3	14	11
19	CAKSRDGYYHGDYW	YQQSYSTTRPLTF	IGHV3-33	IGHD5-24	IGHJ4	IGKV1-5	IGKJ1	14	13
19	CAKDITSTWSFDYW	CQQYDNLLLSF	IGHV3-23	IGHD6-13	IGHJ4	IGKV1-33	IGKJ3	14	11
19	CAKDGTSSWYFDYW	CQQYNSYTKTF	IGHV3-23	IGHD6-13	IGHJ4	IGKV1-33	IGKJ3	14	11
19	CAKDSTSTWYFDYW	CQQYDNLLLSF	IGHV3-23	IGHD2-2	IGHJ4	IGKV1-33	IGKJ3	14	11
19	CEKDNTSSWSFDYW	CQQYDNLLLSF	IGHV3-23	IGHD6-13	IGHJ4	IGKV1-33	IGKJ3	14	11
19	CVRDNRNSGWYRVDYW	CQQAKSFPLTF	IGHV4-59	IGHD6-19	IGHJ4	IGKV1-12	IGKJ4	16	11
19	CVRYNRTSSWSFDYW	CQQAKSFPLTF	IGHV4-59	IGHD6-13	IGHJ4	IGKV1-12	IGKJ4	15	11
19	CRKDSTSSWSFDYW	CQQYDNLLLSF	IGHV3-23	IGHD2-2	IGHJ4	IGKV1-33	IGKJ3	14	11
19	FAKDSTSIWSFDYW	CQQYDNLLLSF	IGHV3-23	IGHD2-2	IGHJ4	IGKV1-33	IGKJ3	14	11
19	GAKDNTSSWSFDYW	CQQYDNLLLSF	IGHV3-23	IGHD6-13	IGHJ4	IGKV1-33	IGKJ3	14	11
19	CAEESPSCWSFDYW	CQQYDNLLISF	IGHV3-23	IGHD6-13	IGHJ4	IGKV1-33	IGKJ3	14	11
18	CVAVGTDYW	CQQSYSTPRTF	IGHV2-5	IGHD4-23	IGHJ4	IGKV1-39	IGKJ1	9	11
18	CAKDSTSIWSFDFW	CQQYDNLLLSF	IGHV3-23	IGHD2-2	IGHJ4	IGKV1-33	IGKJ3	14	11
18	CAKDCTSCWSFDYW	CQQYDNLLLSF	IGHV3-23	IGHD2-2	IGHJ4	IGKV1-33	IGKJ3	14	11
18	CAKDSTSSLSFDDW	CQQYDNLLLSF	IGHV3-23	IGHD2-2	IGHJ4	IGKV1-33	IGKJ3	14	11
18	CAKYRDGYYHGIYW	CQQSYSTPRSLTF	IGHV3-33	IGHD5-24	IGHJ4	IGKV1-39	IGKJ4	14	13
18	CAKGSTCSWSFDYW	CQQYDNLLLSF	IGHV3-23	IGHD2-2	IGHJ4	IGKV1-33	IGKJ3	14	11
18	CAKDSTSSLSFDYL	CQQYDNLLLSF	IGHV3-23	IGHD2-2	IGHJ4	IGKV1-33	IGKJ3	14	11
18	CGKNSTSSWSFDYW	CQQYDNLLLSF	IGHV3-23	IGHD2-2	IGHJ4	IGKV1-33	IGKJ3	14	11
18	CAKDSTITWSFDYW	CQQYDNLLLSF	IGHV3-23	IGHD2-2	IGHJ4	IGKV1-33	IGKJ3	14	11
18	CAKDSTSSWSFVSW	CQQYDNLLLSF	IGHV3-23	IGHD2-2	IGHJ4	IGKV1-33	IGKJ3	14	11
18	CALGSLGYSYGLDVW	CQQYYSYPLAF	IGHV5-51	IGHD3-10	IGHJ6	IGKV1-8	IGKJ3	15	11
18	CEKDSTSSWFFDYW	CQQYDNLLLSF	IGHV3-23	IGHD2-2	IGHJ4	IGKV1-33	IGKJ3	14	11
18	CEKDSNSSWSFDYW	CQQYDNLLLSF	IGHV3-23	IGHD6-13	IGHJ4	IGKV1-33	IGKJ3	14	11
18	CAKDRDGYYHGLYW	CQQYDNLLLSF	IGHV3-33	IGHD5-24	IGHJ4	IGKV1-33	IGKJ3	14	11
18	CARLRAVTGTTDYFDYW	CQQSYSTPRTF	IGHV4-59	IGHD6-19	IGHJ4	IGKV1-39	IGKJ2	17	11
18	CAKGQHDRSSPLDFW	CQQYNTFRTF	IGHV3-23	IGHD2-2	IGHJ4	IGKV1-5	IGKJ1	15	10
18	CAKVITSSWSFDYW	CQQYDNLLLSF	IGHV3-23	IGHD6-13	IGHJ4	IGKV1-33	IGKJ3	14	11
18	CEKDSTSSWCFDYW	CQQYDNLLLSF	IGHV3-23	IGHD2-2	IGHJ4	IGKV1-33	IGKJ3	14	11
18	CEKDSTSSWSFEYW	CQQYDNLLLSF	IGHV3-23	IGHD2-2	IGHJ4	IGKV1-33	IGKJ3	14	11
18	CAKDSTSSWLFDYW	CQQYDNLLLSF	IGHV3-23	IGHD2-2	IGHJ4	IGKV1-33	IGKJ3	14	11
18	CAKDDSSSWSFDYW	CQQYDNLLLSF	IGHV3-23	IGHD6-13	IGHJ4	IGKV1-33	IGKJ3	14	11
18	CAKERSSSWSFDYW	CQQYDNLLLSF	IGHV3-23	IGHD6-13	IGHJ4	IGKV1-33	IGKJ3	14	11
18	FAKDSTSSWSFDFW	CQQYDNLLLSF	IGHV3-23	IGHD2-2	IGHJ4	IGKV1-33	IGKJ3	14	11
18	CAKDSVSSWSFDYW	CQQYDNLLLSF	IGHV3-23	IGHD6-13	IGHJ4	IGKV1-33	IGKJ3	14	11
18	CATDSASSWSFDYW	CQQYDNLLLSF	IGHV3-23	IGHD6-13	IGHJ4	IGKV1-33	IGKJ3	14	11
18	CAKDSTCSWSFDYC	CQQYDNLLLSF	IGHV3-23	IGHD6-13	IGHJ4	IGKV1-33	IGKJ3	14	11
18	SAKDSTSSWCFDYW	CQQYDNLLLSF	IGHV3-23	IGHD2-2	IGHJ4	IGKV1-33	IGKJ3	14	11
17	CAKDSTCIWSFDYW	CQQYDNLLLSF	IGHV3-23	IGHD2-2	IGHJ4	IGKV1-33	IGKJ3	14	11
17	CTKDSSSSWSFDYW	CQQYDNLLLSF	IGHV3-23	IGHD6-13	IGHJ4	IGKV1-33	IGKJ3	14	11
17	CAKDSANCWSFDYW	CQQYDNLLLSF	IGHV3-23	IGHD2-2	IGHJ4	IGKV1-33	IGKJ3	14	11
17	CALGILGYYYGLDVW	CQQYYSYPLAF	IGHV5-51	IGHD3-10	IGHJ6	IGKV1-8	IGKJ3	15	11
17	CAKDSTSSWWFDYW	CQQYDNLLLSF	IGHV3-23	IGHD2-2	IGHJ4	IGKV1-33	IGKJ3	14	11
17	CARAGEEDHIRYYFDYW	CQQYDNLPLTF	IGHV3-30	IGHD2-21	IGHJ4	IGKV1-33	IGKJ3	17	11
17	CGEDSTSSWSFDYW	CQQYDNLLLSF	IGHV3-23	IGHD2-2	IGHJ4	IGKV1-33	IGKJ3	14	11
17	CVGYNRNSGWYSGDYW	CQQAKSFPLTF	IGHV4-59	IGHD6-19	IGHJ4	IGKV1-12	IGKJ4	16	11
17	GAKDSTSSWSWDYW	CQQYDNLLLSF	IGHV3-23	IGHD2-2	IGHJ4	IGKV1-33	IGKJ3	14	11
17	CAKYSTSSWAFDYW	CQQYDNLLLSF	IGHV3-23	IGHD2-2	IGHJ4	IGKV1-33	IGKJ3	14	11
17	CEKDRTSSWSFDYW	CQQYDNLLLSF	IGHV3-23	IGHD6-13	IGHJ4	IGKV1-33	IGKJ3	14	11
17	CVTVGSDYW	CQQSYSTPRTF	IGHV2-5	IGHD4-23	IGHJ4	IGKV1-39	IGKJ1	9	11
17	CAKDSNRSWSFDYW	CQQYDNLLLSF	IGHV3-23	IGHD6-13	IGHJ4	IGKV1-33	IGKJ3	14	11
17	CAKEGTSCWSFDYW	CQQYDNLLLSF	IGHV3-23	IGHD2-2	IGHJ4	IGKV1-33	IGKJ3	14	11
17	CARDRTSSWSFDYW	CQQYDNLLLSF	IGHV3-23	IGHD6-13	IGHJ4	IGKV1-33	IGKJ3	14	11
17	CAKDSRSSWSFDYW	CQQYDNLLLSF	IGHV3-23	IGHD6-13	IGHJ4	IGKV1-33	IGKJ3	14	11
17	CEKDSTSSWTFDYW	CQQYDNLLLSF	IGHV3-23	IGHD2-2	IGHJ4	IGKV1-33	IGKJ3	14	11
17	CAREERGSGYFDYW	CQQYDNLPLTF	IGHV3-30	IGHD3-10	IGHJ4	IGKV1-33	IGKJ5	14	11
17	CAKDNNSSWSFDYW	CQQYDNLLLSF	IGHV3-23	IGHD6-13	IGHJ4	IGKV1-33	IGKJ3	14	11
17	CEKDSTRSWSFDYW	CQQYDNLLLSF	IGHV3-23	IGHD2-2	IGHJ4	IGKV1-33	IGKJ3	14	11
17	CAKESTASWSFDYW	CQQYDNLLLSF	IGHV3-23	IGHD6-19	IGHJ4	IGKV1-33	IGKJ3	14	11
17	CAKDSTSCWTFDYW	CQQYDNLLLSF	IGHV3-23	IGHD2-2	IGHJ4	IGKV1-33	IGKJ3	14	11
17	CAKESTSSWSSDYW	CQQYDNLLLSF	IGHV3-23	IGHD6-13	IGHJ4	IGKV1-33	IGKJ3	14	11
17	CAKDRTGCWSFDYW	CQQYDNLLLSF	IGHV3-23	IGHD6-19	IGHJ4	IGKV1-33	IGKJ3	14	11
17	REKDSTSSWSFDYW	CQQYDNLLLSF	IGHV3-23	IGHD2-2	IGHJ4	IGKV1-33	IGKJ3	14	11
16	CAKESTSGLSFDYW	CQQYDNLLLSF	IGHV3-23	IGHD2-2	IGHJ4	IGKV1-33	IGKJ3	14	11
16	CGKDSTSCWSFDYW	CQQYDNLLLSF	IGHV3-23	IGHD2-2	IGHJ4	IGKV1-33	IGKJ3	14	11
16	CWKDSTSSWSFDYW	CQQYDNLLLSF	IGHV3-23	IGHD2-2	IGHJ4	IGKV1-33	IGKJ3	14	11
16	CGKDSTSSWCFDYW	CQQYDNLLLSF	IGHV3-23	IGHD2-2	IGHJ4	IGKV1-33	IGKJ3	14	11
16	CAKDSTCSWSFDFW	CQQYDNLLLSF	IGHV3-23	IGHD6-13	IGHJ4	IGKV1-33	IGKJ3	14	11
16	CEKDSTSIWSFDYW	CQQYDNLLLSF	IGHV3-23	IGHD2-2	IGHJ4	IGKV1-33	IGKJ3	14	11
16	CARDSTSCWSFDYW	CQQYDNLLLSF	IGHV3-23	IGHD2-2	IGHJ4	IGKV1-33	IGKJ3	14	11
16	CAKDSTTSLSFDYW	CQQYDNLLLSF	IGHV3-23	IGHD2-2	IGHJ4	IGKV1-33	IGKJ3	14	11
16	CAKESTGIWSFDYW	CQQYDNLLLSF	IGHV3-23	IGHD6-6	IGHJ4	IGKV1-33	IGKJ3	14	11
16	CALGTLGDYYGLDVW	CQQYYSYPLAF	IGHV5-51	IGHD3-10	IGHJ6	IGKV1-8	IGKJ3	15	11
16	CAKESTSILSFDYW	CQQYDNLLLSF	IGHV3-23	IGHD2-2	IGHJ4	IGKV1-33	IGKJ3	14	11
16	CARDSTSSWSFDFW	CQQYDNLLLSF	IGHV3-23	IGHD2-2	IGHJ4	IGKV1-33	IGKJ3	14	11
16	CAATLVRGVINARYYYYGMDYW	CQQSYSSYTF	IGHV3-7	IGHD3-10	IGHJ4	IGKV1-39	IGKJ2	22	10
16	CARDNTSSWSFDYW	CQQYDNLLLSF	IGHV3-23	IGHD6-13	IGHJ4	IGKV1-33	IGKJ3	14	11
16	CAKESANSWSFDYW	CQQYNSYTKTF	IGHV3-23	IGHD6-13	IGHJ4	IGKV1-5	IGKJ1	14	11
16	CARDSTSSWYFDYW	CQQYDNLLLSF	IGHV3-23	IGHD2-2	IGHJ4	IGKV1-33	IGKJ3	14	11
16	CVRDKRNSGWYSVDYW	CQQAKSFPLTF	IGHV4-59	IGHD6-19	IGHJ4	IGKV1-12	IGKJ4	16	11
16	CAKDSTISWSVDYW	CQQYDNLLLSF	IGHV3-23	IGHD2-2	IGHJ4	IGKV1-33	IGKJ3	14	11
16	CAKDSPGNWSFDYW	CQQYDNLLLSF	IGHV3-23	IGHD1-1	IGHJ4	IGKV1-33	IGKJ3	14	11
16	CDTVVTDYW	CQQSYSTPRTF	IGHV2-5	IGHD4-23	IGHJ4	IGKV1-39	IGKJ1	9	11
16	CAKDSTCSLSFDYW	CQQYDNLLLSF	IGHV3-23	IGHD6-6	IGHJ4	IGKV1-33	IGKJ3	14	11
16	CAKESTSSWTFDYW	CQQYDNLLLSF	IGHV3-23	IGHD6-13	IGHJ4	IGKV1-33	IGKJ3	14	11
16	GAKDSTSSWSFDYL	CQQYDNLLLSF	IGHV3-23	IGHD2-2	IGHJ4	IGKV1-33	IGKJ3	14	11
16	CVKESTSSWSFDYW	CQQYDNLLLSF	IGHV3-23	IGHD6-13	IGHJ4	IGKV1-33	IGKJ3	14	11
16	FAKESTSSWSFDYW	CQQYDNLLLSF	IGHV3-23	IGHD6-13	IGHJ4	IGKV1-33	IGKJ3	14	11
16	CAKDSPSSGSCDYW	CQQYDNLLLSF	IGHV3-23	IGHD6-13	IGHJ4	IGKV1-33	IGKJ3	14	11
16	CTKESTSSWSFDYW	CQQYDNLLLSF	IGHV3-23	IGHD6-13	IGHJ4	IGKV1-33	IGKJ3	14	11
15	CAKDSSSSWSFGYW	CQQYDNLLLSF	IGHV3-23	IGHD6-13	IGHJ4	IGKV1-33	IGKJ3	14	11
15	CAKDSSSSWALDYW	CQQYDNLLLSF	IGHV3-23	IGHD6-13	IGHJ4	IGKV1-33	IGKJ3	14	11
15	CAKASTSSLSFDYW	CQQYDNLLLSF	IGHV3-23	IGHD2-2	IGHJ4	IGKV1-33	IGKJ3	14	11
15	CAKYSTSSWSFDDW	CQQYDNLLLSF	IGHV3-23	IGHD2-2	IGHJ4	IGKV1-33	IGKJ3	14	11
15	CAKDSTSTLSFDYW	CQQYDNLLLSF	IGHV3-23	IGHD2-2	IGHJ4	IGKV1-33	IGKJ3	14	11
15	CASGRTLDYW	CQQYNSYRTF	IGHV3-21	IGHD1-26	IGHJ4	IGKV1-5	IGKJ1	10	10
15	CVRYNRNSGWYSGDDW	CQQAKSFPLTF	IGHV4-59	IGHD6-19	IGHJ4	IGKV1-12	IGKJ4	16	11
15	CAATLVRGVINARDYYYGRDVW	CQQSYSSYTF	IGHV3-7	IGHD3-10	IGHJ6	IGKV1-39	IGKJ2	22	10
15	CAKENTGSWSFDYW	CQQYDNLPLSF	IGHV3-23	IGHD6-13	IGHJ4	IGKV1-33	IGKJ3	14	11
15	CAKDSTISWYFDYW	CQQYDNLLLSF	IGHV3-23	IGHD2-2	IGHJ4	IGKV1-33	IGKJ3	14	11
15	CSKDSTSTWSFDYW	CQQYDNLLLSF	IGHV3-23	IGHD2-2	IGHJ4	IGKV1-33	IGKJ3	14	11
15	CVRYKGNSGWYSVDYW	CQQAKSFPLTF	IGHV4-4	IGHD6-19	IGHJ4	IGKV1-12	IGKJ4	16	11
15	CERDSTSSWSFDYW	CQQYDNLLLSF	IGHV3-23	IGHD2-2	IGHJ4	IGKV1-33	IGKJ3	14	11
15	CANDSTISWSFDYW	CQQYDNLLLSF	IGHV3-23	IGHD2-2	IGHJ4	IGKV1-33	IGKJ3	14	11
15	GAKDSTSSWAVDYW	CQQYDNLLLSF	IGHV3-23	IGHD2-2	IGHJ4	IGKV1-33	IGKJ3	14	11
15	CARAGEAAHLRYYFDYW	CQQYDNLPLTF	IGHV3-30	IGHD6-6	IGHJ4	IGKV1-33	IGKJ3	17	11
15	CAKERTSSCSFDYW	CQQYDNLPLSF	IGHV3-23	IGHD6-13	IGHJ4	IGKV1-33	IGKJ3	14	11
15	CAKDSSSCWSLDYW	CQQYDNLLLSF	IGHV3-23	IGHD2-2	IGHJ4	IGKV1-33	IGKJ3	14	11
15	FAKYSTSSWSFDYW	CQQYDNLLLSF	IGHV3-23	IGHD2-2	IGHJ4	IGKV1-33	IGKJ3	14	11
15	CAKDSTGCCSFDYW	CQQYYSYPLAF	IGHV3-23	IGHD2-2	IGHJ4	IGKV1-8	IGKJ3	14	11
15	FAKDSTSSWSCDYW	CQQYDNLLLSF	IGHV3-23	IGHD2-2	IGHJ4	IGKV1-33	IGKJ3	14	11
15	CSKDSTISWSFDYW	CQQYDNLLLSF	IGHV3-23	IGHD2-2	IGHJ4	IGKV1-33	IGKJ3	14	11
15	CAEDSTSSWAFDYW	CQQYDNLLLSF	IGHV3-23	IGHD2-2	IGHJ4	IGKV1-33	IGKJ3	14	11
14	CAKDSSSSWSYDYW	CQQYDNLLLSF	IGHV3-23	IGHD6-13	IGHJ4	IGKV1-33	IGKJ3	14	11
14	CAEDSACCWSFDYW	CQQYDNLLLSF	IGHV3-23	IGHD2-2	IGHJ4	IGKV1-33	IGKJ3	14	11
14	CAKCSTSSWSFDYW	CQQYDNLLLSF	IGHV3-23	IGHD2-2	IGHJ4	IGKV1-33	IGKJ3	14	11
14	CAKDSTSSWHFDYW	CQQYDNLLLSF	IGHV3-23	IGHD2-2	IGHJ4	IGKV1-33	IGKJ3	14	11
14	CAKDSNSRWAFDYW	CQQYVKLPLSF	IGHV3-23	IGHD6-13	IGHJ4	IGKV1-39	IGKJ2	14	11
14	GAKDSTSSWCFDDW	CQQYDNLLLSF	IGHV3-23	IGHD2-2	IGHJ4	IGKV1-33	IGKJ3	14	11
14	CAKSRDGYSHGLSC	CQQSYSTPRSLTF	IGHV3-33	IGHD5-24	IGHJ5	IGKV1-39	IGKJ4	14	13
14	CAKDNTSTWSFDYW	CQQYDNLPLSF	IGHV3-23	IGHD6-13	IGHJ4	IGKV1-33	IGKJ3	14	11
14	CAKDSTSSLAFDYW	CQQYDNLLLSF	IGHV3-23	IGHD2-2	IGHJ4	IGKV1-33	IGKJ3	14	11
14	CGKDSTSSCSFDYW	CQQYDNLLLSF	IGHV3-23	IGHD2-2	IGHJ4	IGKV1-33	IGKJ3	14	11
14	CARVAYCGGDCYSAHLVSFDYW	CQQSYSTPRSLTF	IGHV4-59	IGHD2-21	IGHJ4	IGKV1-39	IGKJ4	22	13
14	CVRDNRNSGCYSVDYW	CQQYNSYTKTF	IGHV4-4	IGHD6-19	IGHJ4	IGKV1-5	IGKJ1	16	11
14	CAKHSTSCWSFDYW	CQQYDNLLLSF	IGHV3-23	IGHD2-2	IGHJ4	IGKV1-33	IGKJ3	14	11
14	CAKDRTSCCSFDYW	CQQYDNLPLSF	IGHV3-23	IGHD2-2	IGHJ4	IGKV1-5	IGKJ1	14	11
14	CAKESPSTWSFDYW	CQQYDNLLLSF	IGHV3-23	IGHD6-13	IGHJ4	IGKV1-33	IGKJ3	14	11
14	CARDSTSTWSFDYW	CQQYDNLLLSF	IGHV3-23	IGHD2-2	IGHJ4	IGKV1-33	IGKJ3	14	11
14	CAKDVTPDGFNDLDYW	CQQSYTGPLTF	IGHV3-23	IGHD5-24	IGHJ4	IGKV2-28	IGKJ1	16	11
14	CAKEKTGSWSFDYW	CQQYDNLLLSF	IGHV3-23	IGHD6-13	IGHJ4	IGKV1-33	IGKJ3	14	11
14	CAQESPSSWSFDYW	CQQYDNLLLSF	IGHV3-23	IGHD6-13	IGHJ4	IGKV1-33	IGKJ3	14	11
14	CAKEETSSWSFDYW	CQQYDNLLLSF	IGHV3-23	IGHD6-13	IGHJ4	IGKV1-33	IGKJ3	14	11
14	CAKDSTSSWALDFW	CQQYDNLLLSF	IGHV3-23	IGHD2-2	IGHJ4	IGKV1-33	IGKJ3	14	11
14	CAKNRTSSWSFDYW	CQQYDNLLLSF	IGHV3-23	IGHD6-13	IGHJ4	IGKV1-33	IGKJ3	14	11
14	CAKESSISWSFDYW	CQQYDNLLLSF	IGHV3-23	IGHD6-13	IGHJ4	IGKV1-33	IGKJ3	14	11
14	CAKDCTRSWSFDYW	CQQYDNLLLSF	IGHV3-23	IGHD6-13	IGHJ4	IGKV1-33	IGKJ3	14	11
14	GVRDNRNSGWYSVDYW	CQQAKSFPLTF	IGHV4-4	IGHD6-19	IGHJ4	IGKV1-12	IGKJ4	16	11
14	CAKDGTSSWSLDYW	CQQYDNLLLSF	IGHV3-23	IGHD6-13	IGHJ4	IGKV1-33	IGKJ3	14	11
14	CAKDSTSNWSFDYC	CQQYDNLLLSF	IGHV3-23	IGHD2-2	IGHJ4	IGKV1-33	IGKJ3	14	11
13	CAEDSPCCWSFDYW	CQQYDNLLLSF	IGHV3-23	IGHD2-2	IGHJ4	IGKV1-33	IGKJ3	14	11
13	CAKDSTSSGAVDYW	Y*QYSNRLVAF	IGHV3-23	IGHD2-2	IGHJ4	IGKV1-5	IGKJ3	14	11
13	CAQDSTSCWSFDYW	CQQYDNLLLSF	IGHV3-23	IGHD2-2	IGHJ4	IGKV1-33	IGKJ3	14	11
13	CAKDSTSIWSFDYL	CQQYDNLLLSF	IGHV3-23	IGHD2-2	IGHJ4	IGKV1-33	IGKJ3	14	11
13	CVKDSSSSWSFDYW	CQQYDNLLLSF	IGHV3-23	IGHD6-13	IGHJ4	IGKV1-33	IGKJ3	14	11
13	CAKESTGSWSCDYW	CQQYDNLLLSF	IGHV3-23	IGHD6-13	IGHJ4	IGKV1-33	IGKJ3	14	11
13	CGKDGTSSWSFDYW	CQQYDNLLLSF	IGHV3-23	IGHD6-13	IGHJ4	IGKV1-33	IGKJ3	14	11
13	CEKDSTSSWSFDFW	CQQYDNLLLSF	IGHV3-23	IGHD2-2	IGHJ4	IGKV1-33	IGKJ3	14	11
13	FAKDSTSSWSFDSW	CQQYDNLLLSF	IGHV3-23	IGHD2-2	IGHJ4	IGKV1-33	IGKJ3	14	11
13	CAKDNTSSWAFDYW	CQQYDNLLLSF	IGHV3-23	IGHD6-13	IGHJ4	IGKV1-33	IGKJ3	14	11
13	CAKDSTSSLSLDYW	CQQYDNLLLSF	IGHV3-23	IGHD2-2	IGHJ4	IGKV1-33	IGKJ3	14	11
13	CAKYSTSSWYFDYW	CQQYDNLLLSF	IGHV3-23	IGHD2-2	IGHJ4	IGKV1-5	IGKJ1	14	11
13	CAKDSTSSLSFDSW	CQQYDNLLLSF	IGHV3-23	IGHD2-2	IGHJ4	IGKV1-33	IGKJ3	14	11
13	CAKDITSSWYFDYW	CQQYDNLLLSF	IGHV3-23	IGHD6-13	IGHJ4	IGKV1-33	IGKJ3	14	11
13	CGKDSTSSWYFDYW	CQQYDNLLLSF	IGHV3-23	IGHD2-2	IGHJ4	IGKV1-33	IGKJ3	14	11
13	WVRDNRNSGWYSVDYW	CQQAKSFPLTF	IGHV4-59	IGHD6-19	IGHJ4	IGKV1-12	IGKJ4	16	11
13	CAKYCTSSWSFDYW	CQQYDNLLLSF	IGHV3-23	IGHD6-13	IGHJ4	IGKV1-33	IGKJ3	14	11
13	CAKYSTSSWFFDYW	CQQYDNLLLSF	IGHV3-23	IGHD2-2	IGHJ4	IGKV1-33	IGKJ3	14	11
13	CAKDSTNTWSFDYW	CQQYNSYTKTF	IGHV3-23	IGHD2-2	IGHJ4	IGKV1-5	IGKJ1	14	11
13	CANSDSGTAIAVAATQPFNIW	CQQYNTYPPTF	IGHV3-74	IGHD1-26	IGHJ3	IGKV1-16	IGKJ3	21	11
13	CAKYSTSSWCFDYW	CQQYDNLLLSF	IGHV3-23	IGHD2-2	IGHJ4	IGKV1-33	IGKJ3	14	11
13	CEKNSTSSWSFDYW	CQQYDNLLLSF	IGHV3-23	IGHD2-2	IGHJ4	IGKV1-33	IGKJ3	14	11
13	CAEAPYYYDSSGKLIDYW	CQQYNSYTKTF	IGHV3-13	IGHD3-22	IGHJ4	IGKV1-5	IGKJ1	18	11
13	CAEDSTSSCSFDYW	CQQYDNLLLSF	IGHV3-23	IGHD2-2	IGHJ4	IGKV1-33	IGKJ3	14	11
13	CAKLRGLYYYDIHGYWTSDYW	CQQYGSSPPWTF	IGHV3-30	IGHD3-22	IGHJ4	IGKV3-20	IGKJ1	21	12
13	CAKASTSILSFDYW	CQQYDNLLLSF	IGHV3-23	IGHD2-2	IGHJ4	IGKV1-33	IGKJ3	14	11
13	CAEDSSGSWSFDYW	CQQYDNLLLSF	IGHV3-23	IGHD6-13	IGHJ4	IGKV1-33	IGKJ3	14	11
13	CAKDSPICWSFDYW	CQQYDNLLLSF	IGHV3-23	IGHD6-19	IGHJ4	IGKV1-33	IGKJ3	14	11
13	CFRYNRNSGWYSVDYW	CQQAKSFPLTF	IGHV4-59	IGHD6-19	IGHJ4	IGKV1-12	IGKJ4	16	11
13	CSKYITSSWSFDYW	CQQYDNLLLSF	IGHV3-23	IGHD6-13	IGHJ4	IGKV1-33	IGKJ3	14	11
13	CLRYNRNSGCYSVDYW	CQQAKSFPLTF	IGHV4-4	IGHD6-19	IGHJ4	IGKV1-12	IGKJ4	16	11
13	CAKDSSSSWTFDYW	CQQYDNLLLSF	IGHV3-23	IGHD6-13	IGHJ4	IGKV1-33	IGKJ3	14	11
13	CAEESTCSWSFDYW	CQQYDNLLLSF	IGHV3-23	IGHD6-13	IGHJ4	IGKV1-33	IGKJ3	14	11
13	CAKDSSIIWSFDYW	CQQYDNLLLSF	IGHV3-23	IGHD6-13	IGHJ4	IGKV1-33	IGKJ3	14	11
12	CAKDSSSSWSSDYW	CQQYDNLLLSF	IGHV3-23	IGHD6-13	IGHJ4	IGKV1-33	IGKJ3	14	11
12	CAKEISSSWSFDYW	CQQYDNLLLSF	IGHV3-23	IGHD6-13	IGHJ4	IGKV1-33	IGKJ3	14	11
12	CAKDGTSSWAFDYW	CQQYDNLLLSF	IGHV3-23	IGHD6-13	IGHJ4	IGKV1-33	IGKJ3	14	11
12	CAKDSAGIWSFDYW	CQQYDNLLLSF	IGHV3-23	IGHD6-13	IGHJ4	IGKV1-33	IGKJ3	14	11
12	CAKDITSSRSFDYW	CQQYDNLLLSF	IGHV3-23	IGHD6-13	IGHJ4	IGKV1-33	IGKJ3	14	11
12	GVTVVSDYW	CQQSYSTPRTF	IGHV2-5	IGHD4-23	IGHJ4	IGKV1-39	IGKJ1	9	11
12	CVTGGNDYW	CQQSYSTPRTF	IGHV2-5	IGHD3-16	IGHJ4	IGKV1-39	IGKJ1	9	11
12	CAEESSSSWSFDYW	CQQYDNLLLSF	IGHV3-23	IGHD6-13	IGHJ4	IGKV1-33	IGKJ3	14	11
12	GANGPHDRSSPRDFW	CQQYDNLLLSF	IGHV3-23	IGHD2-2	IGHJ4	IGKV1-33	IGKJ3	15	11
12	CAKDSTGSWSFDFW	CQQYDNLLLSF	IGHV3-23	IGHD6-13	IGHJ4	IGKV1-33	IGKJ3	14	11
12	CARYSTSSWSFDYW	CQQYDNLLLSF	IGHV3-23	IGHD2-2	IGHJ4	IGKV1-33	IGKJ3	14	11
12	CAKDSTSCWFFDYW	CQQYDNLLLSF	IGHV3-23	IGHD2-2	IGHJ4	IGKV1-33	IGKJ3	14	11
12	CAKYRDGYYHGRYW	CQQRYSTPRSLTF	IGHV3-33	IGHD5-24	IGHJ4	IGKV1-39	IGKJ4	14	13
12	CAKDSTSNLSFDYW	CQQYDNLLLSF	IGHV3-23	IGHD2-2	IGHJ4	IGKV1-33	IGKJ3	14	11
12	CAKERTSTWSFDYW	CQQYDNLPLSF	IGHV3-23	IGHD6-13	IGHJ4	IGKV1-33	IGKJ3	14	11
12	CARGTGSVCGWCDGTTENYFDSW	CQQLTNWPLF	IGHV4-59	IGHD2-21	IGHJ4	IGKV3-11	IGKJ4	23	10
12	CANDSNSSWSFDYW	CQQYDNLPLSF	IGHV3-23	IGHD6-13	IGHJ4	IGKV1-33	IGKJ3	14	11
12	CAKDIAISWSFDYW	CQQYDNLLLSF	IGHV3-23	IGHD6-13	IGHJ4	IGKV1-33	IGKJ3	14	11
12	CAKDWTSSWSFDYW	CQQYDNLLLSF	IGHV3-23	IGHD6-13	IGHJ4	IGKV1-33	IGKJ3	14	11
12	CEKGSTSSWSFDYW	CQQYDNLLLSF	IGHV3-23	IGHD2-2	IGHJ4	IGKV1-33	IGKJ3	14	11
12	CALGPLCYYYGLDVW	CQQYYSYPLAF	IGHV5-51	IGHD3-10	IGHJ6	IGKV1-8	IGKJ3	15	11
12	CAKYRDGYYHGDYW	CQQYDNLLLSF	IGHV3-33	IGHD5-24	IGHJ4	IGKV1-39	IGKJ4	14	11
12	CAKESSSNWSFDYW	CQQYNSYTKTF	IGHV3-23	IGHD6-13	IGHJ4	IGKV1-5	IGKJ1	14	11
12	CAKDGTSSWCFDYW	CQQYDNLLLSF	IGHV3-23	IGHD6-13	IGHJ4	IGKV1-33	IGKJ3	14	11
12	CSKDSTSSWSIDYW	CQQYDNLLLSF	IGHV3-23	IGHD2-2	IGHJ4	IGKV1-33	IGKJ3	14	11
12	CAKYSTSSWPFDYW	CQQYNSYTKTF	IGHV3-23	IGHD2-2	IGHJ4	IGKV1-5	IGKJ1	14	11
12	CAKDSTCNWSFDYW	CQQYDNLLLSF	IGHV3-23	IGHD2-2	IGHJ4	IGKV1-33	IGKJ3	14	11
12	CAKESSSTWSFDYW	CQQYNSYTKTF	IGHV3-23	IGHD6-13	IGHJ4	IGKV1-33	IGKJ3	14	11
11	CAKDSTCSWSCDYW	CQQYNSYTKTF	IGHV3-23	IGHD6-13	IGHJ4	IGKV1-33	IGKJ3	14	11
11	CAFGPLGYYYGFDVW	CQQYYSYPLAF	IGHV5-51	IGHD3-10	IGHJ6	IGKV1-8	IGKJ3	15	11
11	CAEESSGSWSFDYW	CQQYDNLLLSF	IGHV3-23	IGHD6-13	IGHJ4	IGKV1-33	IGKJ3	14	11
11	CAKDSTTSWSFDFW	CQQYDNLLLSF	IGHV3-23	IGHD2-2	IGHJ4	IGKV1-33	IGKJ3	14	11
11	CAKDRTSSWAFDDW	CQQYDNLLLSF	IGHV3-23	IGHD6-13	IGHJ4	IGKV1-33	IGKJ3	14	11
11	CARAGEADHIRYYFDYW	CQQYDNLPLTF	IGHV3-30	IGHD2-21	IGHJ4	IGKV1-33	IGKJ3	17	11
11	CAKASTSSWYFDYW	CQQYDNLLLSF	IGHV3-23	IGHD2-2	IGHJ4	IGKV1-33	IGKJ3	14	11
11	CAKDSNCSWSFDYW	CQQYDNLLLSF	IGHV3-23	IGHD6-13	IGHJ4	IGKV1-33	IGKJ3	14	11
11	CALGSFGYYYGLDVW	CQQYYSYPLAF	IGHV5-51	IGHD3-10	IGHJ6	IGKV1-8	IGKJ3	15	11
11	CALGPLGYDYCLDVW	CQQYYSYPLAF	IGHV5-51	IGHD2-15	IGHJ6	IGKV1-8	IGKJ3	15	11
11	CERDNRNSGWYSVDYW	CQQAKSFPLTF	IGHV4-59	IGHD6-19	IGHJ4	IGKV1-12	IGKJ4	16	11
11	WVRYNRNSGGYSVDYW	CQQAKSFPLTF	IGHV4-59	IGHD6-19	IGHJ4	IGKV1-12	IGKJ4	16	11
11	CEKASTSSWSFDYW	CQQYDNLLLSF	IGHV3-23	IGHD2-2	IGHJ4	IGKV1-33	IGKJ3	14	11
11	CARRGDDYSYDYW	CLQHD_FPSF	IGHV3-64	IGHD5-24	IGHJ4	IGKV5-2	IGKJ2	13	10
11	CAKDSNNSWSFDYW	CQQYDNLLLSF	IGHV3-23	IGHD6-13	IGHJ4	IGKV1-33	IGKJ3	14	11
11	CAKYRDGYYHGFYW	CQQSYSTPRSLTF	IGHV3-33	IGHD5-24	IGHJ4	IGKV1-39	IGKJ4	14	13
11	CAKASTSSCSFDYW	CQQYDNLLLSF	IGHV3-23	IGHD2-2	IGHJ4	IGKV1-33	IGKJ3	14	11
11	CAKASTSSWSFDFW	CQQYDNLLLSF	IGHV3-23	IGHD2-2	IGHJ4	IGKV1-33	IGKJ3	14	11
11	CAKDCTISWSFDYW	CQQYDNLLLSF	IGHV3-23	IGHD6-13	IGHJ4	IGKV1-33	IGKJ3	14	11
11	CARVVGDRRYSDVYGMDVW	CQQYNNWPTF	IGHV4-39	IGHD1-26	IGHJ6	IGKV3-15	IGKJ1	19	10
11	CAISDILTGYYIGIFDYW	CQHYNSYLTWTF	IGHV1-2	IGHD3-9	IGHJ4	IGKV1-5	IGKJ4	18	12
11	CSKDSTSSWSFYYW	CQQYDNLLLSF	IGHV3-23	IGHD2-2	IGHJ4	IGKV1-33	IGKJ3	14	11
11	CAKSRDGYYHGCSW	CQQSYSTPRSLTF	IGHV3-33	IGHD5-24	IGHJ5	IGKV1-39	IGKJ4	14	13
11	CAKDSTSCCAFDYW	CQQYDNLLLSF	IGHV3-23	IGHD2-2	IGHJ4	IGKV1-33	IGKJ3	14	11
11	CVTGGRDYW	CQQSYSTPRTF	IGHV2-5	IGHD3-16	IGHJ4	IGKV1-39	IGKJ1	9	11
11	FTKDSTSSWSFDYW	CQQYDNLLLSF	IGHV3-23	IGHD2-2	IGHJ4	IGKV1-33	IGKJ3	14	11
11	CAKYRDGYYHGHYW	CQQSYSTPRSLTF	IGHV3-33	IGHD5-24	IGHJ4	IGKV1-39	IGKJ4	14	13
11	CAKDSTSSRTFDYW	CQQYDNLLLSF	IGHV3-23	IGHD2-2	IGHJ4	IGKV1-33	IGKJ3	14	11
11	CGKDSNSSWSFDYW	CQQYDNLLLSF	IGHV3-23	IGHD6-13	IGHJ4	IGKV1-33	IGKJ3	14	11
11	CMDTSMKKSWDYW	CQQYNTWPRTF	IGHV3-15	IGHD5-5	IGHJ4	IGKV3-15	IGKJ2	13	11
11	CARGRGYYDSSGYTYYFDYW	CQQYYTTPWTF	IGHV4-59	IGHD3-22	IGHJ4	IGKV4-1	IGKJ1	20	11
11	SGKDSTSSWSFDYW	CQQYDNLLLSF	IGHV3-23	IGHD2-2	IGHJ4	IGKV1-33	IGKJ3	14	11
11	CAKYRDGYYHGHSW	CQQSYSTPRSLTF	IGHV3-33	IGHD5-24	IGHJ5	IGKV1-39	IGKJ4	14	13
11	CAQESTGSWSFDYW	CQQYDNLLLSF	IGHV3-23	IGHD6-6	IGHJ4	IGKV1-33	IGKJ3	14	11
11	CAKDSTSTWTFDYW	CQQYNSYTKTF	IGHV3-23	IGHD2-2	IGHJ4	IGKV1-5	IGKJ3	14	11
11	CAKDRTSSCYFDYW	CQQYDNLPLSF	IGHV3-23	IGHD6-13	IGHJ4	IGKV1-39	IGKJ2	14	11
11	CAKEDTSSWSFDYW	CQQYDNLPLSF	IGHV3-23	IGHD6-13	IGHJ4	IGKV1-33	IGKJ3	14	11
11	CAKESTSTCSFDYW	CQQYDNLPLSF	IGHV3-23	IGHD2-2	IGHJ4	IGKV1-33	IGKJ3	14	11
11	GEKSPFASPDSSDFDRW	CQQYDNLLLSF	IGHV3-23	IGHD6-25	IGHJ4	IGKV1-33	IGKJ3	17	11
11	CAKESTSSYSFDYW	CQQYDNLPLSF	IGHV3-23	IGHD2-2	IGHJ4	IGKV1-33	IGKJ3	14	11
11	CAKENSSSWSFDYW	CQQYDNLLLSF	IGHV3-23	IGHD6-13	IGHJ4	IGKV1-33	IGKJ3	14	11
11	CAQESSSSWSFDYW	CQQYDNLLLSF	IGHV3-23	IGHD6-13	IGHJ4	IGKV1-33	IGKJ3	14	11
11	CSKDSTSGRSFDYW	CQQYNSYTKTF	IGHV3-23	IGHD2-2	IGHJ4	IGKV1-5	IGKJ1	14	11
11	CAKDSTSSRSFDYC	CQQYDNLLLSF	IGHV3-23	IGHD2-2	IGHJ4	IGKV1-33	IGKJ3	14	11
11	FAKDSTTSWSFDYW	CQQYDNLLLSF	IGHV3-23	IGHD2-2	IGHJ4	IGKV1-33	IGKJ3	14	11
11	FAKDSTSCWSFDYW	CQQYDNLLLSF	IGHV3-23	IGHD2-2	IGHJ4	IGKV1-33	IGKJ3	14	11
11	CSKDSTSNWSFDYW	CQQYDNLLLSF	IGHV3-23	IGHD2-2	IGHJ4	IGKV1-33	IGKJ3	14	11
11	CAKDNTSSWSFDYC	CQQYDNLLLSF	IGHV3-23	IGHD6-13	IGHJ4	IGKV1-33	IGKJ3	14	11
11	CAKESSTSWSFDYW	CQQYDNRLLSF	IGHV3-23	IGHD6-13	IGHJ4	IGKV1-33	IGKJ3	14	11
10	GEKDSTSSWSFDDW	CQQYDNLLLSF	IGHV3-23	IGHD2-2	IGHJ4	IGKV1-33	IGKJ3	14	11
10	CAKDSPISGSFDYW	CQQYDNLLLSF	IGHV3-23	IGHD6-25	IGHJ4	IGKV1-33	IGKJ3	14	11
10	CAKDSTCSWSFDDW	CQQYDNLLLSF	IGHV3-23	IGHD6-13	IGHJ4	IGKV1-33	IGKJ3	14	11
10	CAKDSTCCWSLDYW	CQQYDNLLLSF	IGHV3-23	IGHD2-2	IGHJ4	IGKV1-33	IGKJ3	14	11
10	CAKDSSSILSFDYW	CQQYDNLLLSF	IGHV3-23	IGHD2-21	IGHJ4	IGKV1-33	IGKJ3	14	11
10	CAKYSTCSWSFDYW	CQQYDNLPLSF	IGHV3-23	IGHD6-13	IGHJ4	IGKV1-33	IGKJ3	14	11
10	CAKGGTSSWSFDYW	CQQYDNLLLSF	IGHV3-23	IGHD6-13	IGHJ4	IGKV1-33	IGKJ3	14	11
10	CAEDSTCCWSFDYW	CQQYDNLLLSF	IGHV3-23	IGHD2-2	IGHJ4	IGKV1-33	IGKJ3	14	11
10	CAKVSATSWSFDYW	CQQYDNLPLSF	IGHV3-23	IGHD6-13	IGHJ4	IGKV1-33	IGKJ3	14	11
10	CAKESTSGWSFDYC	CQQYDNLLLSF	IGHV3-23	IGHD2-2	IGHJ4	IGKV1-33	IGKJ3	14	11
10	CEKDSTSSRSIDYW	CQQYDNLPLSF	IGHV3-23	IGHD2-2	IGHJ4	IGKV1-33	IGKJ3	14	11
10	CTKDSTSCWSFDYW	CQQYDNLLLSF	IGHV3-23	IGHD2-2	IGHJ4	IGKV1-33	IGKJ3	14	11
10	CAKDSSSGWSFDYC	CQQYDNLLLSF	IGHV3-23	IGHD2-2	IGHJ4	IGKV1-33	IGKJ3	14	11
10	CAKDSATSCSFDYW	CQQYDNLLLSF	IGHV3-23	IGHD2-2	IGHJ4	IGKV1-33	IGKJ3	14	11
10	VVTVVTDYW	CQQSYSTPRTF	IGHV2-5	IGHD4-23	IGHJ4	IGKV1-39	IGKJ1	9	11
10	CAKEERGSDYFDYW	CQQYDNLPLSF	IGHV3-30	IGHD3-3	IGHJ4	IGKV1-33	IGKJ5	14	11
10	CAKESTSIWSFDYC	CQQYDNLLLSF	IGHV3-23	IGHD2-2	IGHJ4	IGKV1-33	IGKJ3	14	11
10	CTRGGNHRFDYW	CQQFGSSPLTF	IGHV3-74	IGHD1-14	IGHJ4	IGKV3-20	IGKJ4	12	11
10	CVRYNRISCWYSVDYW	CQQAKSFPLTF	IGHV4-59	IGHD6-19	IGHJ4	IGKV1-12	IGKJ4	16	11
10	CAKDCTSSWSFDNW	CQQYDNLLLSF	IGHV3-23	IGHD6-13	IGHJ4	IGKV1-33	IGKJ3	14	11
10	CAKDSTSTRSFDYW	CQQYDNLLLSF	IGHV3-23	IGHD2-2	IGHJ4	IGKV1-33	IGKJ3	14	11
10	CAKDSTSSRCFDYW	CQQYNSFPFSF	IGHV3-23	IGHD2-2	IGHJ4	IGKV1-5	IGKJ3	14	11
10	CAATLVRVVINARYYYYGMDVC	CQQSYSSYTV	IGHV3-7	IGHD3-10	IGHJ6	IGKV1-39	IGKJ2	22	10
10	CARDQWYSGSFYYLDSW	CQQTHSFPITF	IGHV7-81	IGHD1-26	IGHJ4	IGKV1-12	IGKJ4	17	11
10	CARTRSIAAAGTGLDYW	CQQANSFPPTF	IGHV2-70	IGHD6-13	IGHJ4	IGKV1-12	IGKJ4	17	11
10	CLRYNRNSGWYSVDYC	CQQAKSFPLTF	IGHV4-59	IGHD6-19	IGHJ4	IGKV1-12	IGKJ4	16	11
10	CVRYNSNSGGYSVDYW	CQQYDNLLLSF	IGHV4-59	IGHD6-19	IGHJ4	IGKV1-12	IGKJ4	16	11
10	CAYNYYDSSGYVFW	CQQYNSYSWTF	IGHV1-18	IGHD3-22	IGHJ4	IGKV1-5	IGKJ1	14	11
10	CAKHSTSSCSFDYW	CQQYDNLLLSF	IGHV3-23	IGHD2-2	IGHJ4	IGKV1-33	IGKJ3	14	11
10	CAKASTSSWSFGYW	CQQYDNLLLSF	IGHV3-23	IGHD2-2	IGHJ4	IGKV1-33	IGKJ3	14	11
10	CAKDCNSSWSFDYW	CQQYDNLLLSF	IGHV3-23	IGHD6-13	IGHJ4	IGKV1-33	IGKJ3	14	11
10	CARHRFYGSGTYHYFDSW	CQQSYSTPRTF	IGHV4-39	IGHD3-10	IGHJ5	IGKV1-39	IGKJ2	18	11
10	CVRYNRSSGCYSVDYW	CQQAKSFPLTF	IGHV4-59	IGHD6-19	IGHJ4	IGKV1-12	IGKJ4	16	11
10	CARGGITVSGTYYW	CQQSYSTPPTF	IGHV3-11	IGHD6-19	IGHJ4	IGKV1-39	IGKJ1	14	11
10	CAKEETGSWSFDYW	CQQYDNLLLSF	IGHV3-23	IGHD6-13	IGHJ4	IGKV1-33	IGKJ3	14	11
10	CEKDSTSSKSFDYW	CQQYDNLLLSF	IGHV3-23	IGHD2-2	IGHJ4	IGKV1-33	IGKJ3	14	11
10	CAKVAYCGGDCYSANLVSFDYW	CQQSYSTPRSLTF	IGHV4-59	IGHD2-21	IGHJ4	IGKV1-39	IGKJ4	22	13
10	CAKGSTSRWSFDYW	CQQYDNLPLSF	IGHV3-23	IGHD2-2	IGHJ4	IGKV1-33	IGKJ3	14	11
10	CAKESSSSLSFDYW	CQQYNSYTKTF	IGHV3-23	IGHD6-6	IGHJ4	IGKV1-5	IGKJ1	14	11
10	CVRYSSNSGWYSVDYW	CQQAKSFPLTF	IGHV4-59	IGHD6-19	IGHJ4	IGKV1-12	IGKJ4	16	11
10	CGRDNRKSGWYSVDYW	CQQAKSFPLTF	IGHV4-59	IGHD6-19	IGHJ4	IGKV1-12	IGKJ4	16	11
10	CAKDSTRSWSGDYW	CQQEENLLLSC	IGHV3-23	IGHD2-2	IGHJ4	IGKV1-33	IGKJ3	14	11
10	CEKDSTSGWPFDYW	CQQYDNLLLSF	IGHV3-23	IGHD2-2	IGHJ4	IGKV1-33	IGKJ3	14	11
10	YAKDSTSIWSFDYW	CQQYDNLLLSF	IGHV3-23	IGHD2-2	IGHJ4	IGKV1-33	IGKJ3	14	11
10	CAKESPSSLSFDYW	CQQYDNLLLSF	IGHV3-23	IGHD6-6	IGHJ4	IGKV1-33	IGKJ3	14	11
10	CSKDSTSSWFFDYW	CQQYDNLLLSF	IGHV3-23	IGHD2-2	IGHJ4	IGKV1-33	IGKJ3	14	11
10	CAKHSSSSWSFDYW	CQQYNSYTKTF	IGHV3-23	IGHD6-13	IGHJ4	IGKV1-5	IGKJ1	14	11
10	CAKESTSSWSFDYL	CQQYDNLLLSF	IGHV3-23	IGHD6-13	IGHJ4	IGKV1-33	IGKJ3	14	11
10	CAKDRSSIWSFDYW	CQQYDNLLLSF	IGHV3-23	IGHD6-13	IGHJ4	IGKV1-33	IGKJ3	14	11
9	CAKESSSIWSFDYW	CQQYDNLLLSF	IGHV3-23	IGHD6-13	IGHJ4	IGKV1-33	IGKJ3	14	11
9	CAKDTSSSWSFDYW	CQQYDNLLLSF	IGHV3-23	IGHD6-13	IGHJ4	IGKV1-33	IGKJ3	14	11
9	CALGTLGYCYGLDVW	CQQYYSYPLAF	IGHV5-51	IGHD2-8	IGHJ6	IGKV1-8	IGKJ3	15	11
9	CARDSTSSWSFDDW	CQQYDNLLLSF	IGHV3-23	IGHD2-2	IGHJ4	IGKV1-33	IGKJ3	14	11
9	CAKGSTSSWCFDYW	CQQYDNLLLSF	IGHV3-23	IGHD2-2	IGHJ4	IGKV1-33	IGKJ3	14	11
9	CARGSTSSWSFDYW	CQQYDNLLLSF	IGHV3-23	IGHD2-2	IGHJ4	IGKV1-33	IGKJ3	14	11
9	CAKERDGYYHGLYW	CQQSYSTPRSLTF	IGHV3-33	IGHD5-24	IGHJ4	IGKV1-39	IGKJ4	14	13
9	CALGPLEYDYGLDVW	CQQYYSYPLAF	IGHV5-51	IGHD4-23	IGHJ6	IGKV1-8	IGKJ3	15	11
9	CAKFSTSSWSFDYW	CQQYDNLLLSF	IGHV3-23	IGHD2-2	IGHJ4	IGKV1-33	IGKJ3	14	11
9	CAREERGSEYFDYW	CQQYDNLPITF	IGHV3-30	IGHD3-3	IGHJ4	IGKV1-33	IGKJ5	14	11
9	CAKDGTSSWPFDYW	CQQYDNLLLSF	IGHV3-23	IGHD6-13	IGHJ4	IGKV1-33	IGKJ3	14	11
9	CAKDSTSSWNFDYW	CQQYDNLLLSF	IGHV3-23	IGHD2-2	IGHJ4	IGKV1-33	IGKJ3	14	11
9	CVGYNSNSGWYSVDYW	CQQAKSFPLTF	IGHV4-59	IGHD6-19	IGHJ4	IGKV1-12	IGKJ4	16	11
9	CAKDSNSSWCFDYW	CQQYYSYPLAF	IGHV3-23	IGHD6-13	IGHJ4	IGKV1-8	IGKJ3	14	11
9	CARDSNSSWSFDYW	CQQYYNLPLSF	IGHV3-23	IGHD6-13	IGHJ4	IGKV1-8	IGKJ3	14	11
9	CAKDSNSSWPFDYW	YQYCDSLSLTF	IGHV3-23	IGHD6-13	IGHJ4	IGKV1-39	IGKJ2	14	11
9	CGKDSTISWSFDYW	CQQYDNLLLSF	IGHV3-23	IGHD2-2	IGHJ4	IGKV1-33	IGKJ3	14	11
9	CVRYNRNSYWYSVDYW	CQQAKSFPLTF	IGHV4-59	IGHD1-14	IGHJ4	IGKV1-12	IGKJ4	16	11
9	CARASTSSWSFDYW	CQQYDNLLLSF	IGHV3-23	IGHD2-2	IGHJ4	IGKV1-33	IGKJ3	14	11
9	CAKARDGYYHGLSC	YQQSYSTPRSLTF	IGHV3-33	IGHD5-24	IGHJ5	IGKV1-39	IGKJ4	14	13
9	CAKDSTNSLSFDYW	CQQYDNLLLSF	IGHV3-23	IGHD2-2	IGHJ4	IGKV1-33	IGKJ3	14	11
9	CAKDSTNNWSFDYW	CQQYDNLLLSF	IGHV3-23	IGHD1-1	IGHJ4	IGKV1-33	IGKJ3	14	11
9	CVTVGTEYW	CQQSYSTPRTF	IGHV2-5	IGHD4-23	IGHJ4	IGKV1-39	IGKJ1	9	11
9	CARGDSYARFDYW	CQQYNNWPPYTF	IGHV1-2	IGHD5-5	IGHJ4	IGKV3-15	IGKJ2	13	12
9	CARVTDYDSSGYCFRWVVYAKSLDYW	CQQYNSYTWTF	IGHV1-18	IGHD3-22	IGHJ4	IGKV1-5	IGKJ1	26	11
9	CASAGEAAHIRYYFDYW	CQQYDNLPLTF	IGHV3-30	IGHD6-25	IGHJ4	IGKV1-33	IGKJ3	17	11
9	CVKDSTSSWTFDYW	CQQYDNLLLSF	IGHV3-23	IGHD2-2	IGHJ4	IGKV1-33	IGKJ3	14	11
9	CAKDSSCIWSFDYW	CQQYDNLLLSF	IGHV3-23	IGHD6-13	IGHJ4	IGKV1-33	IGKJ3	14	11
9	CEKDSTSNWSFDYW	CQQYDNLLLSF	IGHV3-23	IGHD2-2	IGHJ4	IGKV1-33	IGKJ3	14	11
9	CALVLLGYYYGLDVW	CQQYYSYPLAF	IGHV5-51	IGHD3-10	IGHJ6	IGKV1-8	IGKJ3	15	11
9	CAKEGTSTWSFDYW	CQQYDNLLLSF	IGHV3-23	IGHD6-13	IGHJ4	IGKV1-33	IGKJ3	14	11
9	CAKENTSCWSFDYW	CQQYDNLLLSF	IGHV3-23	IGHD2-2	IGHJ4	IGKV1-33	IGKJ3	14	11
9	CAKSRDGYYHGASW	CQQSYSTPRSLTF	IGHV3-33	IGHD5-24	IGHJ5	IGKV1-39	IGKJ4	14	13
9	CASDSTSSWSFDYW	CQQYDNLLLSF	IGHV3-23	IGHD2-2	IGHJ4	IGKV1-33	IGKJ3	14	11
9	CAKDSTSSWSGDDW	CQQYDNLLLSF	IGHV3-23	IGHD2-2	IGHJ4	IGKV1-33	IGKJ3	14	11
9	CAKERTSSWYFDYW	CQQYDNLLLSF	IGHV3-23	IGHD6-13	IGHJ4	IGKV1-33	IGKJ3	14	11
9	CAKYSTSTWSFDYW	CQQYDNLLLSF	IGHV3-23	IGHD2-2	IGHJ4	IGKV1-33	IGKJ3	14	11
9	CAKDITSNWSFDYW	CQQYDNLLLSF	IGHV3-23	IGHD6-13	IGHJ4	IGKV1-33	IGKJ3	14	11
9	CATDSSSSWSFDYW	CQQYDNLLLSF	IGHV3-23	IGHD6-13	IGHJ4	IGKV1-33	IGKJ3	14	11
9	CAKDRTSSWSFDHW	CQQYDNLLLSF	IGHV3-23	IGHD6-13	IGHJ4	IGKV1-33	IGKJ3	14	11
9	CEKDSTSGWSIDYW	CQQYNNLPHTF	IGHV3-23	IGHD2-2	IGHJ4	IGKV1-39	IGKJ2	14	11
9	FAKDSTSSWSFDYL	CQQYDNLLLSF	IGHV3-23	IGHD2-2	IGHJ4	IGKV1-33	IGKJ3	14	11
9	CVKDITSSWSFDYW	CQQYDNLLLSF	IGHV3-23	IGHD6-13	IGHJ4	IGKV1-33	IGKJ3	14	11
9	CAEDSSGCWSFDYW	CQQYDNLLLSF	IGHV3-23	IGHD6-13	IGHJ4	IGKV1-33	IGKJ3	14	11
9	CAKDNTSSWYFDYW	CQQYDNLLLSF	IGHV3-30	IGHD6-13	IGHJ4	IGKV1-33	IGKJ3	14	11
9	CAKESAISWSFDYW	CQQYDNLLLSF	IGHV3-23	IGHD6-13	IGHJ4	IGKV1-33	IGKJ3	14	11
8	WAKDSTCSWSFDYW	CQQYDNLLLSF	IGHV3-23	IGHD6-13	IGHJ4	IGKV1-33	IGKJ3	14	11
8	CAKDSTSCWALDYW	CQQYDNLLLSF	IGHV3-23	IGHD2-2	IGHJ4	IGKV1-33	IGKJ3	14	11
8	CVTVVKDYW	CQQSYSTPRTF	IGHV2-5	IGHD4-23	IGHJ4	IGKV1-39	IGKJ1	9	11
8	CAKSTCDSPDGSDFDRW	CQQYNSYTKTF	IGHV3-23	IGHD5-24	IGHJ5	IGKV1-5	IGKJ1	17	11
8	CAKDGTCSWSFDYW	CQQYDNLLLSF	IGHV3-23	IGHD6-13	IGHJ4	IGKV1-8	IGKJ3	14	11
8	CALGPLGDYYCFDVW	CQQYYSYPLAF	IGHV5-51	IGHD1-26	IGHJ6	IGKV1-8	IGKJ3	15	11
8	CAKDSAGSLSFDYW	CQQYDNLLLSF	IGHV3-23	IGHD6-6	IGHJ4	IGKV1-33	IGKJ3	14	11
8	CAQDSTSSLSFDYW	CQQYDNLLLSF	IGHV3-23	IGHD2-2	IGHJ4	IGKV1-33	IGKJ3	14	11
8	CEKDNTSSRSFDYW	CQQYNSVPKAV	IGHV3-23	IGHD6-13	IGHJ4	IGLV5-52	IGKJ3	14	11
8	CAEDSTISWSFDYW	CQQYNSYTKTF	IGHV3-23	IGHD2-2	IGHJ4	IGKV1-5	IGKJ1	14	11
8	CAKDSTFSWSFDYW	FLLYDNLLRSF	IGHV3-23	IGHD6-13	IGHJ4	IGKV1-5	IGKJ1	14	11
8	CAKDSTCSWALDYW	CQQYDNLLLSF	IGHV3-23	IGHD2-2	IGHJ4	IGKV1-33	IGKJ3	14	11
8	CAATLVRGVINARYYYCGRDVW	CQQSYSSYTF	IGHV3-7	IGHD3-10	IGHJ6	IGKV1-39	IGKJ2	22	10
8	CASPTRSIGGKSVVENW	CLHHDS*	IGHV4-39	IGHD4-23	IGHJ4	IGKV5-2	IGKJ2	17	7
8	CAKYITSTWSFDYW	CQQYDNLLLSF	IGHV3-23	IGHD6-13	IGHJ4	IGKV1-33	IGKJ3	14	11
8	CAKYSNSSWSFDYW	CQQYDNLLLSF	IGHV3-23	IGHD6-13	IGHJ4	IGKV1-33	IGKJ3	14	11
8	CVRYNLNSVWYSVDYW	CQQAKSFPLTF	IGHV4-59	IGHD6-19	IGHJ4	IGKV1-12	IGKJ4	16	11
8	CAKASNSSWSFDYW	CQQYDNLLLSF	IGHV3-23	IGHD6-13	IGHJ4	IGKV1-33	IGKJ3	14	11
8	CAKDSTSSLSFDFW	CQQYDNLLLSF	IGHV3-23	IGHD2-2	IGHJ4	IGKV1-33	IGKJ3	14	11
8	CGKDSTSSWSFGYW	CQQYDNLLLSF	IGHV3-23	IGHD2-2	IGHJ4	IGKV1-33	IGKJ3	14	11
8	CARKGSTVTTSRYFDLW	CQQYGS_HSWTF	IGHV4-59	IGHD4-17	IGHJ2	IGKV3-20	IGKJ1	17	12
8	CGRYNRNSGWSFDYW	CQQAKSFPLTF	IGHV4-59	IGHD6-19	IGHJ4	IGKV1-12	IGKJ4	15	11
8	CAKYRDGYYHGGYW	CQQSYSTPRSLTF	IGHV3-33	IGHD5-24	IGHJ4	IGKV1-39	IGKJ4	14	13
8	CAKDSTIILSFDYW	CQQYDNLLLSF	IGHV3-23	IGHD2-2	IGHJ4	IGKV1-33	IGKJ3	14	11
8	CAKDSTSCCYFDYW	CQQYDNLPLSF	IGHV3-23	IGHD2-2	IGHJ4	IGKV1-33	IGKJ3	14	11
8	CAKDSTSCRSFDYW	CQQYDNLLLSF	IGHV3-23	IGHD2-2	IGHJ4	IGKV1-33	IGKJ3	14	11
8	WAKDSTSSWACDYW	CQQYDNLLLSV	IGHV3-23	IGHD2-2	IGHJ4	IGKV1-33	IGKJ3	14	11
8	CVGATGYSKDYW	CQQYHSYPITF	IGHV4-34	IGHD1-26	IGHJ4	IGKV1-5	IGKJ5	12	11
8	CANTYYYGSGSYYPNDYW	CQQYGSSPYTF	IGHV3-23	IGHD3-10	IGHJ4	IGKV3-20	IGKJ2	18	11
8	CAKARQQWLINYVFDYW	CQQANSLPLTF	IGHV3-23	IGHD6-19	IGHJ4	IGKV1-12	IGKJ4	17	11
8	CVRYKSNSGWYSVDYW	CQQAKSFPLTF	IGHV4-59	IGHD6-19	IGHJ4	IGKV1-12	IGKJ4	16	11
8	CARDRTTMAEGYFDYW	CQQTYGFPYTF	IGHV3-33	IGHD5-5	IGHJ4	IGKV1-12	IGKJ2	16	11
8	CARGDCSGGSCYIYW	CQQHFGIPRTF	IGHV1-8	IGHD2-15	IGHJ4	IGKV4-1	IGKJ1	15	11
8	CAREERGSDYLDYW	CQQYDNLPITF	IGHV3-30	IGHD3-3	IGHJ4	IGKV1-33	IGKJ5	14	11
8	CEKDSTRSWSVDYW	CQQDDNLLLSF	IGHV3-23	IGHD2-2	IGHJ4	IGKV1-33	IGKJ3	14	11
8	CAATLVRGVINARYYYHGLSW	CQQYNSYTKTF	IGHV3-7	IGHD3-10	IGHJ5	IGKV1-39	IGKJ2	21	11
8	CARDFCGGDCNPLGYYGMDVW	CQQLTNWPLF	IGHV3-64	IGHD2-21	IGHJ6	IGKV3-11	IGKJ4	21	10
8	CVRYNLTSGWYSVDYW	CQQAKSFPLTF	IGHV4-59	IGHD6-19	IGHJ4	IGKV1-12	IGKJ4	16	11
8	WVRYNRSSGWYSVDYW	CQQAKSFPLTF	IGHV4-59	IGHD6-19	IGHJ4	IGKV1-12	IGKJ4	16	11
8	CAKDSTSCYSFDYW	CQQYDNLLLSF	IGHV3-23	IGHD2-2	IGHJ4	IGKV1-33	IGKJ3	14	11
8	CAKNSNSSWSFDYW	CQQYDNLLLSF	IGHV3-23	IGHD6-13	IGHJ4	IGKV1-33	IGKJ3	14	11
8	CGKASTSSWSFDYW	CQQYDNLLLSF	IGHV3-23	IGHD2-2	IGHJ4	IGKV1-33	IGKJ3	14	11
8	CEKDSTSSWSSDYW	CQQYDNLLLSF	IGHV3-23	IGHD2-2	IGHJ4	IGKV1-33	IGKJ3	14	11
8	WAKDSTRSWYFDYW	CQQYEKLLRSF	IGHV3-23	IGHD2-2	IGHJ4	IGKV1-33	IGKJ3	14	11
8	RAKDCTSSWSFDYW	CQQYDNLLLSF	IGHV3-23	IGHD6-13	IGHJ4	IGKV1-33	IGKJ3	14	11
8	GEKDSTSSWSFDDG	CQQYDKLLLSF	IGHV3-23	IGHD2-2	IGHJ4	IGKV1-33	IGKJ3	14	11
8	CARDSVGPTGGYW	CQQYHSFPWTF	IGHV1-46	IGHD1-26	IGHJ4	IGKV1-5	IGKJ1	13	11
8	CARDFSGCVDYW	CQQYDNLPLTF	IGHV1-18	IGHD6-19	IGHJ4	IGKV1-33	IGKJ3	12	11
8	CARQQFGLETDHDPFDIW	CQQSYSTPLTF	IGHV5-51	IGHD3-16	IGHJ3	IGKV1-39	IGKJ4	18	11
8	CARGWSLAAGRLADFW	CQQYYSTWYTF	IGHV3-21	IGHD6-13	IGHJ4	IGKV4-1	IGKJ2	16	11
8	CAREERGSYYFDYW	CQQYDNLPITF	IGHV3-30	IGHD3-3	IGHJ4	IGKV1-33	IGKJ5	14	11
8	CAKFITSSWSFDYW	FQQYDNLLLSF	IGHV3-23	IGHD6-13	IGHJ4	IGKV1-39	IGKJ2	14	11
8	CAKDGNSSWSFDYW	CQQYDNLLLSF	IGHV3-23	IGHD6-13	IGHJ4	IGKV1-33	IGKJ3	14	11
8	CAKDSNSSRSFDYW	CQQYDNLPLSF	IGHV3-23	IGHD6-13	IGHJ4	IGKV1-33	IGKJ3	14	11
8	CAKDKSSSWSFDYW	CQQYDNLPLSF	IGHV3-23	IGHD6-13	IGHJ4	IGKV1-33	IGKJ3	14	11
8	CVRYNHNSGGYSVDYW	CQQAKSYPLTF	IGHV4-59	IGHD6-19	IGHJ4	IGKV1-12	IGKJ4	16	11
8	CVRYKRNSCWYSVDYW	CQQAKSFPLTF	IGHV4-59	IGHD6-19	IGHJ4	IGKV1-12	IGKJ4	16	11
8	CAKYITSSWSFDYC	CQQYDNLLLSF	IGHV3-23	IGHD6-13	IGHJ4	IGKV1-33	IGKJ3	14	11
8	CEKDSTSSWTVDYW	CQQYDNLLLSF	IGHV3-23	IGHD2-2	IGHJ4	IGKV1-33	IGKJ3	14	11
8	CARVAYWGGDCYSANLVIVDYW	CQQSYSTPRSLTF	IGHV4-59	IGHD2-21	IGHJ4	IGKV1-39	IGKJ4	22	13
8	CAKDRVSSWSFDYW	CQQYDNLLLSF	IGHV3-23	IGHD6-13	IGHJ4	IGKV1-33	IGKJ3	14	11
8	CAKCRDGYYHGLYW	CQQYDNRLLSF	IGHV3-33	IGHD5-24	IGHJ4	IGKV1-39	IGKJ4	14	11
8	CAKASTSSWSFDYG	CQQYNSYTKTF	IGHV3-23	IGHD2-2	IGHJ4	IGKV1-5	IGKJ1	14	11
8	CAKDCTYSWSFDYW	CQQYKSSTKTF	IGHV3-23	IGHD6-13	IGHJ4	IGKV1-5	IGKJ1	14	11
8	CAKESSNSWSFDYW	CQQYNSYTQTF	IGHV3-23	IGHD6-13	IGHJ4	IGKV1-5	IGKJ1	14	11
8	CEKDSTGSWSFDYW	CQQYDNLLLSF	IGHV3-23	IGHD6-13	IGHJ4	IGKV1-33	IGKJ3	14	11
8	SAKDSTSSWSFDYS	CQQYDNLLLSF	IGHV3-23	IGHD2-2	IGHJ4	IGKV1-33	IGKJ3	14	11
8	CAKEGSSSWSFDYW	CQQYNSFPRTF	IGHV3-23	IGHD6-13	IGHJ4	IGKV1-5	IGKJ3	14	11
8	YSKDSTSSWSFDYW	CQQYDNLLLSF	IGHV3-23	IGHD2-2	IGHJ4	IGKV1-33	IGKJ3	14	11
8	CVTLVSDYW	CQQSYSTPRTF	IGHV2-5	IGHD4-23	IGHJ4	IGKV1-39	IGKJ1	9	11
7	GEKDSTSSWSLDYW	WQQYDNLRLSF	IGHV3-23	IGHD2-2	IGHJ4	IGKV1-9	IGKJ4	14	11
7	CSKDSSSIWSFDYW	CQQYDNLLLSF	IGHV3-23	IGHD6-13	IGHJ4	IGKV1-33	IGKJ3	14	11
7	CAEESTCCWSFDYW	CQQYNSYTKTV	IGHV3-23	IGHD2-2	IGHJ4	IGKV1-5	IGKJ1	14	11
7	CAKASTCSWSFDYW	CQQYDNRLLSF	IGHV3-23	IGHD6-13	IGHJ4	IGKV1-33	IGKJ3	14	11
7	CAKDSTSFLSFDYW	CQQYDNLLLSF	IGHV3-23	IGHD2-2	IGHJ4	IGKV1-33	IGKJ3	14	11
7	CAEESPDSWSFDYW	CQQYNSYTKTF	IGHV3-23	IGHD6-13	IGHJ4	IGKV1-5	IGKJ1	14	11
7	CVTGGKDYW	CQQSYSTPRTF	IGHV2-5	IGHD3-16	IGHJ4	IGKV1-39	IGKJ1	9	11
7	CAKDSTSIWSFVYW	CQQYDNLLLSF	IGHV3-23	IGHD2-2	IGHJ4	IGKV1-33	IGKJ3	14	11
7	CARDSTSSWSFDSW	CQQYDNLLLSF	IGHV3-23	IGHD2-2	IGHJ4	IGKV1-33	IGKJ3	14	11
7	CVGYNRNSGGYSVDYW	CQQAKSFPLTF	IGHV4-59	IGHD6-19	IGHJ4	IGKV1-12	IGKJ4	16	11
7	CVRDNRNSCWYSVDYW	CQQAKSFPLTF	IGHV4-59	IGHD6-19	IGHJ4	IGKV1-12	IGKJ4	16	11
7	CARDCTSSWSFDYW	CQQYDNLLLSF	IGHV3-20	IGHD6-13	IGHJ4	IGKV1-33	IGKJ3	14	11
7	CEKDSTCSWSFDYW	CQQYDNLLLSF	IGHV3-23	IGHD6-13	IGHJ4	IGKV1-33	IGKJ3	14	11
7	CAKDNTCSWSFDYW	CQQYEKLLLSF	IGHV3-23	IGHD6-13	IGHJ4	IGKV1-39	IGKJ2	14	11
7	CGRDSTSSWSFDYW	CQQYDNLLLSF	IGHV3-23	IGHD2-2	IGHJ4	IGKV1-33	IGKJ3	14	11
7	CEKDSTISWSFDYW	CQQYDNLLLSF	IGHV3-23	IGHD2-2	IGHJ4	IGKV1-33	IGKJ3	14	11
7	CAAALVRGVIDARYYYYGMDVW	CQQSYSSYTF	IGHV3-7	IGHD3-10	IGHJ6	IGKV1-39	IGKJ2	22	10
7	CAKDSTSSWPFDSW	FQQYDNFPLSF	IGHV3-23	IGHD2-2	IGHJ4	IGKV1-5	IGKJ1	14	11
7	CTKDSTSSWSFDFW	CQQYDNLLLSF	IGHV3-23	IGHD2-2	IGHJ4	IGKV1-33	IGKJ3	14	11
7	CARVAYCGGDCYSANLVIGDYW	CQQSYSTPRSLTF	IGHV4-59	IGHD2-21	IGHJ4	IGKV1-39	IGKJ4	22	13
7	CSLGLLGYYYGLDVW	CQQYDNLPLTF	IGHV5-51	IGHD3-10	IGHJ6	IGKV1-33	IGKJ3	15	11
7	CAKDKTSCWSFDYW	CQQYDNLPLSF	IGHV3-23	IGHD2-2	IGHJ4	IGKV1-33	IGKJ3	14	11
7	CQEAPYYYDSSGKLIDYW	CQQYNSYTKTF	IGHV3-13	IGHD3-22	IGHJ4	IGKV1-5	IGKJ1	18	11
7	CVRYNLNIGWYSVDYW	CQQAKSFPLTF	IGHV4-59	IGHD6-19	IGHJ4	IGKV1-12	IGKJ4	16	11
7	CVRYNRTSGWYSGDYW	CQQAKSFPLTF	IGHV4-59	IGHD6-19	IGHJ4	IGKV1-12	IGKJ4	16	11
7	CVRYNRNICWYSVDYW	CQQAKSFPLTF	IGHV4-59	IGHD1-14	IGHJ4	IGKV1-12	IGKJ4	16	11
7	CVRDNRNSGWYSVDDW	CQQAKSFPLTF	IGHV4-59	IGHD6-19	IGHJ4	IGKV1-12	IGKJ4	16	11
7	CALGPLGLYYGLDVW	CQQYYSYPLAF	IGHV5-51	IGHD2-8	IGHJ6	IGKV1-8	IGKJ3	15	11
7	CALGPLGYYYAFDVW	CQQYYSYPLAF	IGHV5-51	IGHD3-22	IGHJ6	IGKV1-8	IGKJ3	15	11
7	CARRDFFGELFNDYW	CQQYKTYPTF	IGHV3-64	IGHD3-10	IGHJ4	IGKV1-5	IGKJ1	15	10
7	GEKDSTSSWSWDDG	CQQYDKLLLSF	IGHV3-23	IGHD2-2	IGHJ4	IGKV1-33	IGKJ3	14	11
7	YGLDVW	CQQYYSYPLAF	IGHV3-54	IGHD4-23	IGHJ6	IGKV1-8	IGKJ3	6	11
7	CARDRNVGYSTSWNAFDIW	CQQYNSYSRTF	IGHV3-64	IGHD2-2	IGHJ3	IGKV1-5	IGKJ1	19	11
7	CAKDRIRGYSIAGHAFDAW	CQFQNTF	IGHV3-23	IGHD5-12	IGHJ5	IGKV3-20	IGKJ2	19	7
7	CARAVLYNRIYTSSFDFW	CQQSYNSYTF	IGHV1-3	IGHD2-8	IGHJ4	IGKV1-39	IGKJ2	18	10
7	CARDRGDGYMYRCPFDYW	CQQYYSYPLAF	IGHV3-7	IGHD5-24	IGHJ4	IGKV1-5	IGKJ3	18	11
7	CAKRRYCRSTSCSYFDYW	CQQYDNLQTF	IGHV3-23	IGHD2-2	IGHJ4	IGKV1-39	IGKJ4	18	10
7	CARGSLFYDSSGKLIDYW	CQQYNSYTKTF	IGHV3-13	IGHD3-22	IGHJ4	IGKV1-5	IGKJ1	18	11
7	CAKARQQWIINYLFDQW	CQQYNSYPWTF	IGHV3-23	IGHD6-19	IGHJ4	IGKV1-5	IGKJ1	17	11
7	CVRYTLNSGWYSVDYW	CQQAKSFPLTF	IGHV4-59	IGHD6-19	IGHJ4	IGKV1-12	IGKJ4	16	11
7	CVRYNLNSGWYSGDYW	CQQAKSFPLTF	IGHV4-4	IGHD6-19	IGHJ4	IGKV1-12	IGKJ4	16	11
7	CVRYNRNSGCYSGDYW	CQQAKSFPLTF	IGHV4-59	IGHD6-19	IGHJ4	IGKV1-12	IGKJ4	16	11
7	WVRYNRNSGWYSLDYW	CQQAKSFPLTF	IGHV4-59	IGHD6-19	IGHJ4	IGKV1-12	IGKJ4	16	11
7	CASGRPGYENWFDPW	CQQYGSSPPWTF	IGHV4-59	IGHD6-25	IGHJ5	IGKV3-20	IGKJ1	15	12
7	CAKDSTSGWYSVDYW	CQQYDNLLLSF	IGHV3-23	IGHD2-2	IGHJ4	IGKV1-33	IGKJ3	15	11
7	CARDHDQADVFDIW	CQQSYSTLYTF	IGHV3-53	IGHD1-1	IGHJ3	IGKV1-39	IGKJ2	14	11
7	CAKDVIEVGATVDW	SQQYD_ISLRF	IGHV3-23	IGHD1-26	IGHJ4	IGKV1-33	IGKJ3	14	11
7	CAKSIDGYYHGLSC	YQQYDNLPLSF	IGHV3-33	IGHD5-24	IGHJ5	IGKV1-39	IGKJ4	14	11
7	CAKDSTGSWSFDNW	CQQYDNLLLSF	IGHV3-23	IGHD6-13	IGHJ4	IGKV1-33	IGKJ3	14	11
7	YEKDSTSSWSFDYW	CQQYDNLLLSF	IGHV3-23	IGHD2-2	IGHJ4	IGKV1-33	IGKJ3	14	11
7	CAREGGGSYLVYW	CQQYNGYPYTF	IGHV1-46	IGHD2-15	IGHJ4	IGKV1-5	IGKJ2	13	11
7	CARDRTTELRYFVSDAFDIW	CQQTSSPLYTF	IGHV3-33	IGHD3-9	IGHJ3	IGKV1-39	IGKJ2	20	11
7	CARGSFYYDSSGKLIDYW	CQQYNSYTKTF	IGHV3-13	IGHD3-22	IGHJ4	IGKV1-5	IGKJ1	18	11
7	CVRYKRNSGWYSLDYW	CQQYNSYTKTF	IGHV4-59	IGHD6-19	IGHJ4	IGKV1-5	IGKJ1	16	11
7	CALGPLFYYYGLDVW	CQQYYSYPLAF	IGHV5-51	IGHD3-10	IGHJ6	IGKV1-8	IGKJ3	15	11
7	CANNSTSSWSFDYW	CQQYDNLLLSF	IGHV3-23	IGHD2-2	IGHJ4	IGKV1-33	IGKJ3	14	11
7	CAKDSTSSWYFDYS	CQQYDNLLLSF	IGHV3-23	IGHD2-2	IGHJ4	IGKV1-33	IGKJ3	14	11
7	CAKESTSSCYFDYW	CQQYDNLLLSF	IGHV3-23	IGHD2-2	IGHJ4	IGKV1-33	IGKJ3	14	11
7	CAKENTSTWSFDYW	CQQYDNLLISF	IGHV3-23	IGHD6-13	IGHJ4	IGKV1-33	IGKJ3	14	11
7	CGKESPSSWSFDYW	CQQYDNLLLSF	IGHV3-23	IGHD6-13	IGHJ4	IGKV1-33	IGKJ3	14	11
7	CERYNRKSGWYSVDYW	CQQDKSFPLTF	IGHV4-59	IGHD6-19	IGHJ4	IGKV1-12	IGKJ4	16	11
7	CAKDRTRGWSFDYW	CQQYDNLLLSF	IGHV3-23	IGHD6-19	IGHJ4	IGKV1-33	IGKJ3	14	11
7	CAKEESSSWSFDYW	CQQYDNLLLSF	IGHV3-23	IGHD6-13	IGHJ4	IGKV1-33	IGKJ3	14	11
7	CEKDSSSRWSFDYW	YQQYNSYTKTF	IGHV3-21	IGHD6-13	IGHJ4	IGKV1-5	IGKJ1	14	11
7	FFTVVTDYW	CQQSYSTPRTF	IGHV2-5	IGHD4-23	IGHJ4	IGKV1-39	IGKJ1	9	11
7	CARAGAEAHIRYYCDYW	WQQYDNLPLTF	IGHV3-30	IGHD2-21	IGHJ4	IGKV1-39	IGKJ2	17	11
7	CALEPLGDYYGLDVW	WQQYDNLLLSF	IGHV5-51	IGHD3-10	IGHJ6	IGKV1-8	IGKJ4	15	11
7	CAKGSTSSCSFDYW	CQQYDNLLLSF	IGHV3-23	IGHD2-2	IGHJ4	IGKV1-33	IGKJ3	14	11
7	CAKSRDGYYHGCYW	CQQSYSTTRSLTF	IGHV3-33	IGHD5-24	IGHJ4	IGKV1-39	IGKJ4	14	13
7	CAKDETGSWSFDYW	CQQYDNLPLSF	IGHV3-23	IGHD2-15	IGHJ4	IGKV1-5	IGKJ1	14	11
7	CAKDRPSSWSFDYC	CQQYDNLLLSF	IGHV3-23	IGHD6-13	IGHJ4	IGKV1-33	IGKJ3	14	11
7	CAKEGTSSCSFDYW	CQQYDNLPLSF	IGHV3-23	IGHD2-2	IGHJ4	IGKV1-33	IGKJ3	14	11
7	CLRYKRNSGWYSVDYW	CQQAKSFPLTF	IGHV4-59	IGHD6-19	IGHJ4	IGKV1-12	IGKJ4	16	11
7	CAKYNSSSWSFDYW	CQQYDNLLLSF	IGHV3-23	IGHD6-13	IGHJ4	IGKV1-33	IGKJ3	14	11
7	WAKDSTSCWSLDYW	CQQYNSYTKTF	IGHV3-13	IGHD2-2	IGHJ4	IGKV1-8	IGKJ1	14	11
7	GEKDSTSSWSCDYW	CQQYDNLLLSF	IGHV3-23	IGHD2-2	IGHJ4	IGKV1-33	IGKJ3	14	11
6	CAEDSSSCWSFDYW	CQQYDNLLLSF	IGHV3-23	IGHD2-2	IGHJ4	IGKV1-33	IGKJ3	14	11
6	CAKESTLCWSFDYW	CQQYDNRLLSF	IGHV3-23	IGHD2-2	IGHJ4	IGKV1-33	IGKJ3	14	11
6	CAQDSTCSWSFDYW	CQQYDNLLLSF	IGHV3-23	IGHD6-13	IGHJ4	IGKV1-33	IGKJ3	14	11
6	CAKYSTSSWSFDYL	CQQYDNLLLSF	IGHV3-23	IGHD2-2	IGHJ4	IGKV1-33	IGKJ3	14	11
6	CAKDSSVCWSFDYW	CQQYDNLLLSF	IGHV3-23	IGHD6-19	IGHJ4	IGKV1-33	IGKJ3	14	11
6	CAKDSASFWSFDYW	CQQYDNLLLSF	IGHV3-23	IGHD2-2	IGHJ4	IGKV1-33	IGKJ3	14	11
6	CAKESTCIWSFDYW	CQQYDNLLLSF	IGHV3-23	IGHD6-6	IGHJ4	IGKV1-33	IGKJ3	14	11
6	CAKVCTSSWSFDYW	CQQYDNLLLSF	IGHV3-23	IGHD6-13	IGHJ4	IGKV1-33	IGKJ3	14	11
6	CAKDSSSCLSFDYW	YQ*DNPYLTF	IGHV3-23	IGHD2-2	IGHJ4	IGKV1-5	IGKJ1	14	10
6	CAQESSGSWSFDYW	CQQYNSYTKTF	IGHV3-23	IGHD6-13	IGHJ4	IGKV1-5	IGKJ1	14	11
6	CANDSTSSWSFDSW	CQQYDNLLLSF	IGHV3-23	IGHD2-2	IGHJ4	IGKV1-33	IGKJ3	14	11
6	CAKDISISWSFDYW	CQQYDNLLLSF	IGHV3-23	IGHD6-13	IGHJ4	IGKV1-33	IGKJ3	14	11
6	CGKYSTSSWSFDYW	CQQYDNLPLSF	IGHV3-23	IGHD2-2	IGHJ4	IGKV1-33	IGKJ3	14	11
6	CEKDSTSSLSFDYW	CQQYDNLLLSF	IGHV3-23	IGHD2-2	IGHJ4	IGKV1-33	IGKJ3	14	11
6	FGKDSTSSWSFDYW	CQQYDNLLLSF	IGHV3-23	IGHD2-2	IGHJ4	IGKV1-33	IGKJ3	14	11
6	CAKESTSGWSVDYW	CQQYDNLLLSF	IGHV3-23	IGHD2-2	IGHJ4	IGKV1-33	IGKJ3	14	11
6	CAKSRDGDYHGLYW	YQQGYSTPRSLTF	IGHV3-33	IGHD5-24	IGHJ4	IGKV1-8	IGKJ3	14	13
6	CAKESTIIWSFDYW	CQQYDNLLLSF	IGHV3-23	IGHD2-2	IGHJ4	IGKV1-33	IGKJ3	14	11
6	CEKDITSSWSFDYW	CQQYDNLLLSF	IGHV3-23	IGHD6-13	IGHJ4	IGKV1-33	IGKJ3	14	11
6	CAKDSNSTWSFDYW	CQQYDNLPLSF	IGHV3-23	IGHD6-13	IGHJ4	IGKV1-5	IGKJ1	14	11
6	CVGYNRNSGWYSVDYC	CQQAKSFPLTF	IGHV4-59	IGHD6-19	IGHJ4	IGKV1-12	IGKJ4	16	11
6	CANDSTSRWAVDYW	CQQYDNLLLSF	IGHV3-23	IGHD2-2	IGHJ4	IGKV1-33	IGKJ3	14	11
6	CAKYCSSSWSFDYW	CQQYDNLLLSF	IGHV3-23	IGHD6-13	IGHJ4	IGKV1-33	IGKJ3	14	11
6	CAKYRNGYYHGLSW	YQHSYSTPRSLTF	IGHV3-33	IGHD5-24	IGHJ5	IGKV1-39	IGKJ4	14	13
6	CAKDGTSCCSFDYW	CQQYDNLPLSF	IGHV3-23	IGHD2-2	IGHJ4	IGKV1-33	IGKJ3	14	11
6	CAKDSTSTWSFDFW	CQQYDNLPLSF	IGHV3-23	IGHD2-2	IGHJ4	IGKV1-33	IGKJ3	14	11
6	CAKDSTSSWSFLYW	CQQYNSYTKTF	IGHV3-23	IGHD2-2	IGHJ4	IGKV1-33	IGKJ3	14	11
6	CAKDSNSSWTFDYW	CQQYDNLPLSF	IGHV3-23	IGHD6-13	IGHJ4	IGKV1-39	IGKJ4	14	11
6	CAKDRTGSWYFDYW	CQQYDNLPLSF	IGHV3-30	IGHD6-13	IGHJ4	IGKV1-33	IGKJ3	14	11
6	CAKESTSCWSFDYC	CQQYDNLLLSF	IGHV3-23	IGHD2-2	IGHJ4	IGKV1-33	IGKJ3	14	11
6	CEEDSTSSWSFDYW	CQQYDNLLLSF	IGHV3-23	IGHD2-2	IGHJ4	IGKV1-33	IGKJ3	14	11
6	CAKDRSAWQVSYYHGMDVW	CQQLNSYPRTF	IGHV3-30	IGHD6-19	IGHJ6	IGKV1-9	IGKJ1	19	11
6	CTRKRDSGDYGASDYW	CLQHDNLPYTF	IGHV3-23	IGHD4-17	IGHJ4	IGKV5-2	IGKJ2	16	11
6	CASGRLGYENWFDHW	CQQYGSSPPWTF	IGHV4-4	IGHD6-25	IGHJ5	IGKV3-20	IGKJ1	15	12
6	CQKDSTSSWSFDYW	YQQYGNIHFTV	IGHV3-23	IGHD2-2	IGHJ4	IGKV1-5	IGKJ1	14	11
6	CAKDSTSRWSGDYW	CQQYDNLLLSC	IGHV3-23	IGHD2-2	IGHJ4	IGKV1-33	IGKJ3	14	11
6	CAKDRNSSCSFDYW	CQQYDNLPLSF	IGHV3-23	IGHD6-13	IGHJ4	IGKV1-33	IGKJ3	14	11
6	CAKNSTSSWSYDYW	CQQYDNLLLSF	IGHV3-23	IGHD2-2	IGHJ4	IGKV1-33	IGKJ3	14	11
6	WAKDSTSSWSFDDG	CQQYDNLLLSF	IGHV3-23	IGHD2-2	IGHJ4	IGKV1-33	IGKJ3	14	11
6	CARPKIPHCSGGSCYLDAFDIW	CQQYGSSPLTF	IGHV5-51	IGHD2-15	IGHJ3	IGKV3-20	IGKJ4	22	11
6	CARAGAAAHIRYYLDSW	CQQYDNLPLTF	IGHV3-30	IGHD6-13	IGHJ4	IGKV1-33	IGKJ3	17	11
6	CAHIFWGSYRDAFDIW	CQQYHSYPITF	IGHV2-5	IGHD3-16	IGHJ3	IGKV1-5	IGKJ5	16	11
6	CAKYRDGYYHGCYW	CQQYDNLLLSF	IGHV3-33	IGHD5-24	IGHJ4	IGKV1-33	IGKJ3	14	11
6	CAKDSTIIWSFDYC	CQQYDNLLLSF	IGHV3-23	IGHD2-2	IGHJ4	IGKV1-33	IGKJ3	14	11
6	CAKDSTINWSFDYW	CQQYDNLLLSF	IGHV3-23	IGHD2-2	IGHJ4	IGKV1-33	IGKJ3	14	11
6	CGKDSTSSWTFDYW	CQQYNSYTKTF	IGHV3-23	IGHD2-2	IGHJ4	IGLV1-36	IGKJ3	14	11
6	CKKDSTSSWSFDYW	CQQYDNLLLSF	IGHV3-23	IGHD2-2	IGHJ4	IGKV1-33	IGKJ3	14	11
6	FVRYNRNSGWYSVDYC	CQQAKSFPLTF	IGHV4-59	IGHD6-19	IGHJ4	IGKV1-12	IGKJ4	16	11
6	CVRYNRNIGWYSVDYC	CQQAKSFPLTF	IGHV4-59	IGHD6-19	IGHJ4	IGKV1-12	IGKJ4	16	11
6	CVRYNHNSSWYSVDYW	CQQAKSFPLTF	IGHV4-59	IGHD6-19	IGHJ4	IGKV1-12	IGKJ4	16	11
6	CAIDVDTIIGAFDIW	CQQAHSFPTF	IGHV4-59	IGHD5-24	IGHJ3	IGKV1-12	IGKJ4	15	10
6	CATVSTSSWSFDYW	YQQYDNPLLSF	IGHV3-23	IGHD2-2	IGHJ4	IGKV1-5	IGKJ1	14	11
6	CANGSTSSWSFDYW	FQQYDNLLLSF	IGHV4-59	IGHD6-13	IGHJ4	IGKV1-8	IGKJ4	14	11
6	CAKYDTSSWSFDYW	CQQYNSYTKTF	IGHV3-23	IGHD6-13	IGHJ4	IGKV1-8	IGKJ3	14	11
6	CAKYSDSSWSFDYW	CQQYDNLLLSF	IGHV3-23	IGHD6-13	IGHJ4	IGKV1-5	IGKJ1	14	11
6	CAKARDGYYHGHYW	CQQYNSYTKTF	IGHV3-33	IGHD5-24	IGHJ4	IGKV1-5	IGKJ1	14	11
6	CAKDNTSTCSFDYW	CQQYDNLPLSF	IGHV3-23	IGHD6-13	IGHJ4	IGKV1-33	IGKJ3	14	11
6	GEKDSTSSWSLDDG	CQQYDKLLLSF	IGHV3-23	IGHD2-2	IGHJ4	IGKV1-33	IGKJ3	14	11
6	CAKDATPDGFNDLDYW	CQQSYDSILTF	IGHV3-23	IGHD5-24	IGHJ4	IGKV3-20	IGKJ2	16	11
6	CGNARTGNGDDHFGYW	CQQYNSYPLTF	IGHV3-23	IGHD1-1	IGHJ4	IGKV1-5	IGKJ4	16	11
6	CASGRRGYENWFDPW	CQQYGSSPPWTF	IGHV4-59	IGHD6-25	IGHJ5	IGKV3-20	IGKJ1	15	12
6	CALGPFFYYYGLDVW	CQQYYSYPLAF	IGHV5-51	IGHD3-10	IGHJ6	IGKV1-8	IGKJ3	15	11
6	CVKDSTSSWSFDFW	CQQYYSYPLAF	IGHV3-23	IGHD2-2	IGHJ4	IGKV1-8	IGKJ3	14	11
6	CAKASSSCWSFDYW	CQQYDNLLLSF	IGHV3-23	IGHD2-2	IGHJ4	IGKV1-33	IGKJ3	14	11
6	CARERTSSWSFDYW	CQQYDNLLLSF	IGHV3-23	IGHD6-13	IGHJ4	IGKV1-33	IGKJ3	14	11
6	CAKYSDSGTYLDYW	CQQSYSTPYTF	IGHV3-23	IGHD3-10	IGHJ4	IGKV1-39	IGKJ2	14	11
6	CAKDITSICSFDYW	CQQYDNLLLSF	IGHV3-23	IGHD2-2	IGHJ4	IGKV1-33	IGKJ3	14	11
6	CAKDSTSNRSFDYW	CQQYDNLLLSF	IGHV3-23	IGHD2-2	IGHJ4	IGKV1-33	IGKJ3	14	11
6	CAKESTSYWSFDYW	CQQYDNLPLSF	IGHV3-23	IGHD2-2	IGHJ4	IGKV1-33	IGKJ3	14	11
6	CEKDNSSSWSFDYW	CQQYNSYTKTF	IGHV3-23	IGHD6-13	IGHJ4	IGKV1-5	IGKJ1	14	11
6	CEKSPLASPDSSDFDRW	CQQYDNLPLTF	IGHV3-23	IGHD6-25	IGHJ5	IGKV1-33	IGKJ3	17	11
6	CVRYNRSSSWYSVDYW	CQQAKSFPLTF	IGHV4-59	IGHD6-19	IGHJ4	IGKV1-12	IGKJ4	16	11
6	CELGPLGYYYGLEVW	CQQYYSYPLAF	IGHV5-51	IGHD3-10	IGHJ6	IGKV1-8	IGKJ3	15	11
6	CARDSTSSYSFDYW	CQQYDNLLLSF	IGHV3-23	IGHD2-2	IGHJ4	IGKV1-33	IGKJ3	14	11
6	CAKASTSSWAFDYW	CQQYDNLLLSF	IGHV3-23	IGHD2-2	IGHJ4	IGKV1-33	IGKJ3	14	11
6	CAKGSTSSRSFDYW	GQQYNSYTKTS	IGHV3-23	IGHD2-2	IGHJ4	IGKV1-39	IGKJ2	14	11
6	CAKDGSSCWSFDYW	CQQYDNLLLSF	IGHV3-23	IGHD6-13	IGHJ4	IGKV1-33	IGKJ3	14	11
6	CAKDKTGSWSFDYW	CQQYNSYTKTF	IGHV3-23	IGHD2-15	IGHJ4	IGKV1-5	IGKJ1	14	11
6	CAKESTSTWSFDYC	CQQYDNRLLSF	IGHV3-23	IGHD2-2	IGHJ4	IGKV1-33	IGKJ3	14	11
6	CAKESTCSWSLDYW	CQQYNSYTKTF	IGHV3-23	IGHD6-6	IGHJ4	IGKV1-5	IGKJ1	14	11
6	CAKESRSSWSFDYW	CQQYDNLLLSF	IGHV3-23	IGHD6-13	IGHJ4	IGKV1-33	IGKJ3	14	11
6	CVRSKRNSGWYSVDYW	CQQAKSFPLTF	IGHV4-59	IGHD6-19	IGHJ4	IGKV1-12	IGKJ4	16	11
6	CVRYNHNSGCYSVDYW	CQQYNNHTKTF	IGHV4-59	IGHD6-19	IGHJ4	IGKV1-12	IGKJ4	16	11
6	CALGPLGYYYGLDGG	CQQYYSYPLAF	IGHV5-51	IGHD3-10	IGHJ6	IGKV1-8	IGKJ3	15	11
6	CAKDSSSIWSFDYC	CQQYDNLLLSF	IGHV3-23	IGHD6-13	IGHJ4	IGKV1-33	IGKJ3	14	11
6	CANDSTSCCSFDYW	CQQYDNLLLSF	IGHV3-23	IGHD2-2	IGHJ4	IGKV1-33	IGKJ3	14	11
6	CAKESSSSCSFDYW	CQQYDNLLLSF	IGHV3-23	IGHD6-13	IGHJ4	IGKV1-33	IGKJ3	14	11
6	WSRVAYCGGDCYSANLVIFDYW	CQQSYSTPRSLTF	IGHV4-59	IGHD2-21	IGHJ4	IGKV1-39	IGKJ4	22	13
6	SAKDSTSSWFFDYW	CQQYDNLLLSF	IGHV3-23	IGHD2-2	IGHJ4	IGKV1-33	IGKJ3	14	11
6	CAEDSSSTWSFDYW	SKQ**ILSLSF	IGHV3-23	IGHD6-13	IGHJ4	IGKV1-33	IGKJ3	14	11
6	CAEDSTSNWSFDYW	CQQYDSHLLSF	IGHV3-20	IGHD2-2	IGHJ4	IGKV1-33	IGKJ3	14	11
6	CAKDTTSSCSFDYW	CQQYDNLLLSF	IGHV3-23	IGHD6-13	IGHJ4	IGKV1-33	IGKJ3	14	11
6	CAKESTSCWSFDDW	CQQYDNLLLSF	IGHV3-23	IGHD2-2	IGHJ4	IGKV1-33	IGKJ3	14	11
6	CAKDSSRSWAFDYW	CQQYDNLLLSF	IGHV3-23	IGHD6-13	IGHJ4	IGKV1-33	IGKJ3	14	11
6	CAKESSSSWYFDYW	CQQYDNPLLSF	IGHV3-23	IGHD6-13	IGHJ4	IGKV1-33	IGKJ5	14	11
6	CAKERNSSWSFDYW	CQQYDNLLLSF	IGHV3-23	IGHD6-13	IGHJ4	IGKV1-33	IGKJ3	14	11
6	CAKESTSIWSCDYW	CQQYDNLLLSF	IGHV3-23	IGHD2-2	IGHJ4	IGKV1-33	IGKJ3	14	11
6	CAEDSPHCWSFDYW	CQQYDNLLLSF	IGHV3-23	IGHD6-19	IGHJ4	IGKV1-33	IGKJ3	14	11
6	CAKESPCNWSFDYW	CQQYDNLLLSF	IGHV3-23	IGHD1-1	IGHJ4	IGKV1-33	IGKJ3	14	11
6	CAKESPSHWSFDYW	WQQYDNSLVSF	IGHV3-23	IGHD3-9	IGHJ4	IGKV1-33	IGKJ3	14	11
5	CAKSTWDSPDCSDFDRW	CQQYDNRPLTF	IGHV3-23	IGHD6-25	IGHJ5	IGKV1-33	IGKJ3	17	11
5	CPKDSTSSWSFDDW	CQQYDNLLLSF	IGHV3-23	IGHD2-2	IGHJ4	IGKV1-33	IGKJ3	14	11
5	CEKDSTSSRPFDYW	CQQYNSYTKAF	IGHV3-23	IGHD2-2	IGHJ4	IGKV1-5	IGKJ3	14	11
5	CEKDSTSSWPIDYW	CQQYDNLLLSF	IGHV3-23	IGHD2-2	IGHJ4	IGKV1-33	IGKJ3	14	11
5	CAKDSPLIWSFDYW	CQQYDNLLLSF	IGHV3-23	IGHD6-13	IGHJ4	IGKV1-33	IGKJ3	14	11
5	CAKDSTSCWSSDYW	QQ*YNTYTKTF	IGHV3-23	IGHD2-2	IGHJ4	IGKV1-5	IGKJ1	14	11
5	CVRYNRNIVWYSVDYW	CQQAKSFPLTF	IGHV4-59	IGHD1-14	IGHJ4	IGKV1-12	IGKJ4	16	11
5	CAKDSSSIGSFDYW	WQQYDNHLLSF	IGHV3-23	IGHD2-2	IGHJ4	IGKV1-33	IGKJ3	14	11
5	CVTGVRDYW	CQQSYSTPRTF	IGHV2-5	IGHD4-23	IGHJ4	IGKV1-39	IGKJ1	9	11
5	CAKVSTCSWSFDYW	CQQYDNLLLSF	IGHV3-23	IGHD6-13	IGHJ4	IGKV1-33	IGKJ3	14	11
5	GAQDSPSSWSFDYW	CQQYDNRLLSF	IGHV3-23	IGHD6-13	IGHJ4	IGKV1-39	IGKJ2	14	11
5	SEKDSTSSRSFDYW	CQQYDNLLLSF	IGHV3-23	IGHD2-2	IGHJ4	IGKV1-33	IGKJ3	14	11
5	CAEESADCWSFDYW	RQKSYRTYTF	IGHV3-23	IGHD2-21	IGHJ4	IGKV1-39	IGKJ2	14	10
5	CAKDSATNWSFDYW	CQQYDNLLLSF	IGHV3-23	IGHD1-1	IGHJ4	IGKV1-33	IGKJ3	14	11
5	GTKDSTSSWSVDYW	WQQSYSL*TF	IGHV4-4	IGHD2-2	IGHJ4	IGKV1-5	IGKJ1	14	10
5	CVRYNRNFGWYSVDYW	CQQAKSFPLTF	IGHV4-59	IGHD6-19	IGHJ4	IGKV1-12	IGKJ4	16	11
5	CAKESASNWSFDYW	YQQSNSTYTF	IGHV3-7	IGHD6-13	IGHJ4	IGKV1-39	IGKJ2	14	10
5	GGKDSTSRWSFDYW	CQQYDNLPLSF	IGHV3-23	IGHD2-2	IGHJ4	IGKV1-33	IGKJ3	14	11
5	CYKDSTSSWSFDYW	CQQYDNLPLSF	IGHV3-23	IGHD2-2	IGHJ4	IGKV1-33	IGKJ3	14	11
5	CAKDSATSWSFDYC	CQQYDNRLLSF	IGHV3-23	IGHD6-13	IGHJ4	IGKV1-33	IGKJ3	14	11
5	CAKDRTSTCSFDYW	CQQYDNLPLSF	IGHV3-23	IGHD2-2	IGHJ4	IGKV1-33	IGKJ3	14	11
5	GAKDSTSSWDCDYW	CQQYEKLRISF	IGHV3-23	IGHD2-2	IGHJ4	IGKV1-33	IGKJ3	14	11
5	CAATIVRGGIKARYYYYGMDVW	GQQSYSSDTF	IGHV3-7	IGHD3-10	IGHJ6	IGKV1-39	IGKJ2	22	10
5	GERAGAAAHIRYYFDYW	CQQYDNLPLTF	IGHV3-30	IGHD6-13	IGHJ4	IGKV1-33	IGKJ3	17	11
5	CAEESPSTWSFDYW	CQQYNSYTKTF	IGHV3-23	IGHD6-13	IGHJ4	IGKV1-5	IGKJ1	14	11
5	CAKDSTSSCSFVYW	CQQYDNLLLSF	IGHV3-23	IGHD2-2	IGHJ4	IGKV1-33	IGKJ3	14	11
5	CAKDSTSSWSFYFW	CQQYDNLLLSF	IGHV3-23	IGHD2-2	IGHJ4	IGKV1-33	IGKJ3	14	11
5	CAKSPFARPDSSDCDRW	CQQYDNLPLTF	IGHV3-23	IGHD6-25	IGHJ5	IGKV1-33	IGKJ3	17	11
5	CAKHSPSSCSFDYW	WQQYDKLPLTF	IGHV3-23	IGHD6-13	IGHJ4	IGKV1-5	IGKJ2	14	11
5	CAKVGTSSWSFDYW	CQQYDNLLLSF	IGHV3-23	IGHD6-13	IGHJ4	IGKV1-33	IGKJ3	14	11
5	CVRYNRNSCGYSFDYW	CQQYYSYPLAF	IGHV4-59	IGHD1-14	IGHJ4	IGKV1-8	IGKJ3	16	11
5	CAKASDSSWSFDYW	CQQYDNLLLSF	IGHV3-23	IGHD6-13	IGHJ4	IGKV1-33	IGKJ3	14	11
5	CAKDETSSWSFDYW	YQQYDNRLLSF	IGHV3-23	IGHD6-13	IGHJ4	IGKV1-5	IGKJ1	14	11
5	CAKDSTIICSFDYW	CQQYDNLLLSF	IGHV3-23	IGHD2-2	IGHJ4	IGKV1-33	IGKJ3	14	11
5	CAKDSTSSLSFYYW	CQQYDNLLLSF	IGHV3-23	IGHD2-2	IGHJ4	IGKV1-33	IGKJ3	14	11
5	CGKDSTSTWSFDYW	YQHYNRPPLTF	IGHV3-23	IGHD2-2	IGHJ4	IGKV1-33	IGKJ3	14	11
5	CEKDSTSSWSFEDW	CQQSYSSYTF	IGHV3-23	IGHD2-2	IGHJ4	IGKV1-39	IGKJ2	14	10
5	CASVISGYPRSYYYGMDVW	CQQGYTTPPTF	IGHV1-69	IGHD5-12	IGHJ6	IGKV1-39	IGKJ1	19	11
5	CAKPGHYYDSSGYFPFDYW	CQQYDNLPITF	IGHV3-30	IGHD3-22	IGHJ4	IGKV1-33	IGKJ5	19	11
5	CAHRVRYRSGWFPFDYW	CQQSYSTPLTF	IGHV2-5	IGHD6-19	IGHJ4	IGKV1-39	IGKJ4	17	11
5	CVGYKRNSGWYSVDYW	CQQAKSFPLTF	IGHV4-59	IGHD6-19	IGHJ4	IGKV1-12	IGKJ4	16	11
5	CGRYNRKSGWYSGDYW	CQQAKSFPLTF	IGHV4-59	IGHD6-19	IGHJ4	IGKV1-12	IGKJ4	16	11
5	CVKDSTSSWCFDYW	CQQYNSYTKAF	IGHV3-23	IGHD2-2	IGHJ4	IGKV1-5	IGKJ3	14	11
5	CAEDSSCCWSFDYW	CQQYYSYPLAF	IGHV3-23	IGHD6-13	IGHJ4	IGKV1-8	IGKJ3	14	11
5	CARDSASSCSFDYW	CQQYYNPPLSF	IGHV3-23	IGHD6-13	IGHJ4	IGKV1-33	IGKJ4	14	11
5	CAKASTSTWSFDYW	CQQYDNLLLSF	IGHV3-23	IGHD2-2	IGHJ4	IGKV1-33	IGKJ3	14	11
5	CAKASTSSWSFDHW	CQQYDNLLLSF	IGHV3-23	IGHD2-2	IGHJ4	IGKV1-33	IGKJ3	14	11
5	CAKDRTSVWSFDYW	CQQYNSYTKTF	IGHV3-23	IGHD2-2	IGHJ4	IGKV1-39	IGKJ1	14	11
5	CAKEERGSWSFDYW	Y*QYDNLLLSF	IGHV3-23	IGHD6-13	IGHJ4	IGKV1-5	IGKJ3	14	11
5	CEKDSTSSWACDYW	CQQYDNLLLSF	IGHV3-23	IGHD2-2	IGHJ4	IGKV1-33	IGKJ3	14	11
5	RVKDSTSSWSFDYW	CQQYDNLLLSF	IGHV3-23	IGHD2-2	IGHJ4	IGKV1-33	IGKJ3	14	11
5	CARVAYCGGDCYSAYLVSFDYW	CQQYDNLLLSF	IGHV4-59	IGHD2-21	IGHJ4	IGKV1-39	IGKJ4	22	11
5	CARVAYCGGDCYSAYLGSFDYW	CQQSYSTPRSLTF	IGHV4-59	IGHD2-21	IGHJ4	IGKV1-39	IGKJ4	22	13
5	CARVADCGGDCYSANLVILDYW	CQQSYSTPRSLTF	IGHV4-59	IGHD2-21	IGHJ4	IGKV1-39	IGKJ4	22	13
5	CARGGPYYGSGSYSSNWFDPW	CQQSYTTPLTF	IGHV4-34	IGHD3-10	IGHJ5	IGKV1-39	IGKJ4	21	11
5	CARGGIAAAGMPYWYFDLW	CQQSYSYPWTF	IGHV6-1	IGHD6-13	IGHJ2	IGKV1-39	IGKJ1	19	11
5	WQEAPYYYDSSGKLIDYW	CQQYNSYTKTF	IGHV3-13	IGHD3-22	IGHJ4	IGKV1-5	IGKJ1	18	11
5	CARSFSIVVVTDGLDYW	CQQFDTYSQTF	IGHV3-48	IGHD2-21	IGHJ4	IGKV3-11	IGKJ5	17	11
5	CARQFCSSTSCYFDYW	CQQYYTTPWTF	IGHV4-34	IGHD2-2	IGHJ4	IGKV4-1	IGKJ1	16	11
5	CAKFGHSGTTRYFDCW	CQQSY_*STF	IGHV3-23	IGHD4-11	IGHJ4	IGKV1-39	IGKJ2	16	10
5	CERNNRNSGWYSVDYW	CQQAKSFPLTF	IGHV4-59	IGHD6-19	IGHJ4	IGKV1-12	IGKJ4	16	11
5	CARDPHSGGWPGDYW	CQQLTNWPLF	IGHV3-30	IGHD6-19	IGHJ4	IGKV3-11	IGKJ4	15	10
5	CATFAGSSWYCLDYW	CQQYYSYPLAF	IGHV1-24	IGHD6-13	IGHJ4	IGKV1-8	IGKJ3	15	11
5	CAEESTGIWSFDYW	CQQYDNLLISF	IGHV3-23	IGHD6-13	IGHJ4	IGKV1-33	IGKJ3	14	11
5	CAKSRYCYYHGLSW	WQQSYSSDTF	IGHV3-33	IGHD2-8	IGHJ5	IGKV1-5	IGKJ1	14	10
5	CAKWRDGYYHGDYW	CQQSYSTTRSLTF	IGHV3-33	IGHD5-24	IGHJ4	IGKV1-39	IGKJ4	14	13
5	CAKDSTSILTFDYW	CQQYDNLLLSF	IGHV3-23	IGHD2-2	IGHJ4	IGKV1-33	IGKJ3	14	11
5	CETDSTSSWSFDYW	CQQYDNLLLSF	IGHV3-23	IGHD2-2	IGHJ4	IGKV1-33	IGKJ3	14	11
5	CEKDSTSSWSLDDW	CQQYDNLLLSF	IGHV3-23	IGHD2-2	IGHJ4	IGKV1-33	IGKJ3	14	11
5	CEKDSTSRWAFDYW	CQRYDNLLLSV	IGHV3-23	IGHD2-2	IGHJ4	IGKV1-33	IGKJ3	14	11
5	GEKDSTSSWYFDYW	CQQYDNLLLSF	IGHV3-23	IGHD2-2	IGHJ4	IGKV1-33	IGKJ3	14	11
5	CVRIPDCNSASCYEAGGWLDSW	CQQRDNWRTF	IGHV4-34	IGHD2-2	IGHJ5	IGKV3-11	IGKJ1	22	10
5	CARDFIQSYYGSGSYDYW	CQQYYRTPRTF	IGHV3-11	IGHD3-10	IGHJ4	IGKV4-1	IGKJ2	18	11
5	CLRYNRNSGWYSVDDW	CQQAKSFPLTF	IGHV4-59	IGHD6-19	IGHJ4	IGKV1-12	IGKJ4	16	11
5	CVRYNRYSDWYSVDYW	CQQAKSFPLTF	IGHV4-59	IGHD6-19	IGHJ4	IGKV1-12	IGKJ4	16	11
5	CVRYNRNSFWYSVDYW	CQQAKSFPLTF	IGHV4-59	IGHD1-14	IGHJ4	IGKV1-12	IGKJ4	16	11
5	CVRDKDSGTGAFDSW	CQQSYSTPITF	IGHV3-72	IGHD3-10	IGHJ3	IGKV1-39	IGKJ5	15	11
5	CALGLFGYYYGLDVW	CQQYYSYPLAF	IGHV5-51	IGHD3-10	IGHJ6	IGKV1-8	IGKJ3	15	11
5	CARDGSGSYYYDHW	CLQHDNLPYTF	IGHV3-48	IGHD3-10	IGHJ4	IGKV5-2	IGKJ2	14	11
5	CAREGTSSWSFDYW	CQQYDNLPLTF	IGHV3-23	IGHD6-13	IGHJ4	IGKV1-33	IGKJ3	14	11
5	CAKDDTSCWSFDYW	CQQYDNLLLSF	IGHV3-23	IGHD2-2	IGHJ4	IGKV1-33	IGKJ3	14	11
5	CAKDSTSTYSFDYW	CQQYYSYPLAF	IGHV3-23	IGHD2-2	IGHJ4	IGKV1-8	IGKJ3	14	11
5	CAKDSNRTWSFDYW	WQQDDNLLLSF	IGHV3-23	IGHD2-2	IGHJ4	IGKV1-33	IGKJ3	14	11
5	CAKDRTSGWYFDYW	CQQYDNLLLSF	IGHV3-23	IGHD6-19	IGHJ4	IGKV1-39	IGKJ2	14	11
5	CAKDNTSSLSFDYW	CQQYDNRLLSF	IGHV3-23	IGHD6-13	IGHJ4	IGKV1-33	IGKJ3	14	11
5	GEKDSTSSWEGEDW	CQQYDNLLLSF	IGHV3-23	IGHD2-2	IGHJ4	IGKV1-33	IGKJ3	14	11
5	CERAGAAAHIRYYLDYW	CQQYDNLPLTF	IGHV3-30	IGHD6-13	IGHJ4	IGKV1-33	IGKJ3	17	11
5	CANGPHSRSSPLDFW	CQQYNTFRTF	IGHV3-23	IGHD2-2	IGHJ4	IGKV1-5	IGKJ1	15	10
5	CSKDNTSSWSIDYW	CQQYNSHTQTF	IGHV3-23	IGHD6-13	IGHJ4	IGKV1-5	IGKJ3	14	11
5	CAKYSTSSCSFDSW	WQQSYRSYTF	IGHV3-23	IGHD2-2	IGHJ4	IGKV1-39	IGKJ2	14	10
5	CAKGSTSNWSFDYW	CQQYDNLLLSF	IGHV3-23	IGHD2-2	IGHJ4	IGKV1-33	IGKJ3	14	11
5	CAKDDTGSWSFDYW	CQQYDNLLLSF	IGHV3-23	IGHD6-13	IGHJ4	IGKV1-33	IGKJ3	14	11
5	CAKDSDGSWSFDYW	RQQYNSYTKTF	IGHV3-23	IGHD2-15	IGHJ4	IGKV1-5	IGKJ1	14	11
5	CAKDKTSSCSFDYW	CQQYDNLPLSF	IGHV3-23	IGHD6-13	IGHJ4	IGKV1-33	IGKJ4	14	11
5	CTKASTSSWSFDYW	CQQYNSYTNPF	IGHV3-23	IGHD2-2	IGHJ4	IGKV1-5	IGKJ1	14	11
5	CSKYSSSSWSFDYW	CQQYDNLLLSF	IGHV3-23	IGHD6-13	IGHJ4	IGKV1-33	IGKJ3	14	11
5	CSKDSTSCCSFDYW	CQQYDNLLLSF	IGHV3-23	IGHD2-2	IGHJ4	IGKV1-33	IGKJ3	14	11
5	CAKGSTSSLSFDYW	CQQYDNLLLSF	IGHV3-23	IGHD2-2	IGHJ4	IGKV1-33	IGKJ3	14	11
5	CAKVSTSSWTFDYW	CQQYDNLLLSF	IGHV3-23	IGHD2-2	IGHJ4	IGKV1-33	IGKJ3	14	11
5	CAKDSSSSWAFDFW	YQKYNTLPVTF	IGHV3-23	IGHD6-13	IGHJ4	IGKV1-5	IGKJ1	14	11
5	CAKDSSNIWSFDYW	CQQYDNLLLSF	IGHV3-23	IGHD6-13	IGHJ4	IGKV1-33	IGKJ3	14	11
5	CAKEIISSWSFDYW	CQQYNSYTKTF	IGHV3-23	IGHD6-13	IGHJ4	IGKV1-5	IGKJ1	14	11
5	CAREERGSWSFDYW	CQQYDNLPLTF	IGHV3-23	IGHD2-15	IGHJ4	IGKV1-33	IGKJ5	14	11
5	CAKDSHSSCSFDYW	CQQYENLPLSF	IGHV3-23	IGHD6-13	IGHJ4	IGKV1-33	IGKJ3	14	11
5	CAKDSTSRGYFDYW	CQQYDNLLLSF	IGHV3-23	IGHD2-2	IGHJ4	IGKV1-33	IGKJ3	14	11
5	CAKDRTRSCSFDYW	CQQYYSYPLAF	IGHV3-23	IGHD2-2	IGHJ4	IGKV1-8	IGKJ3	14	11
5	CAKEDTGCWSFDYW	CQQYDNLLLSF	IGHV3-23	IGHD5-5	IGHJ4	IGKV1-5	IGKJ2	14	11
5	CAKERTGCWSFDYW	CQQYDNLLLSF	IGHV3-7	IGHD6-19	IGHJ4	IGKV1-33	IGKJ3	14	11
5	CEKVSTSSWSFDYW	CQQYDNLLLSF	IGHV3-23	IGHD2-2	IGHJ4	IGKV1-33	IGKJ3	14	11
4	WEKDSTSSWYFDYW	WQQYDNLPLSV	IGHV3-23	IGHD2-2	IGHJ4	IGKV1-33	IGKJ3	14	11
4	CAKDSTSSGSCDDW	CQQYDNLLLSF	IGHV3-23	IGHD2-2	IGHJ4	IGKV1-33	IGKJ3	14	11
4	CAKDSSSCWSVDYW	CQQYYSYPLAF	IGHV3-23	IGHD2-2	IGHJ4	IGKV1-8	IGKJ4	14	11
4	CANGQNDRSSPLDFW	CQQYNTLRTF	IGHV3-23	IGHD1-1	IGHJ4	IGKV1-5	IGKJ1	15	10
4	CEKDGTSSRSFDYW	CQQYDNLPNTF	IGHV3-23	IGHD6-13	IGHJ4	IGKV1-33	IGKJ3	14	11
4	CAKDGTSSLSFDYW	CQQYDNLLLSF	IGHV3-23	IGHD2-2	IGHJ4	IGKV1-33	IGKJ3	14	11
4	CAKDSAIIWSFDYW	CQQYDNLLLSF	IGHV3-23	IGHD6-13	IGHJ4	IGKV1-33	IGKJ3	14	11
4	CAKDSSNCWSFDYW	CQQYDNLLLSF	IGHV3-23	IGHD2-2	IGHJ4	IGKV1-33	IGKJ3	14	11
4	CEKDNTSSWPFDYW	CQQYYSYTNAF	IGHV3-23	IGHD6-13	IGHJ4	IGKV1-8	IGKJ1	14	11
4	CAKVSPGSWSFDYW	CQQYDNLLLSF	IGHV3-23	IGHD6-13	IGHJ4	IGKV1-33	IGKJ3	14	11
4	CGKDSSSSWSCDYW	CQQYDNLRLSF	IGHV3-23	IGHD6-13	IGHJ4	IGKV1-33	IGKJ3	14	11
4	CAKDSTCCWSFDFW	CQQYDNLLLSF	IGHV3-23	IGHD2-2	IGHJ4	IGKV1-33	IGKJ3	14	11
4	CAKDGTSSWFFDYW	CQQYDNLLLSF	IGHV3-23	IGHD6-13	IGHJ4	IGKV1-33	IGKJ3	14	11
4	CAKESTSSWAFDDW	YKQYDKLLLSF	IGHV3-23	IGHD2-2	IGHJ4	IGKV1-33	IGKJ3	14	11
4	CARESTSCWSFDYW	CQQYDNLPISF	IGHV3-23	IGHD2-2	IGHJ4	IGKV1-33	IGKJ4	14	11
4	CAKYSTSSWSFVYW	CQQYDNLLLSF	IGHV3-23	IGHD2-2	IGHJ4	IGKV1-33	IGKJ3	14	11
4	CAKVISSSWSFDYW	CQQYDNLLLSF	IGHV3-23	IGHD6-13	IGHJ4	IGKV1-33	IGKJ3	14	11
4	CGKDRSSSWSFDYW	CQQYDNLLLSF	IGHV3-23	IGHD6-13	IGHJ4	IGKV1-33	IGKJ3	14	11
4	CARAGADAHIRYYFDYW	CQQYDNLLLSF	IGHV3-30	IGHD2-21	IGHJ4	IGKV1-33	IGKJ3	17	11
4	CVGYNRNSGWYRVDYW	CQQYDNLLLSF	IGHV4-59	IGHD6-19	IGHJ4	IGKV1-39	IGKJ4	16	11
4	CVRDNRNSGWDSVDYW	CQQYDNLPLTF	IGHV4-59	IGHD6-19	IGHJ4	IGKV1-39	IGKJ1	16	11
4	SEKDSTSSWPFDYW	CQQYDNLLLSF	IGHV3-23	IGHD2-2	IGHJ4	IGKV1-33	IGKJ3	14	11
4	CAKYNTSSRSFDYW	CQQYDNLLLSF	IGHV3-23	IGHD6-13	IGHJ4	IGKV1-33	IGKJ3	14	11
4	CAKDSTSSWSCVSW	CQQYDNLLLSF	IGHV3-23	IGHD2-2	IGHJ5	IGKV1-33	IGKJ3	14	11
4	CAKDSTSSWSGDDG	CQQYDNLILYF	IGHV3-23	IGHD2-2	IGHJ4	IGKV1-33	IGKJ3	14	11
4	CAKDSNSCWAFDYW	GQQYENLMLSV	IGHV3-23	IGHD2-2	IGHJ4	IGKV1-33	IGKJ3	14	11
4	CAKEERGCWSFDYW	Y*QYANPPLTF	IGHV3-23	IGHD6-19	IGHJ4	IGKV1-5	IGKJ5	14	11
4	CGTDSTSSWSFDYW	CQQYNSYTKTF	IGHV3-23	IGHD2-2	IGHJ4	IGKV1-5	IGKJ1	14	11
4	CEKDSTSSRFFDYW	CQQYDNLLLSF	IGHV3-23	IGHD2-2	IGHJ4	IGKV1-33	IGKJ3	14	11
4	CARAGAEANIRYYFDYW	CQQYNSYTKTF	IGHV3-30	IGHD6-25	IGHJ4	IGKV1-5	IGKJ1	17	11
4	CARPSDSSGYRPFDIW	CLQDYNYPRTF	IGHV4-59	IGHD3-22	IGHJ3	IGKV1-6	IGKJ1	16	11
4	CGRYNRKSVWYSVDYW	CQQAKSFPLTF	IGHV4-59	IGHD6-19	IGHJ4	IGKV1-12	IGKJ4	16	11
4	CAKDGTISWSFDYW	CQQYDNLLLSF	IGHV3-23	IGHD6-13	IGHJ4	IGKV1-33	IGKJ3	14	11
4	CAKDGTGTWSFDYW	HQHANPLPTF	IGHV3-23	IGHD6-13	IGHJ4	IGKV1-33	IGKJ3	14	10
4	CAKDSTSSLTFDYW	CQQYDNLLLSF	IGHV3-23	IGHD2-2	IGHJ4	IGKV1-33	IGKJ3	14	11
4	CGKDSTSNWSFDYW	CQQYDNLLLSF	IGHV3-23	IGHD2-2	IGHJ4	IGKV1-33	IGKJ3	14	11
4	CARDSAEGLEDIVVVVAATKQPPDYW	CQQYDNLPLTF	IGHV3-20	IGHD2-15	IGHJ4	IGKV1-33	IGKJ3	26	11
4	CARVAYCGGDCYSANLGILDYW	CQQSYSTPRSLTF	IGHV4-59	IGHD2-21	IGHJ4	IGKV1-39	IGKJ4	22	13
4	CAREIAGVGTSYGMDVW	CQQSYKTLRLTF	IGHV1-8	IGHD6-13	IGHJ6	IGKV1-39	IGKJ4	17	12
4	CVRDNRNSGWYSVDYG	CQQAKSFPLTF	IGHV4-59	IGHD6-19	IGHJ4	IGKV1-12	IGKJ4	16	11
4	CVRDNHNSGWYSVDYW	CQQYYSYPLAF	IGHV4-59	IGHD6-19	IGHJ4	IGKV1-8	IGKJ3	16	11
4	GGRYNRNSGWYRVDYW	CQQYNSYTKTF	IGHV4-59	IGHD6-19	IGHJ4	IGKV1-5	IGKJ1	16	11
4	CALGPLGYYYGGDVG	CQQYYSYTLAF	IGHV5-51	IGHD4-23	IGHJ6	IGKV1-8	IGKJ3	15	11
4	CVKDSTSRWSFDYW	CQQYDNLLLSF	IGHV3-23	IGHD2-2	IGHJ4	IGKV1-33	IGKJ3	14	11
4	CARHIVNWNRFDPW	CRQYNSTPRPTV	IGHV4-39	IGHD1-1	IGHJ5	IGKV1-9	IGKJ1	14	12
4	CARDGTSCWSFDYW	CQQYDNLLLSF	IGHV3-23	IGHD2-2	IGHJ4	IGKV3-11	IGKJ1	14	11
4	CAKSRFGYYHGLSW	CQQYNSYTKTF	IGHV3-13	IGHD1-26	IGHJ5	IGKV1-5	IGKJ1	14	11
4	CAKYSTSSRSIDYW	CQQYDNLLLSF	IGHV3-23	IGHD2-2	IGHJ4	IGKV1-33	IGKJ3	14	11
4	CAKDDTSGKSFDYW	CQQYNNLPLTF	IGHV3-23	IGHD6-25	IGHJ4	IGKV1-33	IGKJ3	14	11
4	CAKDSASSYSFDYW	WQQDDNPLLSF	IGHV3-23	IGHD2-2	IGHJ4	IGKV1-33	IGKJ3	14	11
4	CAKDSTSGLSCDYW	CQQYDNLLLSF	IGHV3-23	IGHD2-2	IGHJ4	IGKV1-33	IGKJ3	14	11
4	CAKDSTSSWSFYYL	CQQYDNLLLSF	IGHV3-23	IGHD2-2	IGHJ4	IGKV1-33	IGKJ3	14	11
4	CAKEERSSWSFDYW	CQQYYNTLPSF	IGHV3-23	IGHD6-19	IGHJ4	IGKV4-1	IGKJ1	14	11
4	CAKNSTSSLSFDYC	CQQYDNLLLSV	IGHV3-23	IGHD2-2	IGHJ4	IGKV1-33	IGKJ3	14	11
4	CGKDSATSWSFDYW	CQQYDNPLLSF	IGHV3-23	IGHD2-2	IGHJ4	IGKV1-39	IGKJ3	14	11
4	CEKDGTSSWSIDYW	CQQYDSHTKTF	IGHV3-23	IGHD6-13	IGHJ4	IGKV1-5	IGKJ1	14	11
4	CEKDSTSCWSLDYW	CQQYYSYPLAF	IGHV3-23	IGHD2-2	IGHJ4	IGKV1-8	IGKJ3	14	11
4	CEKDSTSSKPFDYW	YQQYDNSPLSF	IGHV3-23	IGHD2-2	IGHJ4	IGKV1-33	IGKJ3	14	11
4	WAKDSPISWSFDYW	CQQYYSYPLAV	IGHV3-23	IGHD6-13	IGHJ4	IGKV1-8	IGKJ3	14	11
4	CARVAYCGGDCYSANLGICDYW	CQQSYSTPRSLTF	IGHV4-59	IGHD2-21	IGHJ4	IGKV1-39	IGKJ4	22	13
4	CERVAYCGGDCYSANLVSFDYW	CQQYDNLLLSF	IGHV4-59	IGHD2-21	IGHJ4	IGKV1-39	IGKJ4	22	11
4	CARDPFRVRGFEDAFDIW	CQQAKSFPLTF	IGHV4-59	IGHD3-10	IGHJ3	IGKV1-12	IGKJ4	18	11
4	CVRYNLNSGWYSVDYC	CQQAKSFPLTF	IGHV4-59	IGHD6-19	IGHJ4	IGKV1-12	IGKJ4	16	11
4	CVRYNRNIGWSSVDYW	CQQAKSFPLTF	IGHV4-59	IGHD1-14	IGHJ4	IGKV1-12	IGKJ4	16	11
4	CARARGYNYGYALDIC	CQQCYGIPSTF	IGHV1-69	IGHD5-5	IGHJ3	IGKV4-1	IGKJ5	16	11
4	CARDRAAAGIRYFDYW	YQQYDNLPITF	IGHV1-18	IGHD6-13	IGHJ4	IGKV1-5	IGKJ1	16	11
4	SERYNRNSGWYSVDYW	CQQAKSFPLTF	IGHV4-59	IGHD6-19	IGHJ4	IGKV1-12	IGKJ4	16	11
4	CALGPLVYHYGLDVW	CQQYYSYPLAF	IGHV5-51	IGHD4-23	IGHJ6	IGKV1-8	IGKJ3	15	11
4	CANLRGWFGELSAYW	CQQSYSTLYTF	IGHV3-30	IGHD3-10	IGHJ4	IGKV1-39	IGKJ2	15	11
4	WASGRLGYENWFDPW	YQQYGSSPPRTF	IGHV4-39	IGHD6-25	IGHJ5	IGLV3-12	IGKJ1	15	12
4	CAEDSSSSLSFDYW	CQQYDNLLLSF	IGHV3-23	IGHD2-2	IGHJ4	IGKV1-33	IGKJ3	14	11
4	CASPSVKSATLDYW	CQQYYSSDTF	IGHV1-69		IGHJ4	IGKV4-1	IGKJ2	14	10
4	CAREERGSDYCDYW	FQQYDNLPITF	IGHV3-30	IGHD3-3	IGHJ4	IGKV1-5	IGKJ1	14	11
4	CAKYITISWSFDYW	CQQYDNLLLSF	IGHV3-23	IGHD6-13	IGHJ4	IGKV1-33	IGKJ3	14	11
4	CAKDSTSSWALDYC	CQQYDNLLLSF	IGHV3-23	IGHD2-2	IGHJ4	IGKV1-33	IGKJ3	14	11
4	CAKDRDGYYHGVYW	RQKSYSSYTF	IGHV3-33	IGHD5-24	IGHJ4	IGKV1-39	IGKJ4	14	10
4	CAKDNTSSWTFDYW	CQQYYNLLPSV	IGHV3-23	IGHD6-13	IGHJ4	IGKV1-33	IGKJ3	14	11
4	CEKDSTSSWALDYW	CQQYYSSPLAF	IGHV3-23	IGHD2-2	IGHJ4	IGKV1-8	IGKJ3	14	11
4	GEKDSTSSWSFDEW	CQQYDNLLLSF	IGHV3-23	IGHD2-2	IGHJ4	IGKV1-33	IGKJ3	14	11
4	CARRADNWFDPW	CQQRYNYPRTF	IGHV4-39	IGHD6-19	IGHJ5	IGKV1-9	IGKJ3	12	11
4	CAKVGQWLFDYW	CQQAHSFPTF	IGHV3-23	IGHD3-3	IGHJ4	IGKV1-12	IGKJ4	12	10
4	CARGFQYYYDSSGYYSDDAFDIW	CQQSYSTPMYTF	IGHV3-74	IGHD3-22	IGHJ3	IGKV1-39	IGKJ2	23	12
4	CARVAYCVRYNRNSGWYSVDYW	CQQAKSFPLTF	IGHV4-59	IGHD6-19	IGHJ4	IGKV1-12	IGKJ4	22	11
4	CARVADCGGDCYSANVVIFDYW	WQQSYSTPRSLTV	IGHV4-59	IGHD2-21	IGHJ4	IGKV1-5	IGKJ1	22	13
4	CAINYDILNGYLIPYWYFALW	CQQSRFTV	IGHV4-39	IGHD3-9	IGHJ2	IGKV5-2	IGKJ1	21	8
4	CASLVGGIAAAGELVHPFDYW	CQQSY_*STF	IGHV1-2	IGHD6-13	IGHJ4	IGKV3-15	IGKJ2	21	10
4	CAHTFYYDSYGYHYNAFDMW	CQQYDSLPLTF	IGHV2-5	IGHD3-22	IGHJ3	IGKV1-16	IGKJ4	20	11
4	CAREPYSSSWLSAREYFQHW	CQQYNSYTKTF	IGHV3-48	IGHD6-13	IGHJ1	IGKV2-28	IGKJ4	20	11
4	CARSLAQSPPYYDRHLDYW	CQQYNSYPPTF	IGHV3-30	IGHD3-22	IGHJ4	IGKV1-16	IGKJ5	19	11
4	CARAPYYYDSSGKLIDYW	CQQYNSYTKTF	IGHV3-13	IGHD3-22	IGHJ4	IGKV1-5	IGKJ1	18	11
4	CARAGAAAHIRYCFDSW	CQQYDNLPLTF	IGHV3-30	IGHD6-13	IGHJ4	IGKV1-33	IGKJ3	17	11
4	CAREGCGGDCYSNFDYW	CQQYENLPPIF	IGHV1-18	IGHD2-21	IGHJ4	IGKV1-33	IGKJ5	17	11
4	CARMAIVGATIGAFDIW	CQKYNNAPRTF	IGHV2-70	IGHD1-26	IGHJ3	IGKV1-27	IGKJ1	17	11
4	CVRYNLNSCWYSVDYW	FQQYDNLLLSF	IGHV4-59	IGHD6-19	IGHJ4	IGKV1-39	IGKJ4	16	11
4	CVRYNRNSGWYSMDVW	CQQYYSYPLAF	IGHV4-59	IGHD6-19	IGHJ6	IGKV1-8	IGKJ3	16	11
4	CAKSRDGYYYGMDVW	CQQYDNLLLSF	IGHV3-23	IGHD5-24	IGHJ6	IGKV1-33	IGKJ3	15	11
4	CAKGYDILTGYNDYW	CQQINSLPYTF	IGHV3-9	IGHD3-9	IGHJ4	IGKV1-12	IGKJ2	15	11
4	CDSGRLGYENWFDPW	CQQYGSSPPWTF	IGHV4-59	IGHD6-25	IGHJ5	IGKV3-20	IGKJ1	15	12
4	CERGPLGYYYGLDVW	CQQYYSYPLAF	IGHV5-51	IGHD3-10	IGHJ6	IGKV1-8	IGKJ3	15	11
4	CARDGTSSWYFDYW	CQQYDNLPLSF	IGHV3-23	IGHD6-13	IGHJ4	IGKV1-33	IGKJ3	14	11
4	CANDSTSRGSFDYW	CQQYDNLPLSF	IGHV3-23	IGHD2-2	IGHJ4	IGKV1-33	IGKJ3	14	11
4	CAKASTSSWTFDYW	CQQYDNLLLTF	IGHV3-23	IGHD2-2	IGHJ4	IGKV1-33	IGKJ4	14	11
4	CAKDSNSSCAFDYW	CRQSDSSLTF	IGHV3-23	IGHD2-2	IGHJ4	IGKV1-33	IGKJ3	14	10
4	CAKDRTSTWYFDYW	CQQYDNLPWSF	IGHV3-23	IGHD2-2	IGHJ4	IGKV1-33	IGKJ3	14	11
4	CAKEETSCWSFDYW	CQQYDNLPLSF	IGHV3-23	IGHD2-2	IGHJ4	IGKV1-5	IGKJ1	14	11
4	CAKERTGTWSFDYW	CQQYDNLLLSF	IGHV3-23	IGHD6-13	IGHJ4	IGKV1-33	IGKJ3	14	11
4	CAKERSSCWSFDYW	CQQYDNLLLSF	IGHV3-23	IGHD6-13	IGHJ4	IGKV1-33	IGKJ3	14	11
4	CDKDSTSSWSIDYW	CQQYNSYTKTF	IGHV3-23	IGHD2-2	IGHJ4	IGKV1-5	IGKJ1	14	11
4	CENDSTSIWSFDYW	CQQYDNLLLSF	IGHV3-23	IGHD2-2	IGHJ4	IGKV1-33	IGKJ3	14	11
4	CEKYGTSSWSFDYW	CQQYDNLLLSF	IGHV3-23	IGHD6-13	IGHJ4	IGKV1-33	IGKJ3	14	11
4	CEKDSTSSWSFDNW	CQQYDNLLLSF	IGHV3-23	IGHD2-2	IGHJ4	IGKV1-33	IGKJ3	14	11
4	CEKDSTSRWYFDYW	CQQYNSYTKTF	IGHV3-23	IGHD2-2	IGHJ4	IGKV1-5	IGKJ1	14	11
4	WAKDSTRRGDFDYW	CQQ*EKLLRSF	IGHV3-23	IGHD2-2	IGHJ4	IGKV1-33	IGKJ3	14	11
4	GDKDSTSSWSFDYW	CQQYYSYPLAF	IGHV3-23	IGHD2-2	IGHJ4	IGKV1-8	IGKJ3	14	11
4	GAKDSTSSWSGDEW	CQQYDNLLISG	IGHV3-23	IGHD2-2	IGHJ4	IGKV1-33	IGKJ3	14	11
4	CAHSKNSNYFRYW	CQQSYSTPYTF	IGHV2-5	IGHD4-11	IGHJ4	IGKV1-6	IGKJ4	13	11
4	CARGGSDRPGYW	CMQALQTPLTF	IGHV3-48		IGHJ4	IGKV2-28	IGKJ4	12	11
4	CAKDVDWAFDIW	CQQYNSYPWTF	IGHV3-48	IGHD3-9	IGHJ3	IGKV1-5	IGKJ1	12	11
4	YDSSGKLIDYW	CQQYDNLLLSF	IGHV3-23	IGHD3-22	IGHJ4	IGKV1-33	IGKJ3	11	11
4	CARDTILDYW	CQQYGSSPTF	IGHV1-18	IGHD2-2	IGHJ4	IGKV3-20	IGKJ1	10	10
4	CAATLVRGVINARFYYYGMDFW	CQQYDNLILSF	IGHV3-7	IGHD3-10	IGHJ6	IGKV1-39	IGKJ2	22	11
4	CARVAYCGGDCYSANLGSCDYW	CQQSYSTPRSLTF	IGHV4-59	IGHD2-21	IGHJ4	IGKV1-39	IGKJ4	22	13
4	CVKHKGYCGETTCRPESFQHW	RQ*SYSTPLTF	IGHV4-39	IGHD2-21	IGHJ1	IGKV5-2	IGKJ2	21	11
4	CVRYNLISGWYSVDYW	CQQAKSFPLTF	IGHV4-59	IGHD6-19	IGHJ4	IGKV1-12	IGKJ4	16	11
4	CVRYNHNSGWYSLDYW	WHQSYSPPRSLTG	IGHV4-59	IGHD6-19	IGHJ4	IGKV1-39	IGKJ4	16	13
4	CVRYNSNSGWYSLDYW	CQQAKSFPLTF	IGHV4-59	IGHD6-19	IGHJ4	IGKV1-12	IGKJ4	16	11
4	CARDNTSSCSFDYW	CQQYDNLLLSF	IGHV3-23	IGHD6-13	IGHJ4	IGKV1-33	IGKJ3	14	11
4	CARESTSTWSFDYW	CQQYDNLLLSF	IGHV3-23	IGHD2-2	IGHJ4	IGKV1-33	IGKJ3	14	11
4	CAKSREGYYHGDSW	CQQYDNRLLSF	IGHV3-33	IGHD5-24	IGHJ4	IGKV1-39	IGKJ4	14	11
4	CAKGSISSWSFDYW	CQQYNSYTKTF	IGHV3-23	IGHD6-13	IGHJ4	IGKV1-5	IGKJ1	14	11
4	CAKDRSSCCSFDYW	CQQYDNLRLSV	IGHV3-23	IGHD6-13	IGHJ4	IGKV1-33	IGKJ3	14	11
4	CAKEVTSSWSFDYW	CQQYDNLLLSF	IGHV3-23	IGHD6-13	IGHJ4	IGKV1-33	IGKJ3	14	11
4	CAKESTSTWYFDYW	CQQYDNYPFSF	IGHV3-23	IGHD2-2	IGHJ4	IGKV1-39	IGKJ2	14	11
4	CARDSGYDYHFDYW	CQQYNSYTKTF	IGHV3-13	IGHD5-12	IGHJ4	IGKV1-5	IGKJ1	14	11
4	CDKDSTSSRSFDYW	RQYSYSPHSF	IGHV3-23	IGHD2-2	IGHJ4	IGKV1-39	IGKJ3	14	10
4	CEKDSTSGWFFDYW	CQQYNSYTKTF	IGHV3-23	IGHD6-19	IGHJ4	IGKV1-5	IGKJ1	14	11
4	GAKDSTSSWEVDYW	CQQYDNLLLSF	IGHV3-23	IGHD2-2	IGHJ4	IGKV1-33	IGKJ3	14	11
4	GEKDSTSGWSFDDG	CQQYDNSLLSF	IGHV3-23	IGHD2-2	IGHJ4	IGKV1-33	IGKJ3	14	11
4	GVTVVTEYW	CQQSYSTPRTF	IGHV2-5	IGHD4-23	IGHJ4	IGKV1-39	IGKJ1	9	11
4	CARAGAAAHLLYYFDYW	CQQYYSYPLAF	IGHV3-30	IGHD6-13	IGHJ4	IGKV1-8	IGKJ3	17	11
4	CLRYNRNSSWYSVDYW	CRQASSFPLTF	IGHV4-59	IGHD6-19	IGHJ4	IGKV1-39	IGKJ2	16	11
4	CVRYNRSSCWYSVDYW	CQQAKSFPLTF	IGHV4-59	IGHD6-19	IGHJ4	IGKV1-12	IGKJ4	16	11
4	CVRYSCNSGWYSVDYW	CQQYNSYTKTF	IGHV4-59	IGHD6-19	IGHJ4	IGKV1-5	IGKJ1	16	11
4	CVRYNLNSGCYSVDYW	CQQYNSYTKTF	IGHV4-59	IGHD6-19	IGHJ4	IGKV1-12	IGKJ4	16	11
4	CAKDWTSSWAFDYW	CQQYDNLLLSF	IGHV3-23	IGHD6-13	IGHJ4	IGKV1-33	IGKJ3	14	11
4	CAKDISSSLSFDYW	WQQYDNLLLSF	IGHV3-23	IGHD6-6	IGHJ4	IGKV1-33	IGKJ3	14	11
4	CAKDITSIWSFDYC	CQQYDNLLLTF	IGHV3-23	IGHD6-13	IGHJ4	IGKV1-33	IGKJ3	14	11
4	CAKDNTSSKSIDYW	YQQNSNTYTF	IGHV3-7	IGHD6-13	IGHJ4	IGKV1-39	IGKJ3	14	10
4	CAKESACNWSFDYW	WQQYDNLLLSF	IGHV3-23	IGHD1-1	IGHJ4	IGKV1-33	IGKJ3	14	11
4	CAKESAYSWSFDYW	CQQYDNRLFSF	IGHV3-23	IGHD6-13	IGHJ4	IGKV1-39	IGKJ4	14	11
4	CAQESASSWSFDYW	YQQYDNILFAF	IGHV3-23	IGHD6-13	IGHJ4	IGKV1-33	IGKJ3	14	11
4	CARDGTSTWSFDYW	CQQYNSYTKTF	IGHV3-23	IGHD6-13	IGHJ4	IGKV1-33	IGKJ3	14	11
4	CARDDTSSCSFDYW	CQQYNNLPLSF	IGHV3-23	IGHD6-13	IGHJ4	IGKV1-33	IGKJ5	14	11
4	CANDSTCSCSFDYW	CRQQNNRPNTF	IGHV3-23	IGHD2-2	IGHJ4	IGKV1-33	IGKJ3	14	11
4	CAKGSSGSWSFDYW	CQQYDNLLLSF	IGHV3-23	IGHD2-15	IGHJ4	IGKV1-33	IGKJ3	14	11
4	CAKDSNSSWHFDYW	CQQYNPFPQTF	IGHV3-23	IGHD6-13	IGHJ4	IGKV1-5	IGKJ1	14	11
4	CAKDRATSGSFDYW	RQTYDNLMLSF	IGHV3-23	IGHD6-19	IGHJ4	IGKV1-5	IGKJ5	14	11
4	CAKDRTSSYSFDYW	CQQYYSPLLSF	IGHV3-23	IGHD2-2	IGHJ4	IGKV1-8	IGKJ3	14	11
4	CAKDRTSSSSFDYW	CQQYDNRLLSF	IGHV3-23	IGHD6-13	IGHJ4	IGKV1-33	IGKJ3	14	11
4	CAKDKRSSWSFDYW	CQQYYSHPLAF	IGHV3-23	IGHD6-13	IGHJ4	IGKV1-8	IGKJ3	14	11
4	CAKERTSTCSFDYW	CQQYDNLPLSF	IGHV3-23	IGHD2-2	IGHJ4	IGKV1-33	IGKJ3	14	11
4	CAKENTSSCSFDYW	CQQYDNLLLSF	IGHV3-23	IGHD6-13	IGHJ4	IGKV1-33	IGKJ3	14	11
4	CAKESTCSCSFDYW	CQQYDNRRLSF	IGHV3-23	IGHD2-2	IGHJ4	IGKV1-39	IGKJ2	14	11
4	CTKDSASCWSFDYW	CQQYDNLLLSF	IGHV3-23	IGHD2-2	IGHJ4	IGKV1-39	IGKJ1	14	11
4	GSKDSSSSWSFDYW	CQQYENRPRSF	IGHV3-30	IGHD6-13	IGHJ4	IGLVI-70	IGKJ4	14	11
3	CAKDSESSWSFDYW	CQQYDNLLLSF	IGHV3-23	IGHD6-13	IGHJ4	IGKV1-33	IGKJ3	14	11
3	CAKESTCDWSFDYW	CQQYNSYTKTF	IGHV3-23	IGHD3-9	IGHJ4	IGKV1-5	IGKJ1	14	11
3	CAKDSSSCCSFDYW	CQQYDNLLLSF	IGHV3-23	IGHD2-2	IGHJ4	IGKV1-33	IGKJ3	14	11
3	CEKDSTSSWCLDYW	CQQYESLPLSF	IGHV3-23	IGHD2-2	IGHJ4	IGKV1-33	IGKJ3	14	11
3	GEKDSTSSWTFDYW	CQQYNSYTKTF	IGHV3-23	IGHD2-2	IGHJ4	IGKV1-5	IGKJ1	14	11
3	LEKDSTSSWSFDYW	CQQYNIYTKTF	IGHV3-23	IGHD2-2	IGHJ4	IGKV1-5	IGKJ1	14	11
3	CAKDSTGFWSFDYW	CQQYDNRLISF	IGHV3-23	IGHD2-2	IGHJ4	IGKV1-33	IGKJ3	14	11
3	CAKESSVCWSFDYW	CQQYDNRLLSF	IGHV3-30	IGHD6-19	IGHJ4	IGKV1-33	IGKJ3	14	11
3	CAKESSHSWSFDYW	CQQYYSYPLAF	IGHV3-23	IGHD6-13	IGHJ4	IGKV1-8	IGKJ3	14	11
3	CAKDSSSYWSFDYW	YQQHNSYTKTF	IGHV3-23	IGHD2-2	IGHJ4	IGKV1-5	IGKJ1	14	11
3	CDKDSTSCWSFDYW	CQQYDNPLLSF	IGHV3-23	IGHD2-2	IGHJ4	IGKV1-33	IGKJ3	14	11
3	GEKDSASSWYFDYW	CQQYDNHPLSF	IGHV3-23	IGHD6-13	IGHJ4	IGKV1-9	IGKJ1	14	11
3	CEKDSGSSWSFDYW	CQQYDSLLLSF	IGHV3-23	IGHD6-13	IGHJ4	IGKV1-33	IGKJ3	14	11
3	CANDSTSSWALDYW	CQQYENLPLSF	IGHV3-23	IGHD2-2	IGHJ4	IGKV1-33	IGKJ3	14	11
3	CAKESTCNWSFDYW	CQQYDNLPLSF	IGHV3-23	IGHD1-1	IGHJ4	IGKV1-39	IGKJ4	14	11
3	WAKDSSSSWYFDYW	CQQYDKRHLSF	IGHV3-23	IGHD6-13	IGHJ4	IGKV1-39	IGKJ2	14	11
3	CAKDIPSSWSFDFW	FPQYDNLLLSF	IGHV3-23	IGHD6-13	IGHJ4	IGKV1-39	IGKJ2	14	11
3	CEKDNTSSWSIDYW	CQQYDSHPNSF	IGHV3-23	IGHD6-13	IGHJ4	IGKV1-33	IGKJ3	14	11
3	CAKSPLASPESSDFDRW	CQQYDNLPLTF	IGHV3-23	IGHD6-25	IGHJ5	IGKV1-33	IGKJ3	17	11
3	CALGPLGYEYGWDVW	CQQYYSYPRAF	IGHV5-51	IGHD3-16	IGHJ6	IGKV1-8	IGKJ3	15	11
3	CSKDSPSSWAFDYW	CQQYDNLLLSG	IGHV3-23	IGHD6-13	IGHJ4	IGKV1-33	IGKJ3	14	11
3	CAEDSSSIWSFDYW	CQQYDNRLLSF	IGHV3-23	IGHD6-13	IGHJ4	IGKV1-33	IGKJ3	14	11
3	CAEESSFCWSFDYW	CQQYDNPLLSF	IGHV3-23	IGHD6-19	IGHJ4	IGKV1-33	IGKJ3	14	11
3	CAKDSTSSWFFDYL	CQQYDNLLLSF	IGHV3-23	IGHD2-2	IGHJ4	IGKV1-33	IGKJ3	14	11
3	CMKDSTSSWSFDYW	CQQYENLHLSF	IGHV3-23	IGHD2-2	IGHJ4	IGKV1-33	IGKJ3	14	11
3	CTKDSPSSWSFDDW	CQQYDNLLLSF	IGHV3-23	IGHD6-13	IGHJ4	IGKV1-33	IGKJ3	14	11
3	CAKDRSSSCSFDYW	CQQYDNLLLSF	IGHV3-23	IGHD6-13	IGHJ4	IGKV1-33	IGKJ3	14	11
3	CAKESTSCCSFDYW	CQQYDNLPISF	IGHV3-23	IGHD2-2	IGHJ4	IGKV1-33	IGKJ3	14	11
3	CEKDSGSCWSFDYW	YRQYDNLLLTF	IGHV3-23	IGHD2-15	IGHJ4	IGKV1-33	IGKJ3	14	11
3	CEKDSTSSKSIDYW	CQQYNSYTKTF	IGHV3-23	IGHD2-2	IGHJ4	IGKV1-5	IGKJ3	14	11
3	CAKDSDSCWSFDYW	CQQYDNLLLSF	IGHV3-23	IGHD2-2	IGHJ4	IGKV1-33	IGKJ3	14	11
3	CAKERTSSWSVDYW	CQQYDNLLLSF	IGHV3-23	IGHD6-13	IGHJ4	IGKV1-33	IGKJ3	14	11
3	CEKDSTNSWSFDYW	CQQYDNLLLSF	IGHV3-23	IGHD2-2	IGHJ4	IGKV1-33	IGKJ3	14	11
3	WWKDSTSSWSFDYW	CQQYNSYTKTF	IGHV3-23	IGHD2-2	IGHJ4	IGKV1-5	IGKJ1	14	11
3	WEKDSTSSWAFDYW	CQQYENLPLSF	IGHV3-23	IGHD2-2	IGHJ4	IGKV1-33	IGKJ3	14	11
3	FVKDSTSSWSFDYW	CQQYDNLPLTF	IGHV3-23	IGHD2-2	IGHJ4	IGKV1-33	IGKJ3	14	11
3	CANDSTSSWSFDNW	CQQYDNLLLSF	IGHV3-23	IGHD2-2	IGHJ4	IGKV1-33	IGKJ3	14	11
3	CAKDSTCSLSFDYC	CQQYDNLLLSF	IGHV3-23	IGHD2-2	IGHJ4	IGKV1-33	IGKJ3	14	11
3	CAKDSTSSWSCGSW	CQQYDNLLLSV	IGHV3-23	IGHD2-2	IGHJ5	IGKV1-33	IGKJ3	14	11
3	CAKEDRGSWSFDYW	CQQYDNLPLSF	IGHV3-23	IGHD6-13	IGHJ4	IGKV1-33	IGKJ3	14	11
3	CAKEERSSEYFDYW	CQQYDNLPLSF	IGHV3-23	IGHD5-24	IGHJ4	IGKV1-33	IGKJ5	14	11
3	CAKESSSILSFDYW	CQQYDNLLVSF	IGHV3-23	IGHD2-21	IGHJ4	IGKV1-5	IGKJ3	14	11
3	CAKESTSCWYFDYW	CQQYYNLLRSF	IGHV3-23	IGHD2-2	IGHJ4	IGKV1-33	IGKJ3	14	11
3	CAKENTGTWSFDYW	CQQYDNLPLSF	IGHV3-23	IGHD6-13	IGHJ4	IGKV1-33	IGKJ4	14	11
3	CEKESTRSWSFDYW	GQQYDKLLLSF	IGHV3-23	IGHD6-13	IGHJ4	IGKV1-33	IGKJ3	14	11
3	CAIVAYCGGDCYSANLGIFDYW	CQQSYSTPRSLTF	IGHV4-59	IGHD2-21	IGHJ4	IGKV1-39	IGKJ4	22	13
3	CVRYNRNLGWYSVDYW	CQQYNSYTKTF	IGHV4-59	IGHD1-14	IGHJ4	IGKV1-5	IGKJ1	16	11
3	CVRYNRNSGLYSLDYW	CQQAKSFPLTF	IGHV4-59	IGHD6-19	IGHJ4	IGKV1-12	IGKJ4	16	11
3	GAKGQQDRSSPLDFW	WQQYNTFRTF	IGHV3-23	IGHD2-2	IGHJ4	IGKV1-5	IGKJ1	15	10
3	CAREDRGSDYFDYW	CQQYDNLPITF	IGHV3-30	IGHD5-5	IGHJ4	IGKV1-33	IGKJ5	14	11
3	CAKSRDVYYHVLSW	CQQSYSTPRSLTF	IGHV3-33	IGHD5-24	IGHJ5	IGKV1-39	IGKJ4	14	13
3	CAKYRDVYYHGLYW	CQQYNSYTKTF	IGHV3-33	IGHD5-24	IGHJ4	IGKV1-5	IGKJ1	14	11
3	CAKASTSSWSFHYW	CQQYNSYTKTF	IGHV3-23	IGHD2-2	IGHJ4	IGKV1-33	IGKJ3	14	11
3	CAKDITSSLSFDSW	CQQYDNLLLSF	IGHV3-23	IGHD2-2	IGHJ4	IGKV1-33	IGKJ3	14	11
3	CAKDSTCSWPFDYW	CQQYYNLPLSF	IGHV3-23	IGHD2-2	IGHJ4	IGKV1-33	IGKJ3	14	11
3	CAKDSTSGWSFDRW	CQQYDNLLLSF	IGHV3-23	IGHD2-2	IGHJ4	IGKV1-33	IGKJ3	14	11
3	CAKDSTSIFSFDYW	CQQYENLLLSF	IGHV3-23	IGHD2-2	IGHJ4	IGKV1-33	IGKJ3	14	11
3	CAKDSNSSCYFDYW	CQQYYSYPLAF	IGHV3-23	IGHD6-13	IGHJ4	IGKV1-8	IGKJ3	14	11
3	CAKDRTSSWYLDYW	WQQYDNLPLAF	IGHV3-23	IGHD6-13	IGHJ4	IGKV1-39	IGKJ4	14	11
3	CAKERTSSWSLDYW	WQQYDNLLLSF	IGHV3-23	IGHD6-13	IGHJ4	IGKV1-33	IGKJ3	14	11
3	CEKDSTSGWCFDYW	CQQYDNLPLSF	IGHV3-23	IGHD2-2	IGHJ4	IGKV1-33	IGKJ3	14	11
3	CEKDSNRRWYFDYW	WQQYDNLLLSV	IGHV3-23	IGHD2-2	IGHJ4	IGKV1-5	IGKJ1	14	11
3	CARVAYCGGDCYSANLGMFDYW	CQQYDNLLLSF	IGHV4-59	IGHD2-21	IGHJ4	IGKV1-39	IGKJ4	22	11
3	CEKSPFASTDSSDFDRW	CQQYDNLLLSF	IGHV3-23	IGHD6-25	IGHJ5	IGKV1-33	IGKJ3	17	11
3	CVRYNRISDWYSVDYW	CQQAKSFPLTF	IGHV4-59	IGHD6-19	IGHJ4	IGKV1-12	IGKJ4	16	11
3	CVRYNRNSVWYSLDYW	CQQAKSFSLTF	IGHV4-59	IGHD6-19	IGHJ4	IGKV1-33	IGKJ3	16	11
3	CARIFGEMATDAFDVW	CQQSYSSLVTF	IGHV4-59	IGHD5-24	IGHJ3	IGKV1-39	IGKJ5	16	11
3	CGGYNRNSGCYSVDYW	CQQGKSFPLPF	IGHV4-59	IGHD6-19	IGHJ4	IGKV1-12	IGKJ4	16	11
3	CVRYNRNSGWSCDYW	CQQAKSFPLTF	IGHV4-59	IGHD6-19	IGHJ4	IGKV1-12	IGKJ4	15	11
3	SEKDSSSSWSFDYW	CQQYYNILLSF	IGHV3-23	IGHD6-13	IGHJ4	IGKV1-33	IGKJ3	14	11
3	CSKYDTSSWSFDYW	CQQYNNLLLSF	IGHV3-23	IGHD6-13	IGHJ4	IGKV1-39	IGKJ2	14	11
3	CAEDSSNSWSFDYW	CQQYYSYPLAF	IGHV3-23	IGHD6-13	IGHJ4	IGKV1-8	IGKJ3	14	11
3	CAIDSTSRGEFDYW	CQQYENLLLSF	IGHV3-23	IGHD2-2	IGHJ4	IGKV1-33	IGKJ3	14	11
3	CAKDSTSCCCLDYW	CQQYDNLLLSF	IGHV3-23	IGHD2-2	IGHJ4	IGKV1-33	IGKJ3	14	11
3	CAKDSTSSWSFLSW	CQQYDNLLLSF	IGHV3-23	IGHD2-2	IGHJ5	IGKV1-33	IGKJ3	14	11
3	CAKDRTRSWSVDYW	CQQYDNLLLSF	IGHV3-23	IGHD6-13	IGHJ4	IGKV1-33	IGKJ3	14	11
3	CAKESTGSRSFDYW	CQQYDNLLVSF	IGHV3-23	IGHD6-13	IGHJ4	IGKV1-33	IGKJ3	14	11
3	CAKERTSCWYFDYW	CQQYDNLPISF	IGHV3-30	IGHD2-2	IGHJ4	IGKV1-33	IGKJ5	14	11
3	CEKYSTSSRSFDYW	CQQYNNHTMTF	IGHV3-23	IGHD2-2	IGHJ4	IGKV1-33	IGKJ3	14	11
3	CEKDSTSSWYCDYW	CQQYDNLPLTV	IGHV3-23	IGHD2-2	IGHJ4	IGKV1-33	IGKJ3	14	11
3	CRKDSSSSWSFDYW	CQQYDNLLLSF	IGHV3-23	IGHD6-13	IGHJ4	IGKV1-39	IGKJ4	14	11
3	CARVVWFGELSSW	CQQYDNLLLSF	IGHV3-33	IGHD3-10	IGHJ5	IGKV1-12	IGKJ3	13	11
3	CARVTDDDSSGYYFRWVVYAKSLDYW	CQQYNSYTWTF	IGHV1-18	IGHD3-22	IGHJ4	IGKV1-5	IGKJ1	26	11
3	CARVAYCGGDCYSAHLVICDYW	CQQSYSTPRSLTF	IGHV4-59	IGHD2-21	IGHJ4	IGKV1-39	IGKJ4	22	13
3	GARVAYCGGDGYSANLVIFDYW	GQQSYSTQR*RTF	IGHV4-59	IGHD2-21	IGHJ4	IGKV1-39	IGKJ4	22	13
3	CARGWHCSTTNCYVGIGDNW	CQQYNSYPKTF	IGHV3-64	IGHD2-2	IGHJ4	IGKV1-5	IGKJ1	20	11
3	CAKDRTFSDWLLFLDAFDIW	CQQYDNLLLSF	IGHV3-23	IGHD3-9	IGHJ3	IGKV1-33	IGKJ3	20	11
3	CARRHPRYNWNELGPLEIW	CQQSYSTPLTF	IGHV5-51	IGHD1-1	IGHJ3	IGKV1-39	IGKJ4	19	11
3	CAKASYRYGDYRTAYFDYW	CQQYNSYPYTF	IGHV3-23	IGHD4-17	IGHJ4	IGKV1-5	IGKJ2	19	11
3	CTHSALPDFVAVAGVFDYW	CLQHDNLPYTF	IGHV2-5	IGHD6-19	IGHJ4	IGKV5-2	IGKJ2	19	11
3	CVKDDGMLTGYMGWFDSW	CQQYGSSPPITF	IGHV3-23	IGHD3-9	IGHJ5	IGKV3-20	IGKJ5	18	12
3	CARAGAAAHIRYYHGLSW	CQQYDNLPLTF	IGHV3-30	IGHD6-13	IGHJ5	IGKV1-33	IGKJ3	18	11
3	CARHRFYGSGTYHYFDPW	CQQYNIYSPWTL	IGHV4-39	IGHD3-10	IGHJ5	IGKV5-2	IGKJ2	18	12
3	CARARSGINMKVLSFDMW	CQQSYTRFTF	IGHV1-18	IGHD3-22	IGHJ3	IGKV1-39	IGKJ3	18	10
3	CARGSLLLDSSGKLIDYW	CQQYYSYPLAF	IGHV3-13	IGHD3-22	IGHJ4	IGKV1-5	IGKJ1	18	11
3	CEEAPYYYDSSGKLIDYW	CQQYNSYTKTF	IGHV3-13	IGHD3-22	IGHJ4	IGKV1-5	IGKJ1	18	11
3	CARSYSSGYSAEYFQHW	CQQYNSYWTF	IGHV4-59	IGHD3-22	IGHJ1	IGKV3-11	IGKJ1	17	10
3	CARAGAASLIRYYFDYW	CQQYDSLPLTF	IGHV3-23	IGHD6-6	IGHJ4	IGKV1-33	IGKJ3	17	11
3	CARAGAAAHIWYYLDYW	CQQYDNLPLTF	IGHV3-30	IGHD6-13	IGHJ4	IGKV1-33	IGKJ3	17	11
3	CAKDIPIVGATRGFDYW	CQQYDNLLLSF	IGHV3-23	IGHD1-26	IGHJ4	IGKV1-33	IGKJ3	17	11
3	CGKSPFASPDSSDFDRC	CQQYYSYPLAF	IGHV3-23	IGHD6-25	IGHJ5	IGKV1-8	IGKJ3	17	11
3	CLRYNHNSGWYSVDYW	CQQYDNLLLSF	IGHV4-59	IGHD6-19	IGHJ4	IGKV1-33	IGKJ3	16	11
3	CWRYKRNSGWYSVDYW	CQQAKSFPLTF	IGHV4-59	IGHD6-19	IGHJ4	IGKV1-12	IGKJ4	16	11
3	CVRYNRNIGWYSVDSW	CQQAKSFPLTV	IGHV4-4	IGHD6-19	IGHJ5	IGKV1-12	IGKJ4	16	11
3	CARARGYNYGHALDIW	CRQGLQTPFSF	IGHV1-69	IGHD5-5	IGHJ3	IGKV2-28	IGKJ3	16	11
3	CAKSNSRSGGSIVDYW	CQQSYNTPFTF	IGHV3-23	IGHD2-15	IGHJ4	IGKV1-39	IGKJ3	16	11
3	CERYNRNSGWSSVDYW	CQQTNSFPLTF	IGHV4-59	IGHD6-19	IGHJ4	IGKV1-12	IGKJ4	16	11
3	CASGGLGYENWFDPW	CQQYGSSPPWTF	IGHV4-59	IGHD6-25	IGHJ5	IGKV3-20	IGKJ1	15	12
3	CALGPFPYYYGLDVW	CQPYYSYPLAF	IGHV5-51	IGHD3-10	IGHJ6	IGKV1-8	IGKJ3	15	11
3	CALEPMGYYYGLDVW	CQQYYSYPLAF	IGHV5-51	IGHD3-10	IGHJ6	IGKV1-8	IGKJ3	15	11
3	CARGPLGYYYGWDGW	CQQYENLLLSF	IGHV5-51	IGHD3-22	IGHJ6	IGKV1-8	IGKJ3	15	11
3	CARSRNYVRPLFDYW	CQQYGRSPSF	IGHV3-53	IGHD3-16	IGHJ4	IGKV3-20	IGKJ1	15	10
3	CAKGQHDRGSPLDFW	CQQYNTVRTF	IGHV3-23	IGHD2-2	IGHJ4	IGKV1-5	IGKJ1	15	10
3	SEKYSTSSWSFDYW	CQQYDNLPLSF	IGHV3-23	IGHD2-2	IGHJ4	IGKV1-33	IGKJ3	14	11
3	SEKDSTSGKLFDYW	CQQYDNYPLAF	IGHV3-23	IGHD2-2	IGHJ4	IGKV1-33	IGKJ3	14	11
3	CAKASSSSWAFDYW	CQQYDNLLLSF	IGHV3-23	IGHD6-13	IGHJ4	IGKV1-33	IGKJ3	14	11
3	CAKDSTIILSFDYC	CQQYDNLLLSF	IGHV3-23	IGHD2-2	IGHJ4	IGKV1-8	IGKJ3	14	11
3	CAKDSNSCWSFDYW	CQQYDSPPLTF	IGHV3-23	IGHD2-2	IGHJ4	IGKV1-33	IGKJ3	14	11
3	CAKEITCSWSFDYW	CQQYDNLPLSF	IGHV3-23	IGHD6-13	IGHJ4	IGKV1-33	IGKJ3	14	11
3	CAEDSTSCWSVDYW	CQQYDNLLLSF	IGHV3-23	IGHD2-2	IGHJ4	IGKV1-33	IGKJ3	14	11
3	CARYGAAAEYFDYW	CQQSYSTPITF	IGHV4-59	IGHD6-13	IGHJ4	IGKV1-39	IGKJ5	14	11
3	CARDGIPYSCGDYW	CQQYNSYTKTF	IGHV3-7	IGHD2-21	IGHJ4	IGKV1-5	IGKJ1	14	11
3	CARDDTSSWSFDYW	CQQYDNLLLSF	IGHV3-23	IGHD6-13	IGHJ4	IGKV1-33	IGKJ3	14	11
3	CAREGTSSCYFDYW	CQQYDNLLLSF	IGHV3-23	IGHD2-2	IGHJ4	IGKV1-33	IGKJ3	14	11
3	CAKYSAYSWSFDYW	CQQYYNLLLSF	IGHV3-23	IGHD6-13	IGHJ4	IGKV1-33	IGKJ3	14	11
3	CAKLSTSSWSFDYW	CQQYDNLPLTF	IGHV3-23	IGHD2-2	IGHJ4	IGKV1-33	IGKJ3	14	11
3	CAKDDTSSWSIDYW	CQQYDNLLLSF	IGHV3-23	IGHD6-13	IGHJ4	IGKV1-33	IGKJ3	14	11
3	CAKDITHSWSFDYW	CQQYDNLLLSF	IGHV3-23	IGHD6-13	IGHJ4	IGKV1-33	IGKJ3	14	11
3	CAKDSYSSWSFDSW	CQQYVNLLLAF	IGHV3-23	IGHD6-13	IGHJ4	IGKV1-8	IGKJ3	14	11
3	CAKDSTSFFSFDYW	SQQYYSCPLAV	IGHV3-23	IGHD2-2	IGHJ4	IGKV1-8	IGKJ3	14	11
3	CAKDSTSLGSFDYW	CQQYENLLLSF	IGHV3-23	IGHD2-2	IGHJ4	IGKV1-33	IGKJ3	14	11
3	CAKDSTSSCSCVYW	WQQYDNLPLSF	IGHV3-23	IGHD2-2	IGHJ4	IGKV1-33	IGKJ3	14	11
3	CAKDSTSSWSPDYW	CQQYDYLLLSF	IGHV3-23	IGHD2-2	IGHJ4	IGKV1-33	IGKJ3	14	11
3	CAKDSTSSWPCDSW	CQQYDNSSLTF	IGHV3-23	IGHD2-2	IGHJ4	IGKV1-39	IGKJ4	14	11
3	CAKDSTSSYYFDYW	CQQYNNYTMTF	IGHV3-23	IGHD2-2	IGHJ4	IGKV1-8	IGKJ3	14	11
3	CAKDSTSNYSFDYW	CQQYDSLLLSF	IGHV3-23	IGHD2-2	IGHJ4	IGKV1-39	IGKJ2	14	11
3	CAKDSTRSWSFDCW	GQQSYSSYTF	IGHV3-23	IGHD2-2	IGHJ4	IGKV1-39	IGKJ2	14	10
3	CAKDSTCRWAFDYW	CQQYENLLLSF	IGHV3-23	IGHD2-2	IGHJ4	IGKV1-33	IGKJ3	14	11
3	CAKDSNSRGSLDYW	CKQ*DKLRLSF	IGHV3-23	IGHD2-2	IGHJ4	IGLV3-30	IGKJ1	14	11
3	CAKDSNRIWSFDYW	WQQDDNLLLSF	IGHV3-23	IGHD2-2	IGHJ4	IGKV1-33	IGKJ3	14	11
3	CAKDKTSTWSFDYW	CQQYDNLPLSF	IGHV3-23	IGHD6-13	IGHJ4	IGKV1-33	IGKJ5	14	11
3	CAKESTINWSFDYW	CQQYDNLLLSF	IGHV3-23	IGHD1-1	IGHJ4	IGKV1-33	IGKJ3	14	11
3	CAKERDGYYHGVYW	CQQSYSTPRSLTF	IGHV3-33	IGHD5-24	IGHJ4	IGKV1-39	IGKJ4	14	13
3	CAKEKRGSWSFDYW	CQQYNSYS*TF	IGHV3-23	IGHD2-15	IGHJ4	IGKV1-33	IGKJ3	14	11
3	CAKNCYSSWSFDYW	CQQYDSLLRSF	IGHV3-23	IGHD6-13	IGHJ4	IGKV1-33	IGKJ3	14	11
3	CARGLLGNDAFDIW	CQQYDNQRTF	IGHV3-13	IGHD7-27	IGHJ3	IGKV1-39	IGKJ2	14	10
3	CGKDSTSSLSFDYW	CQQYDNLLLSF	IGHV3-23	IGHD2-2	IGHJ4	IGKV1-33	IGKJ3	14	11
3	CGKESTSSWSCDYW	CQQYDNLLLSF	IGHV3-23	IGHD6-13	IGHJ4	IGKV1-39	IGKJ4	14	11
3	CENDGTSSWSFDYW	HQHSNST*TF	IGHV3-23	IGHD6-13	IGHJ4	IGKV1-39	IGKJ1	14	10
3	GAKDSTSSWSVEYW	CQQYNSYTKTF	IGHV3-23	IGHD2-2	IGHJ4	IGKV1-5	IGKJ1	14	11
3	GGKDSTSSWSFEYW	CQQYDNLLLSF	IGHV3-23	IGHD2-2	IGHJ4	IGKV1-33	IGKJ3	14	11
3	CAKSRDGYHGLSW	CQQSYSTPRSLTF	IGHV3-33	IGHD5-24	IGHJ5	IGKV1-39	IGKJ4	13	13
3	CATLGGGPVDYW	CQQYNSYLLTF	IGHV4-39	IGHD5-24	IGHJ4	IGKV1-5	IGKJ4	12	11
3	CAHSVGITIDYW	CQQSYSTPNTF	IGHV2-5	IGHD3-9	IGHJ4	IGKV1-39	IGKJ5	12	11
3	CTTFAVTGSNYW	CQQLNSYPRTF	IGHV3-15	IGHD6-19	IGHJ4	IGKV1-9	IGKJ1	12	11
3	CARGMATITYW	CQQTSSTLYTF	IGHV3-53	IGHD5-24	IGHJ4	IGKV1-6	IGKJ1	11	11
3	CARGYWYFDLW	CQQRSNWPREITF	IGHV4-34		IGHJ2	IGKV3-11	IGKJ3	11	13
3	CAREGEGPDYW	CQQSYSTPYTF	IGHV1-2	IGHD3-16	IGHJ4	IGKV1-39	IGKJ2	11	11
3	CVKDQYVDYW	CLQYSSYTYTF	IGHV3-64	IGHD5-5	IGHJ4	IGKV1-17	IGKJ2	10	11
3	CAKEITLDYW	CQQRSDWPTF	IGHV3-23	IGHD5-24	IGHJ4	IGKV3-11	IGKJ5	10	10
3	CVTGVTDYC	CQQSYSTPRTF	IGHV2-5	IGHD4-23	IGHJ4	IGKV1-39	IGKJ1	9	11
3	CARGSW	CQQYNSYTKTF	IGHV3-13		IGHJ1	IGKV1-5	IGKJ1	6	11
3	CVRIPECNSASCYEAGGWFDSW	WQQRDNWRTF	IGHV4-34	IGHD2-2	IGHJ5	IGKV3-11	IGKJ4	22	10
3	CARVAYCGGYFYSANLVIFDYW	CRQSYSTPRSLTF	IGHV4-59	IGHD2-21	IGHJ4	IGKV1-39	IGKJ4	22	13
3	CARGGTRDILVVPAALVPFDLC	WQQCYGIPIPF	IGHV1-3	IGHD2-2	IGHJ3	IGKV4-1	IGKJ5	22	11
3	CARRPAYDILTGYTTYYFDYW	GQQYNSYTWTF	IGHV1-18	IGHD3-9	IGHJ4	IGKV6-21	IGKJ5	21	11
3	CAHRPILSLEMATFWYFDLW	CQQYNDWPRTF	IGHV2-5	IGHD5-24	IGHJ2	IGKV3-15	IGKJ1	20	11
3	CERGSYYYDSSGKLIDYW	CQQYNSYTKTF	IGHV3-13	IGHD3-22	IGHJ4	IGKV1-5	IGKJ1	18	11
3	CAMAGAAAHIRYYFDYC	SQ*YDNLPLTF	IGHV3-30	IGHD6-13	IGHJ4	IGKV1-33	IGKJ3	17	11
3	CAKGNSGGDCYSRVDVW	CQQSFNTLWTF	IGHV3-23	IGHD2-21	IGHJ6	IGKV1-39	IGKJ1	17	11
3	CVRYNRNSGWDSLDYW	CQQAKSFPLTF	IGHV4-59	IGHD6-19	IGHJ4	IGKV1-12	IGKJ4	16	11
3	CARARGYNNGYALDIW	CQQYVKTPFTF	IGHV1-69	IGHD5-5	IGHJ3	IGKV2-28	IGKJ3	16	11
3	CARGKMGIAAADSDYW	CQHSYTTPRTF	IGHV1-8	IGHD6-13	IGHJ4	IGKV1-39	IGKJ1	16	11
3	CARDSIGVVTYSMDVW	CQQYHSYSYTF	IGHV3-21	IGHD2-21	IGHJ6	IGKV1-5	IGKJ2	16	11
3	CAKDPGFLGWLGFDYW	CQQYNSYTKTF	IGHV3-30	IGHD5-12	IGHJ4	IGKV1-5	IGKJ1	16	11
3	WELGPLGYYYGVEVW	CQQYYSYPLAF	IGHV5-51	IGHD3-22	IGHJ6	IGKV1-8	IGKJ3	15	11
3	FAKDSTSILSFDYW	CQQYDNLLLSV	IGHV3-23	IGHD2-2	IGHJ4	IGKV1-5	IGKJ1	14	11
3	CSKYSTSGRSFDYW	CQQYDSFPLTF	IGHV3-23	IGHD2-2	IGHJ4	IGKV1-5	IGKJ1	14	11
3	CSKDSTSCWSLDYW	CQQYNSYTKTF	IGHV3-23	IGHD2-2	IGHJ4	IGKV1-33	IGKJ3	14	11
3	CAEESAGFWSFDYW	CQQYDNLLISF	IGHV3-33	IGHD6-19	IGHJ4	IGKV1-33	IGKJ3	14	11
3	CAKYGTSGRPFDYW	CQQYNSYPKTF	IGHV3-23	IGHD6-19	IGHJ4	IGKV1-5	IGKJ3	14	11
3	CAKYGNSSWSFDYW	CQQYNSYTKTF	IGHV3-23	IGHD6-13	IGHJ4	IGKV1-5	IGKJ1	14	11
3	CAKYSSSSLSFDYW	SQQYDNLLLSF	IGHV3-23	IGHD2-2	IGHJ4	IGKV1-39	IGKJ4	14	11
3	CAKDSTCCWAFDYW	CQQYYNLLLAF	IGHV3-23	IGHD2-2	IGHJ4	IGKV1-5	IGKJ1	14	11
3	CAKEITSSRSFDYW	CQQYNSYTKTF	IGHV3-23	IGHD6-13	IGHJ4	IGKV1-5	IGKJ1	14	11
3	CAKEITSNWSFDYW	CQQYDNRLLSF	IGHV3-23	IGHD6-13	IGHJ4	IGKV1-5	IGKJ1	14	11
3	CAKESTSSWSCDYC	CQQYDNLPLTF	IGHV3-20	IGHD6-13	IGHJ4	IGKV1-33	IGKJ3	14	11
3	CAEDSAASLSFDYW	CQQYNNYTKTF	IGHV3-23	IGHD2-15	IGHJ4	IGKV2-28	IGKJ4	14	11
3	CAEESPSHWSFDYW	CQQYDNHLLSF	IGHV3-23	IGHD3-9	IGHJ4	IGKV1-33	IGKJ3	14	11
3	CARDGSSSWSFDYW	CQQYDNLPLAF	IGHV3-33	IGHD6-13	IGHJ4	IGKV1-39	IGKJ1	14	11
3	CAREERGSYSFDYW	CQQYDNLLLSF	IGHV3-30	IGHD3-3	IGHJ4	IGKV1-33	IGKJ5	14	11
3	CARESSSSWSFDYW	CQQYDNLPLTF	IGHV3-23	IGHD6-13	IGHJ4	IGKV1-33	IGKJ3	14	11
3	CAKYCDSSWSFDYW	Y*QYNSYTQTF	IGHV3-13	IGHD6-13	IGHJ4	IGKV1-5	IGKJ1	14	11
3	CAKGSTSRCSFDYW	CQQYDNLLLTF	IGHV3-23	IGHD2-2	IGHJ4	IGKV1-33	IGKJ3	14	11
3	CAKDGTSCCYFDYW	CQQYNSYPKTF	IGHV3-23	IGHD2-2	IGHJ4	IGKV1-9	IGKJ4	14	11
3	CAKDDTSSCSFDYW	CQQYNSYTKTF	IGHV3-13	IGHD6-13	IGHJ4	IGKV1-5	IGKJ1	14	11
3	CAKDDTSSWYFDYW	CQQYNNYTKTF	IGHV3-23	IGHD6-13	IGHJ4	IGKV1-33	IGKJ5	14	11
3	CAKDDRSSWSFDYW	CQQYDNLLLSF	IGHV3-23	IGHD6-13	IGHJ4	IGKV1-33	IGKJ3	14	11
3	CAKDIICSWSFDYW	FQQDKSFPLTF	IGHV3-23	IGHD6-13	IGHJ4	IGKV1-5	IGKJ1	14	11
3	CAKDSTFSWSFDYC	CQQYDNLLLSF	IGHV3-23	IGHD6-13	IGHJ4	IGKV1-33	IGKJ3	14	11
3	CAKDSTSSWSMDDW	CQQYDNLLLSF	IGHV3-23	IGHD2-2	IGHJ4	IGKV1-33	IGKJ3	14	11
3	CAKDSTRSWSVDDW	GQQFDNLLLSC	IGHV3-23	IGHD2-2	IGHJ4	IGKV1-8	IGKJ3	14	11
3	CAKDRNRSWSFDYW	CQQYDNLPLSF	IGHV3-23	IGHD6-13	IGHJ4	IGKV1-33	IGKJ5	14	11
3	CAKDRDGYYHGIYW	CQQYNSYTKTF	IGHV3-13	IGHD5-24	IGHJ4	IGKV1-5	IGKJ1	14	11
3	CAKERTSSYSFDYW	YQQHDNPLLTV	IGHV3-23	IGHD6-13	IGHJ4	IGKV1-33	IGKJ5	14	11
3	CAKENTSCCSFDYW	CQQYDNLQLSF	IGHV3-23	IGHD2-2	IGHJ4	IGKV1-33	IGKJ3	14	11
3	CAKENRSSWSFDYW	CQQYDNYPIAF	IGHV3-23	IGHD6-13	IGHJ4	IGKV1-8	IGKJ3	14	11
3	CAKEKSSSWSFDYW	CQQYDNLLLSF	IGHV3-23	IGHD6-13	IGHJ4	IGKV1-33	IGKJ3	14	11
3	CAKESSGNWSFDYW	CQQYDNRLLSF	IGHV3-23	IGHD1-1	IGHJ4	IGKV1-33	IGKJ3	14	11
3	CAKESTSTLSFDYW	CQQYNSHTRTF	IGHV3-23	IGHD2-2	IGHJ4	IGKV1-5	IGKJ1	14	11
3	CAEESPVHWSFDYW	CQQYDNRLLSF	IGHV3-23	IGHD3-9	IGHJ4	IGKV1-33	IGKJ3	14	11
3	CGKDSNSSWAFDYW	CQQYDNLPLSF	IGHV3-23	IGHD6-13	IGHJ4	IGKV1-33	IGKJ3	14	11
3	CEKYSSSSWSFDYW	YQQNNRPLSF	IGHV3-23	IGHD2-2	IGHJ4	IGKV1-39	IGKJ3	14	10
3	CEKDSARSWSFDYW	CQQYYSYPLAF	IGHV3-23	IGHD6-13	IGHJ4	IGKV1-8	IGKJ3	14	11
3	CEKDSNSRCAFDYW	CQQYENLPLTF	IGHV3-23	IGHD2-2	IGHJ4	IGKV1-33	IGKJ3	14	11
3	CEKDRTSSWAFDYW	CQQYDNILLSF	IGHV3-23	IGHD6-13	IGHJ4	IGKV1-33	IGKJ3	14	11
3	GVKDSTSSWAFDYW	CQQYDSLPLAF	IGHV3-23	IGHD6-13	IGHJ4	IGKV1-33	IGKJ3	14	11
3	GEKDSTSSWSFEDW	CQQYDNLLLSF	IGHV3-23	IGHD2-2	IGHJ4	IGKV1-33	IGKJ3	14	11
3	GEKDSTSSWEFEDW	CQQYDNLLLSF	IGHV3-23	IGHD2-2	IGHJ4	IGKV1-33	IGKJ3	14	11
3	GEKDSTSRWSFDYW	WKQYDNLFLSC	IGHV3-23	IGHD2-2	IGHJ4	IGKV1-33	IGKJ3	14	11
3	REKDSTSSRSFDYW	CQQYDSLVLSF	IGHV3-23	IGHD2-2	IGHJ4	IGKV1-33	IGKJ3	14	11
3	FVTVITDYW	SQQSYSTPRTF	IGHV2-5	IGHD4-23	IGHJ4	IGKV1-39	IGKJ1	9	11
2	GRKDSTSSWSFDYW	CQQYDNLLLSF	IGHV3-23	IGHD2-2	IGHJ4	IGKV1-33	IGKJ3	14	11
2	CAKDSANSLSFDYW	CQQYNIYTRTF	IGHV3-23	IGHD6-6	IGHJ4	IGKV1-5	IGKJ1	14	11
2	CEKDSTSSESFDYW	CQQYDNHLLSF	IGHV3-33	IGHD2-2	IGHJ4	IGKV1-39	IGKJ4	14	11
2	CDTVVTDDW	CQQYDSLLLSF	IGHV2-5	IGHD4-23	IGHJ4	IGKV1-39	IGKJ1	9	11
2	CAKDSNSSWYVDYW	GQQYKSYTKTF	IGHV3-23	IGHD6-13	IGHJ4	IGKV1-39	IGKJ1	14	11
2	CAKESTVCWSFDYW	CQQYDNRLISF	IGHV3-23	IGHD2-2	IGHJ4	IGKV1-33	IGKJ3	14	11
2	CGKESTSIWSFDYW	CQQYDNLLLSF	IGHV3-23	IGHD2-2	IGHJ4	IGKV1-33	IGKJ3	14	11
2	GEKDSTSSWSFDSW	CQQYNSYTKTF	IGHV3-13	IGHD2-2	IGHJ4	IGKV1-5	IGKJ1	14	11
2	CARDSSSCWSFDYW	CQQYDNLLLSF	IGHV3-23	IGHD2-2	IGHJ4	IGKV1-33	IGKJ3	14	11
2	GEKDSTSSRSFDYW	CQQYDNLRLSV	IGHV3-23	IGHD2-2	IGHJ4	IGKV1-39	IGKJ4	14	11
2	CVRYRGNSGWYSVDYW	CQQDKSFPLTF	IGHV4-59	IGHD6-19	IGHJ4	IGKV1-12	IGKJ4	16	11
2	CEKDSSSCWSFDYW	CQQYDNLLLSF	IGHV3-23	IGHD2-2	IGHJ4	IGKV1-33	IGKJ3	14	11
2	CEKDSTSCWTFDYW	CQQYDNLLLTF	IGHV3-23	IGHD2-2	IGHJ4	IGKV1-33	IGKJ3	14	11
2	GANGQQDRSSPLDFW	CQQYNTFRTF	IGHV3-23	IGHD2-2	IGHJ4	IGKV1-5	IGKJ1	15	10
2	CAQDSSSCWSFDYW	CQQYYSYPMAF	IGHV3-23	IGHD2-2	IGHJ4	IGKV1-8	IGKJ3	14	11
2	CAKASTSYWSFDYW	CQQYDNPLLSF	IGHV3-23	IGHD2-2	IGHJ4	IGKV1-33	IGKJ3	14	11
2	CAKDSTSSWHCDYW	DQQNDNRLLTF	IGHV3-23	IGHD2-2	IGHJ4	IGKV1-33	IGKJ3	14	11
2	CGKDSAISWSFDYW	CQQYYKLPLPV	IGHV3-23	IGHD6-13	IGHJ4	IGKV1-33	IGKJ3	14	11
2	CEKDWTSSWSFDYW	CQQYDNLLLSF	IGHV3-23	IGHD6-13	IGHJ4	IGKV1-33	IGKJ3	14	11
2	SGKDSTSSWYFDYW	CQQYDNLLLSF	IGHV3-23	IGHD2-2	IGHJ4	IGKV1-33	IGKJ3	14	11
2	CAKDRSSCGSFDYW	CQQYDNLPLSF	IGHV3-30	IGHD6-13	IGHJ4	IGKV1-33	IGKJ5	14	11
2	CAKERTCCWSFDYW	CQQYDNLLLSF	IGHV3-23	IGHD6-13	IGHJ4	IGKV1-33	IGKJ3	14	11
2	CEKDSNSRCSFDYW	CQQYENLRLSF	IGHV3-23	IGHD2-2	IGHJ4	IGKV1-33	IGKJ2	14	11
2	CRKNSTSSWSFDYW	CQQYDNLLLSF	IGHV3-23	IGHD2-2	IGHJ4	IGKV3-20	IGKJ1	14	11
2	WEKDSNSSWSFDYW	CQQYNSYPKTF	IGHV3-23	IGHD6-13	IGHJ4	IGKV1-5	IGKJ1	14	11
2	GEKDSTSSWCFDYW	CQQNDNLLFSF	IGHV3-23	IGHD2-2	IGHJ4	IGKV1-33	IGKJ3	14	11
2	GAATLVRGVINARYYYYGRDVG	CQQSYSSYTF	IGHV3-7	IGHD3-10	IGHJ6	IGKV1-39	IGKJ2	22	10
2	CVKDSTSSLSFDYW	CQQYDNLLLSF	IGHV3-23	IGHD2-2	IGHJ4	IGKV1-33	IGKJ3	14	11
2	CAKGRDGYYHGLYW	CQQYDNPPLTF	IGHV3-33	IGHD5-24	IGHJ4	IGKV1-39	IGKJ4	14	11
2	CAKDSTCSWSFVYW	CQQYDNLLLSF	IGHV3-23	IGHD6-13	IGHJ4	IGKV1-39	IGKJ3	14	11
2	CAKDRTSCWYFDYW	CQQYDNLLLSF	IGHV3-23	IGHD2-2	IGHJ4	IGKV1-33	IGKJ3	14	11
2	CAKESTGIWSFDDW	CQQYNSYTKTF	IGHV3-23	IGHD6-6	IGHJ4	IGKV1-5	IGKJ1	14	11
2	WVKGSTSSWSFDYW	CQQYNNLLLSF	IGHV3-23	IGHD2-2	IGHJ4	IGKV1-33	IGKJ3	14	11
2	SEKDSTSSWTFDYW	CQQSNSYTKTF	IGHV3-23	IGHD2-2	IGHJ4	IGKV1-5	IGKJ1	14	11
2	CALGHLGYYSCLDVW	CQQYYSYPLAF	IGHV5-51	IGHD3-22	IGHJ6	IGKV1-8	IGKJ3	15	11
2	CARDSTCCWSFDYW	CQQYDNLLLTF	IGHV3-23	IGHD2-2	IGHJ4	IGKV1-39	IGKJ2	14	11
2	CAKDDSSCWSFDYW	CQQYNSYTMTF	IGHV3-23	IGHD6-13	IGHJ4	IGKV1-5	IGKJ1	14	11
2	CAKDTTSILSFDYW	CQQYDNRLLSF	IGHV3-23	IGHD2-21	IGHJ4	IGKV1-33	IGKJ3	14	11
2	CAKEERGTWSFDYW	CQQYDNLPISF	IGHV3-23	IGHD2-15	IGHJ4	IGKV1-39	IGKJ2	14	11
2	CEKNRTSSWSFDYW	CQQYDNLLLAF	IGHV3-23	IGHD6-13	IGHJ4	IGKV1-33	IGKJ3	14	11
2	CARFSGGDYGVEIYFDYW	CQQTFSTLYSL	IGHV4-34	IGHD4-23	IGHJ4	IGKV5-2	IGKJ1	18	11
2	SEKDNTSSKSFDYW	CQQYNNLTISF	IGHV3-23	IGHD6-13	IGHJ4	IGKV1-33	IGKJ4	14	11
2	CVKDSTSTWSFDYW	CQQYDNHPRSF	IGHV3-23	IGHD2-2	IGHJ4	IGKV1-33	IGKJ3	14	11
2	CVKEITSSWSFDYW	CQQYNSYTKTF	IGHV3-23	IGHD6-13	IGHJ4	IGKV1-5	IGKJ1	14	11
2	CAQDSPHSWSFDYW	CQQYDNLLISF	IGHV3-23	IGHD6-13	IGHJ4	IGKV1-33	IGKJ3	14	11
2	CAKYCTSSCSFDYW	CYQYDNLLLSF	IGHV3-23	IGHD2-2	IGHJ4	IGKV1-33	IGKJ3	14	11
2	CAKGSSSTWSFDYW	CQQYNRYTRTG	IGHV3-13	IGHD2-2	IGHJ4	IGKV1-5	IGKJ1	14	11
2	CAKDITIIWSFDYW	CQQYDNLLLSF	IGHV3-23	IGHD3-22	IGHJ4	IGKV1-33	IGKJ3	14	11
2	CAKDSSSTWSFDYC	CQQYDNLLLSF	IGHV3-23	IGHD6-13	IGHJ4	IGKV1-33	IGKJ3	14	11
2	CAKDSTISWSFDDC	CQQYDNLLLSF	IGHV3-23	IGHD2-2	IGHJ4	IGKV1-33	IGKJ3	14	11
2	CAKDSTSILSFDSW	YQQYNSYTKPF	IGHV3-23	IGHD2-2	IGHJ4	IGKV1-5	IGKJ1	14	11
2	CAKEISSTWSFDYW	CQQYNSYTKTF	IGHV3-13	IGHD6-13	IGHJ4	IGKV1-5	IGKJ1	14	11
2	CAKESTSCCYFDYW	CQQYDNLPLSF	IGHV3-23	IGHD2-2	IGHJ4	IGKV1-33	IGKJ4	14	11
2	CAKEKTSCWSFDYW	CQQYDNLPISF	IGHV3-23	IGHD2-2	IGHJ4	IGKV1-33	IGKJ5	14	11
2	CGKDSTSSWSFEYW	CQQYDNLLLSF	IGHV3-23	IGHD2-2	IGHJ4	IGKV1-33	IGKJ3	14	11
2	CEKDSSSSWFFDYW	CQQYDSIPMTF	IGHV3-23	IGHD6-13	IGHJ4	IGKV1-39	IGKJ1	14	11
2	CEKDSSSSRSFDYW	CYQYDNRPLSF	IGHV3-23	IGHD6-13	IGHJ4	IGKV1-33	IGKJ3	14	11
2	CEKDRTSSWPFDYW	CQQYDNLLLSF	IGHV3-23	IGHD6-13	IGHJ4	IGKV1-33	IGKJ3	14	11
2	GAKDSTSSWSFFYW	CQQYNSYTKTF	IGHV3-23	IGHD2-2	IGHJ4	IGKV1-5	IGKJ1	14	11
2	GEKDSTSCWSFDYW	RKQYDTLLLSV	IGHV3-23	IGHD2-2	IGHJ4	IGKV1-39	IGKJ2	14	11
2	CARLIRLRWSPVGGYFDFW	CQQYSTGPGYIV	IGHV1-18	IGHD4-23	IGHJ4	IGKV4-1	IGKJ2	19	12
2	CVRYKDNSGWYSVDYW	CQQAKSFPLTF	IGHV4-59	IGHD6-19	IGHJ4	IGKV1-12	IGKJ4	16	11
2	CVRENRNSGWYIVDYW	CQQAKSCPLTV	IGHV4-59	IGHD6-19	IGHJ4	IGKV1-12	IGKJ4	16	11
2	CGRYNRNCVWYCVDYW	CQQDKSCPFTF	IGHV4-4	IGHD1-14	IGHJ4	IGKV1-12	IGKJ4	16	11
2	CANRYCSSTSCYGVW	CQQSYSSVETF	IGHV1-8	IGHD2-2	IGHJ5	IGKV1-39	IGKJ2	15	11
2	CWKDSTSSWYFDYW	CQQYNSYTKTF	IGHV3-23	IGHD2-2	IGHJ4	IGKV1-5	IGKJ1	14	11
2	CAQDSSGTWSFDYW	IQKSKRTYTF	IGHV3-23	IGHD6-13	IGHJ4	IGKV1-39	IGKJ2	14	10
2	CAQDSTNSWSFDYW	CQQYDNLLLSV	IGHV3-23	IGHD2-2	IGHJ4	IGKV1-33	IGKJ3	14	11
2	CARDRTSCCSFDYW	CQQYDNLPLTF	IGHV3-23	IGHD2-2	IGHJ4	IGKV1-33	IGKJ5	14	11
2	CANDSNSRGSFDYW	CQQYYSYPLAF	IGHV3-23	IGHD2-2	IGHJ4	IGKV1-8	IGKJ2	14	11
2	CAKLRDGYYHGHYW	CQMYDNLLLSF	IGHV3-33	IGHD5-24	IGHJ4	IGKV1-5	IGKJ1	14	11
2	CAKDITGSLSFDYW	CQQYDNLLRSF	IGHV3-23	IGHD6-6	IGHJ4	IGKV1-33	IGKJ3	14	11
2	CAKDSSSIWAFDYW	CQQYNSYTKTF	IGHV3-23	IGHD2-2	IGHJ4	IGKV1-33	IGKJ3	14	11
2	CAKDSTGSWYFDHW	CQQYDNLPLSF	IGHV3-23	IGHD2-2	IGHJ4	IGKV1-33	IGKJ5	14	11
2	CAKDSTSGWAFDYC	CQQYDNLLLSV	IGHV3-23	IGHD2-2	IGHJ4	IGKV1-39	IGKJ4	14	11
2	CAKDSTSSCHFDYW	YQQKQNNNRSLTF	IGHV3-23	IGHD2-2	IGHJ4	IGKV1-39	IGKJ4	14	13
2	CAKDSTGSWSYDYW	CQQYDNHLLSF	IGHV3-23	IGHD6-13	IGHJ4	IGKV1-33	IGKJ3	14	11
2	CAKDSNSSWACDYW	CQQYDNLPLSF	IGHV3-23	IGHD6-13	IGHJ4	IGKV1-5	IGKJ1	14	11
2	CAKDRDGYYHGHYW	CQQSYSTTRTLTF	IGHV3-33	IGHD5-24	IGHJ4	IGLV5-48	IGKJ3	14	13
2	CAKDNATSWSFDYW	CQQYDNLRLSF	IGHV3-23	IGHD6-13	IGHJ4	IGKV1-33	IGKJ3	14	11
2	CAKDNRGSWSFDYW	CQQHDNLLLTF	IGHV3-23	IGHD6-13	IGHJ4	IGKV1-39	IGKJ2	14	11
2	CGKESTSSWCFDYW	CQQYDNLPLSF	IGHV3-23	IGHD6-13	IGHJ4	IGKV1-33	IGKJ3	14	11
2	CGKESTSRWSFDYW	CQQYDNLLLSF	IGHV3-23	IGHD2-2	IGHJ4	IGKV1-33	IGKJ3	14	11
2	CEKDDTSSWSFDYW	CQQYDNLLLSF	IGHV3-23	IGHD6-13	IGHJ4	IGKV1-33	IGKJ3	14	11
2	CEKDDTSSRSFDYW	CQQYDNHPLAF	IGHV3-23	IGHD6-13	IGHJ4	IGKV1-33	IGKJ3	14	11
2	CEKDDSSGKSFDYW	CQQYNNRPNTF	IGHV3-23	IGHD3-22	IGHJ4	IGKV1-33	IGKJ1	14	11
2	CEKDSTSSWAVDYW	CQQYDNLLLTF	IGHV3-23	IGHD2-2	IGHJ4	IGKV1-33	IGKJ3	14	11
2	CEKDSNSSCSFDYW	CQQYENLPLSF	IGHV3-23	IGHD6-13	IGHJ4	IGKV1-33	IGKJ3	14	11
2	WEKDSTSSWSCDYW	CQQYDNLPLTF	IGHV3-23	IGHD2-2	IGHJ4	IGKV1-33	IGKJ3	14	11
2	WRKDSTSSWSCDYW	CQQYDNLLLSF	IGHV3-23	IGHD2-2	IGHJ4	IGKV1-33	IGKJ3	14	11
2	GAKSRDGYYQGLSW	CQQSYSTPRSLTF	IGHV3-33	IGHD5-24	IGHJ5	IGKV1-39	IGKJ4	14	13
2	CARFPTDYW	CQQRYIWPPLTF	IGHV3-64		IGHJ4	IGKV3-11	IGKJ4	9	12
2	CAATLVRGVINARYYDYGLDVW	CQQYDNLLLSF	IGHV3-7	IGHD3-10	IGHJ6	IGKV1-5	IGKJ1	22	11
2	CARVAYCGGDCYSAKLGSFDYW	CQQYDNLLLSF	IGHV4-59	IGHD2-21	IGHJ4	IGKV1-39	IGKJ3	22	11
2	CARDWDGRGYSLDWYFDLW	CQQGYSIPPTF	IGHV1-18	IGHD5-5	IGHJ2	IGKV1-39	IGKJ1	19	11
2	CAKESGIYYNTESYFDYW	CQQYYNTPPTF	IGHV3-30	IGHD3-10	IGHJ4	IGKV4-1	IGKJ5	18	11
2	CAKSPFDSPDSSDFDCW	CQQYDNHLLSF	IGHV3-23	IGHD6-25	IGHJ4	IGKV1-39	IGKJ1	17	11
2	FVRYNRNIGWYSVDYW	CQQAKSFPLTV	IGHV4-59	IGHD6-19	IGHJ4	IGKV1-12	IGKJ4	16	11
2	CVRYSCIICWYSVDYW	CQQYDNLLLSF	IGHV4-59	IGHD6-19	IGHJ4	IGKV1-33	IGKJ3	16	11
2	CVRYNRNSVWYSVDYS	GQQAKSFPLTF	IGHV4-59	IGHD6-19	IGHJ4	IGKV1-12	IGKJ4	16	11
2	CAKDFSRVVVYYFDYW	CQLYGSSLYTF	IGHV3-23	IGHD2-21	IGHJ4	IGKV3-20	IGKJ2	16	11
2	CGRYNRNSGCYSLDYW	CQQANSFPLTF	IGHV4-59	IGHD6-19	IGHJ4	IGKV1-12	IGKJ4	16	11
2	CGRYNRNSGWYSFDYW	CQQAKSFPLTF	IGHV4-59	IGHD6-19	IGHJ4	IGKV1-12	IGKJ4	16	11
2	CGRNNRNSGWYRVDYW	CQQAKSFPLTF	IGHV4-59	IGHD6-19	IGHJ4	IGKV1-12	IGKJ4	16	11
2	WVRYNRNSSCYSVDYW	CQQANRIPLTF	IGHV4-4	IGHD1-14	IGHJ4	IGKV1-9	IGKJ4	16	11
2	CARGPLGYYYGLDGG	CQQYYRYPLAF	IGHV5-51	IGHD3-10	IGHJ6	IGKV1-8	IGKJ3	15	11
2	CARARTSSWYELGFW	CQQYNSYTKTF	IGHV1-3	IGHD6-13	IGHJ5	IGKV1-5	IGKJ2	15	11
2	CQKDSNSRWAFDYW	CQQ*DKLPLSV	IGHV3-23	IGHD6-13	IGHJ4	IGKV1-33	IGKJ3	14	11
2	CVKESSSSWSFDYW	CQQYDNRLLSF	IGHV3-23	IGHD6-13	IGHJ4	IGKV1-33	IGKJ3	14	11
2	CVKDSNSSWSFDYW	WQQYDNLPLSF	IGHV3-23	IGHD6-13	IGHJ4	IGKV1-33	IGKJ3	14	11
2	CAQDSTSCLSFDYW	CQQYDNRLISF	IGHV3-23	IGHD2-2	IGHJ4	IGKV1-39	IGKJ2	14	11
2	CAKASSSSCSFDYW	CQQYDNLLLSF	IGHV3-23	IGHD6-13	IGHJ4	IGKV1-33	IGKJ3	14	11
2	CAKDITSILSFDYC	CQQYNSYTKTF	IGHV3-23	IGHD2-21	IGHJ4	IGKV1-5	IGKJ1	14	11
2	CAKESTDCLSFDYW	CQQYHNRLLSF	IGHV3-23	IGHD2-21	IGHJ4	IGKV1-5	IGKJ1	14	11
2	CAKESTSIWSFDSW	CQQYDNRLLSF	IGHV3-23	IGHD2-2	IGHJ4	IGKV1-33	IGKJ3	14	11
2	CARLKVVTAIIDYW	CQQYYSTLPYTF	IGHV4-39	IGHD2-21	IGHJ4	IGKV4-1	IGKJ2	14	12
2	CARDSDSSWSFDYW	CQQYDNLLLSF	IGHV3-23	IGHD6-13	IGHJ4	IGKV1-33	IGKJ3	14	11
2	CARDKVGFGEWDYW	CMQATQFPITF	IGHV4-59	IGHD3-10	IGHJ4	IGKV2-28	IGKJ3	14	11
2	CANGSSSSWSFDYW	WQQYDNLLLSF	IGHV3-23	IGHD6-13	IGHJ4	IGKV1-33	IGKJ3	14	11
2	CAKSRDVYYHGLYW	CQQSYSTTRSLTF	IGHV3-33	IGHD5-24	IGHJ4	IGKV1-39	IGKJ4	14	13
2	CAKYSTTSCSFDYW	CQQYDNLLLTF	IGHV3-23	IGHD2-2	IGHJ4	IGKV1-33	IGKJ3	14	11
2	CAKDCTNCWSFDYW	CQQYDYLPLTF	IGHV3-23	IGHD2-2	IGHJ4	IGKV1-33	IGKJ3	14	11
2	CAKDGRGSWSFDYW	CQQYDNLPLAF	IGHV3-23	IGHD6-13	IGHJ4	IGKV1-33	IGKJ3	14	11
2	CAKDITCTWSFDYW	CQQYDNLLRSF	IGHV3-23	IGHD6-13	IGHJ4	IGKV1-33	IGKJ3	14	11
2	CAKDITSSWSIDYC	CQQYNSYTKTF	IGHV3-23	IGHD6-13	IGHJ4	IGKV1-5	IGKJ1	14	11
2	CAKDSSSSWSFAYC	CQQYDNLLLSF	IGHV3-23	IGHD6-13	IGHJ4	IGKV1-33	IGKJ3	14	11
2	CAKDSSSSWYYDYW	CQQYNSYTKTF	IGHV3-23	IGHD6-13	IGHJ4	IGKV1-5	IGKJ1	14	11
2	CAKDSPSTWSFDDC	CQQYDNLLLSF	IGHV3-23	IGHD6-13	IGHJ4	IGKV1-33	IGKJ3	14	11
2	CAKDSVRSWSFDYW	YYQ*NSYTKTF	IGHV3-23	IGHD6-13	IGHJ4	IGKV1-5	IGKJ1	14	11
2	CAKDSANRRSFDYW	CQQYDNRLLSF	IGHV3-23	IGHD2-2	IGHJ4	IGKV1-33	IGKJ3	14	11
2	CAKDSTSYWSFDSW	CQQYDNLLLSF	IGHV3-23	IGHD2-2	IGHJ4	IGKV1-33	IGKJ3	14	11
2	CAKDRNSCWSFDYW	CQQYNSYPKTF	IGHV3-13	IGHD2-2	IGHJ4	IGKV1-5	IGKJ1	14	11
2	CAKDNRGTCYFDYW	CQQYDNLPLTF	IGHV3-23	IGHD2-15	IGHJ4	IGKV1-39	IGKJ2	14	11
2	CAKEDSSCWSFDYW	CQQYNSYTKTF	IGHV3-23	IGHD6-13	IGHJ4	IGKV1-5	IGKJ1	14	11
2	CAKESPCILSFDYW	CQQYDNLLLSF	IGHV3-23	IGHD2-21	IGHJ4	IGKV1-33	IGKJ3	14	11
2	CAKERSSTWSFDYW	CQQYYSYPLAF	IGHV3-23	IGHD6-13	IGHJ4	IGKV1-8	IGKJ4	14	11
2	CAKERSSSCSFDYW	CQQYDNLLLSC	IGHV3-23	IGHD6-13	IGHJ4	IGKV1-33	IGKJ5	14	11
2	CAKNSNSSRAFDYW	CQQYDNRSYTF	IGHV3-23	IGHD6-13	IGHJ4	IGKV1-33	IGKJ3	14	11
2	CGRDSSSSWSFDYW	RQ*YDNLLFSF	IGHV3-23	IGHD6-13	IGHJ4	IGKV1-33	IGKJ3	14	11
2	CENYSTSSWSFDYW	RK*YNSYTKTF	IGHV3-23	IGHD2-2	IGHJ4	IGKV1-5	IGKJ1	14	11
2	CEKYSTSSWSIDYW	CQQYDNLRLSF	IGHV3-23	IGHD2-2	IGHJ4	IGKV1-33	IGKJ3	14	11
2	CEKVCTSSWSFDYW	YQQYDNTLRVI	IGHV3-23	IGHD6-13	IGHJ4	IGKV1-33	IGKJ3	14	11
2	CEKDGTSSRSIDYW	CQQYDSHLQSV	IGHV3-23	IGHD6-13	IGHJ4	IGKV1-33	IGKJ3	14	11
2	CEKDGSSSRSFDYW	CQQYDNHPMTF	IGHV3-23	IGHD6-13	IGHJ4	IGKV1-33	IGKJ3	14	11
2	CEKDSSSSWAFDYW	CQQYNSYPNTF	IGHV3-13	IGHD6-13	IGHJ4	IGKV1-5	IGKJ1	14	11
2	CEKDSTSSCYFDYW	CQQYNSYTKTF	IGHV3-23	IGHD2-2	IGHJ4	IGKV1-5	IGKJ1	14	11
2	CEKDSTSSWTLDYW	WQQDENLLLSF	IGHV3-23	IGHD2-2	IGHJ4	IGKV1-33	IGKJ3	14	11
2	CEKDSTSSWTFDFW	CQQYDNLLLSF	IGHV3-23	IGHD2-2	IGHJ4	IGKV1-33	IGKJ3	14	11
2	CEKDSTRSWYFDYW	CQQYDNLRLSF	IGHV3-13	IGHD2-2	IGHJ4	IGKV1-5	IGKJ2	14	11
2	CEKDSNSRCYFDYW	GQEYVTLRLSF	IGHV3-23	IGHD2-2	IGHJ4	IGKV1-33	IGKJ3	14	11
2	CEKDRNSRWSFDYW	SQQFDSLPLSF	IGHV3-23	IGHD6-13	IGHJ4	IGKV1-33	IGKJ2	14	11
2	CTKDSTSSWSFDYL	CQQYDNLLLSF	IGHV3-23	IGHD2-2	IGHJ4	IGKV1-33	IGKJ3	14	11
[truncated: 202 more rows]

## Sheet: Supplementary_data_file2
Supplementary data file 2: Unique HC-LC pairs (≥2 reads per pair) obtained for IgG isotype from pre-immunization sample
HC-CDR3 read count	HC-CDR3 aa sequence	Most frequently paired LC-CDR3 aa sequence	IGHV gene	IGHD gene	IGHJ gene	IGKV gene	IGKJ gene	HC-CDR3 aa length	LC-CDR3 aa length																									IGHD2-2*00	IGHJ4*00	IGHM*00
1328092	CASGRLGYENWFDPW	CQQYGSSPPWTF	IGHV4-59	IGHD6-25	IGHJ5	IGKV3-20	IGKJ1	15	12																		344078	11012	78.8347	2.52306	31.2457
436455	CVNARTGNGDDHFGYW	CQQYNSYPLTF	IGHV3-23	IGHD1-1	IGHJ4	IGKV1-5	IGKJ4	16	11																		176303	6016	80.0271	2.73077	29.3057
220304	CAHSRRYFDWLLLYYFDYW	CQQSYSSPLFTF	IGHV2-5	IGHD3-9	IGHJ4	IGKV1-39	IGKJ3	19	12																		110366	9028	78.4892	6.42046	12.2249
140613	CARLRAVTGTTDYFDYW	CQQSYSTPRTF	IGHV4-59	IGHD6-19	IGHJ4	IGKV1-39	IGKJ2	17	11																		116702	3898	84.2389	2.81369	29.9389
138537	CARDSGITMIVVVHEIDYW	CQETNNWTF	IGHV3-30	IGHD3-22	IGHJ4	IGKV1-5	IGKJ1	19	9																		81204	9415	75.9605	8.80705	8.62496
106903	CAKLRGLYYYDIHGYWTSDYW	CQQYGSSPPWTF	IGHV3-30	IGHD3-22	IGHJ4	IGKV3-20	IGKJ1	21	12																		12920	12840	14.4561	14.3666	1.00623
89374	CARGLLRGGWNDVDYYYGMDVW	CQQYNSYPWTF	IGHV4-34	IGHD1-1	IGHJ6	IGKV1-5	IGKJ1	22	11																		57504	6573	71.283	8.14801	8.74852
83494	CARVVGDRRYSDVYGMDVW	CQQSYSTPNTF	IGHV4-39	IGHD1-26	IGHJ6	IGKV1-39	IGKJ2	19	11																		24229	18871	29.0189	22.6016	1.28393
80670	CANSDSGTAIAVAATQPFNIW	CQQYNTYPPTF	IGHV3-74	IGHD1-26	IGHJ3	IGKV1-16	IGKJ3	21	11																		22922	11204	32.6771	15.9722	2.04588
71636	CARQQFGLETDHDPFDIW	CQQSYSTPLTF	IGHV5-51	IGHD3-16	IGHJ3	IGKV1-39	IGKJ4	18	11																		44007	9563	61.4314	13.3494	4.6018
70147	CARGTGSVCGWCDGTTENYFDSW	CQQLTNWPLF	IGHV4-59	IGHD2-21	IGHJ4	IGKV3-11	IGKJ4	23	10																		51084	2871	80.9726	4.55079	17.7931
63088	CARHRFYGSGTYHYFDSW	CQQSYSTPRTF	IGHV4-39	IGHD3-10	IGHJ4	IGKV1-39	IGKJ2	18	11																		44402	3640	77.0293	6.31473	12.1984
57643	CTRGGNHRFDYW	CQQFGSSPLTF	IGHV3-74	IGHD1-14	IGHJ4	IGKV3-20	IGKJ4	12	11																		36458	906	81.3922	2.02264	40.2406
44793	CARDQRWLGRGGGAFDIW	CLQYNSYTYTF	IGHV1-18	IGHD6-19	IGHJ3	IGKV1-17	IGKJ2	18	11																		19731	11231	50.4887	28.7385	1.75683
39080	CAKRRYCRSTSCSYFDYW	CQQSYSTPLTF	IGHV3-23	IGHD2-2	IGHJ4	IGKV1-39	IGKJ4	18	11																		12969	9426	35.481	25.7879	1.37588
36552	CMDTSMKKSWDYW	CQQYNTWPRTF	IGHV3-15	IGHD5-5	IGHJ4	IGKV3-15	IGKJ2	13	11																		14804	13420	40.8116	36.9962	1.10313
36274	CARDHDQADVFDIW	CQQYYSYLSLTF	IGHV3-53	IGHD1-1	IGHJ3	IGKV1-8	IGKJ4	14	12																		29540	637	85.2353	1.83801	46.3736
34657	CAKGDGTASGVDSW	CQKYDSAPWTF	IGHV3-30	IGHD5-5	IGHJ5	IGKV1-27	IGKJ1	14	11																		14113	12861	41.747	38.0435	1.09735
33806	CAKTWADSSGYYATFDIW	CQQSYNTPLTF	IGHV3-30	IGHD3-22	IGHJ3	IGKV1-39	IGKJ4	18	11																		16660	11729	49.6765	34.9733	1.42041
33537	CARAVLYNRIYTSSFDFW	CQQSYNSYTF	IGHV1-3	IGHD2-8	IGHJ4	IGKV1-39	IGKJ2	18	10																		26775	412	83.9289	1.29146	64.9879
31902	CASGRPGYENWFDPW	CQQYGSSPPWTF	IGHV4-59	IGHD6-25	IGHJ5	IGKV3-20	IGKJ1	15	12																		13930	11238	44.0655	35.5498	1.23954
31612	CARHRFYGSGTYHYFDPW	CLQHDH_SLYTF	IGHV4-39	IGHD3-10	IGHJ5	IGKV5-2	IGKJ2	18	12																		8312	8047	28.6295	27.7167	1.03293
29033	CAKDVDWAFDIW	CQQSYSTPLTF	IGHV3-48	IGHD3-9	IGHJ3	IGKV1-39	IGKJ4	12	11																		9507	6521	33.1821	22.7601	1.45791
28651	CARQHLKNDYVRGSYRDDAFDIW	CQQYNTWPRTF	IGHV4-39	IGHD3-16	IGHJ3	IGKV3-15	IGKJ2	23	11																		12747	10829	45.2647	38.4539	1.17712
28161	CTRKRDSGDYGASDYW	CLQHDNFPWTF	IGHV3-23	IGHD4-17	IGHJ4	IGKV5-2	IGKJ1	16	11																		15423	3466	60.1615	13.52	4.4498
25636	CANAHIDHGDYTKNYW	CQQYGSSPLWTF	IGHV3-23	IGHD4-17	IGHJ4	IGKV3-20	IGKJ2	16	12																		16577	643	77.2101	2.99488	25.7807
21470	CAKYSDSGTYLDYW	CQQSYSTPYTF	IGHV3-23	IGHD3-10	IGHJ4	IGKV1-39	IGKJ2	14	11																		13598	432	81.0369	2.57449	31.4769
16780	CAKDRSAWQVSYYHGMDVW	CQQLNSYPRTF	IGHV3-30	IGHD6-19	IGHJ6	IGKV1-9	IGKJ1	19	11																		12713	950	76.8947	5.74608	13.3821
16533	CVRDRREQQLARFVQYFDYW	CQQRSNWPPRYTF	IGHV4-59	IGHD1-1	IGHJ4	IGKV1-39	IGKJ2	20	13																		12284	1250	78.4018	7.97804	9.8272
15668	CAIFGVTHSRPDYW	CQQYNTWPRTF	IGHV4-4	IGHD3-3	IGHJ4	IGKV3-15	IGKJ2	14	11																		12358	1205	78.98	7.70116	10.2556
15647	CARVRYYCSGDYCYDPLILDYW	CQQYGSSPETF	IGHV1-18	IGHD2-15	IGHJ4	IGKV3-20	IGKJ2	22	11																		11730	897	78.9527	6.03756	13.0769
14873	GASGRLGYENWFDPW	CQQYGSSPPWTF	IGHV4-4	IGHD6-25	IGHJ5	IGKV3-20	IGKJ1	15	12																		10967	674	77.6535	4.77236	16.2715
14857	CASSLPFDALASW	CQQSYSTPLTF	IGHV4-59	IGHD2-21	IGHJ5	IGKV1-39	IGKJ4	13	11																		7376	3372	53.0037	24.2311	2.18743
14123	CARDSRRWPPAAYDLW	CLQHYTYPRITF	IGHV4-4	IGHD4-23	IGHJ4	IGKV1-17	IGKJ4	16	12																		10547	963	75.2873	6.87415	10.9522
14009	CAREGQIRFDPW	CQQYGNSRFTF	IGHV3-11		IGHJ5	IGKV3-20	IGKJ3	12	11																		9525	1036	74.0842	8.05787	9.19402
13916	CARDPHSGGWPGDYW	CQQLTNWPLF	IGHV3-30	IGHD6-19	IGHJ4	IGKV3-11	IGKJ4	15	10																		9070	717	78.0416	6.16933	12.6499
12857	CVKDDGMLTGYMGWFDSW	CQQYGSSPPITF	IGHV3-23	IGHD3-9	IGHJ5	IGKV3-20	IGKJ5	18	12																		8788	1825	59.0869	12.2706	4.81534
11622	CARASNRALLWFGDRLLLRDAFDIW	CQQRSNWPYTF	IGHV3-30	IGHD3-10	IGHJ3	IGKV3-11	IGKJ2	25	11																		8390	737	75.9826	6.67452	11.384
11042	CARTTINNRPSYYFDYW	CQQYNSYPWTF	IGHV4-4	IGHD5-24	IGHJ4	IGKV1-5	IGKJ1	17	11																		5913	288	69.0126	3.36134	20.5312
9948	CAHSRRHFDWLLLYYFDYW	CQQSYSSPLFTF	IGHV2-5	IGHD3-9	IGHJ4	IGKV1-39	IGKJ3	19	12																		7969	270	80.1066	2.71411	29.5148
8568	CGNARTGNGDDHFGYW	CQQYNSYPLTF	IGHV3-23	IGHD1-1	IGHJ4	IGKV1-5	IGKJ4	16	11																		6080	158	82.9355	2.15523	38.481
8145	CASGRLGYENWFDHW	CQQYGSSPPWTF	IGHV4-4	IGHD6-25	IGHJ5	IGKV3-20	IGKJ1	15	12																		5438	393	78.1884	5.65061	13.8372
7331	CARDMDTYESGDYYTGAFDIW	CQQYKSHPWTF	IGHV1-69	IGHD3-22	IGHJ3	IGKV1-9	IGKJ1	21	11																		4410	786	54.1436	9.65009	5.61069
7257	CARGRLGYENWFDPW	CQQYGSSPPWTF	IGHV4-4	IGHD7-27	IGHJ5	IGKV3-20	IGKJ1	15	12																		5203	347	81.3604	5.42611	14.9942
6955	CARGHLRGGWNDVDYYYGMDVW	CQQSYSTPLTF	IGHV4-34	IGHD1-1	IGHJ6	IGKV1-39	IGKJ4	22	11																		4585	850	71.2731	13.2131	5.39412
6433	CARHIHFDWLRSCFDYW	CQQYGSSLTF	IGHV4-59	IGHD3-9	IGHJ4	IGKV3-20	IGKJ3	17	10																		5273	139	82.2493	2.16815	37.9353
6411	CASGGLGYENWFDPW	CQQYGSSPPWTF	IGHV4-59	IGHD6-25	IGHJ5	IGKV3-20	IGKJ1	15	12																		4481	184	81.8149	3.3595	24.3533
6395	CARVSLAVNVTNRFDPW	CHQRSLWPWTF	IGHV3-7	IGHD3-3	IGHJ5	IGKV3-11	IGKJ1	17	11																		3797	480	60.1362	7.60215	7.91042
6372	CASGRLGYENWFDPC	CQQYGSSPPWTF	IGHV4-59	IGHD6-25	IGHJ5	IGKV3-20	IGKJ1	15	12																		3738	669	58.6629	10.4991	5.58744
6314	WASGRLGYENWFDPW	CQQYGSSPPWTF	IGHV4-4	IGHD6-25	IGHJ5	IGKV3-20	IGKJ1	15	12																		3021	414	73.9716	10.1371	7.2971
5666	CASGRRGYENWFDPW	CQQYGSSPPWTF	IGHV4-59	IGHD6-25	IGHJ5	IGKV3-20	IGKJ1	15	12																		1967	68	66.4078	2.29575	28.9265
5477	CARRHGSGWYEGVDYW	CQQYYSYPRTF	IGHV2-5	IGHD6-19	IGHJ4	IGKV1-8	IGKJ1	16	11																		2177	90	67.4411	2.7881	24.1889
4084	CARGGWVYSYGYLQGYYW	CQQYGSSRGFTF	IGHV1-2	IGHD5-5	IGHJ4	IGKV3-20	IGKJ3	18	12																		1221	80	58.1983	3.81316	15.2625
3486	CASGSLGYENWFDPW	CQQYGSSPPWTF	IGHV4-59	IGHD3-9	IGHJ5	IGKV3-20	IGKJ1	15	12																		1221	284	49.4532	11.5026	4.2993
3252	CASGRLGYEKWFDPW	CQQYGSSPPWTF	IGHV4-4	IGHD7-27	IGHJ5	IGKV3-20	IGKJ1	15	12																		1358	284	56.5362	11.8235	4.78169
3228	CAHSRRYCDWLLLYYFDYW	CQQSYSSPLFTF	IGHV2-5	IGHD3-9	IGHJ4	IGKV1-39	IGKJ3	19	12																		196	166	15.1468	12.8284	1.18072
3069	CASGRLGYENWFDTW	CQQYGSSPPWTF	IGHV4-4	IGHD6-25	IGHJ5	IGKV3-20	IGKJ1	15	12																		702	102	61.0966	8.87728	6.88235
2996	CASGRLGYENGFDPW	CQQYGSSPPWTF	IGHV4-4	IGHD7-27	IGHJ5	IGKV3-20	IGKJ1	15	12																		593	129	60.3255	13.1231	4.5969
2962	CVSARTGNGDDHFGYW	CQQYNSYPLTF	IGHV3-23	IGHD1-1	IGHJ4	IGKV1-5	IGKJ4	16	11																		871	190	52.9805	11.5572	4.58421
2859	CASGRLGYENWCDPW	CQQYGSSPPWTF	IGHV4-4	IGHD7-27	IGHJ5	IGKV3-20	IGKJ1	15	12																		116	113	12.3799	12.0598	1.02655
2469	GASGRLGYENWFDHW	CQQYGSSPPWTF	IGHV4-4	IGHD6-25	IGHJ5	IGKV3-20	IGKJ1	15	12																		673	78	64.7738	7.50722	8.62821
2402	GARGRLGYENWFDPW	CQQYGSSPPWTF	IGHV4-4	IGHD6-25	IGHJ5	IGKV3-20	IGKJ1	15	12																		814	49	71.7181	4.31718	16.6122
2342	CASGRLGDENWFDPW	CQQYGSSPPWTF	IGHV4-4	IGHD3-16	IGHJ5	IGKV3-20	IGKJ1	15	12																		375	312	44.4313	36.9668	1.20192
2253	CASGRIGYENWFDPW	CQQYGSSPPWTF	IGHV4-59	IGHD6-25	IGHJ5	IGKV3-20	IGKJ1	15	12																		612	106	51.5152	8.92256	5.77358
2098	CVNARTGNGDDHFGYC	CQQYNSYPLTF	IGHV3-23	IGHD1-1	IGHJ4	IGKV1-5	IGKJ4	16	11																		104	90	18.0243	15.5979	1.15556
1852	CASGRLGYENLFDPW	CQQYGSSPPWTF	IGHV4-59	IGHD6-25	IGHJ5	IGKV3-20	IGKJ1	15	12																		387	94	37.5364	9.11736	4.11702
1715	CASGRLGYDNWFDPW	CQQYGSSPPWTF	IGHV4-4	IGHD6-25	IGHJ5	IGKV3-20	IGKJ1	15	12																		611	43	74.8775	5.26961	14.2093
1644	GARGRLGYENWFDHW	CQQYGSSPPWTF	IGHV4-4	IGHD6-25	IGHJ5	IGKV3-20	IGKJ1	15	12																		460	81	48.1172	8.4728	5.67901
1593	CASGRLGYENCFDPW	CQQYGSSPPWTF	IGHV4-4	IGHD6-25	IGHJ5	IGKV3-20	IGKJ1	15	12																		185	143	23.3291	18.0328	1.29371
1591	CASGRLGYENWFDPG	CQQYGSSPPWTF	IGHV4-39	IGHD3-9	IGHJ5	IGKV3-20	IGKJ1	15	12																		469	64	62.2842	8.49934	7.32812
1544	CASGRLGYENSFDPW	CQQYGSSPPWTF	IGHV4-39	IGHD6-25	IGHJ5	IGKV3-20	IGKJ1	15	12																		374	92	38.3197	9.42623	4.06522
1315	WVNARTGNGDDHFGYW	CQQYNSYPLTF	IGHV3-23	IGHD1-1	IGHJ4	IGKV1-5	IGKJ4	16	11																		452	47	59.9469	6.23342	9.61702
1313	CASGRLWYENWFDPW	CQQYGSSPPWTF	IGHV4-39	IGHD4-23	IGHJ5	IGKV3-20	IGKJ1	15	12																		161	77	27.4276	13.1175	2.09091
1294	CARGLRRGGWNDVDYYYGMDVW	CQQYNSYPWTF	IGHV4-34	IGHD1-1	IGHJ6	IGKV1-5	IGKJ1	22	11																		379	70	56.5672	10.4478	5.41429
1244	CAGGRLGYENWFDPW	CQQYGSSPPWTF	IGHV4-39	IGHD6-25	IGHJ5	IGKV3-20	IGKJ1	15	12																		358	42	67.5472	7.92453	8.52381
1214	CAHSRRYFDWLLLYSFDYW	CQQSYSSPLFTF	IGHV2-5	IGHD3-9	IGHJ4	IGKV1-39	IGKJ3	19	12																		67	58	17.0918	14.7959	1.15517
1189	CASGRLGYENWLDPW	CQQYGSSPPWTF	IGHV4-59	IGHD6-25	IGHJ5	IGKV3-20	IGKJ1	15	12																		291	89	38.3399	11.726	3.26966
1188	CARGRLGYENWFDHW	CQQYGSSPPWTF	IGHV4-4	IGHD6-25	IGHJ5	IGKV3-20	IGKJ1	15	12																		117	93	23.1683	18.4158	1.25806
1184	CGSGRLGYENWFDPW	CQQYGSSPPWTF	IGHV4-39	IGHD6-25	IGHJ5	IGKV3-20	IGKJ1	15	12																		286	16	70.9677	3.97022	17.875
1149	CGNARKGNGDDHFGYW	CQQYNSYPLTF	IGHV3-23	IGHD1-1	IGHJ4	IGKV1-5	IGKJ4	16	11																		187	47	60.9121	15.3094	3.97872
1135	CARRRAVTGTTDYFDYW	CQQSYSTPRTF	IGHV4-59	IGHD6-19	IGHJ4	IGKV1-39	IGKJ2	17	11																		145	125	29.3522	25.3036	1.16
1089	CASGRLGYEHWFDPW	CQQYGSSPPWTF	IGHV4-4	IGHD6-25	IGHJ5	IGKV3-20	IGKJ1	15	12																		143	109	31.2227	23.7991	1.31193
1061	CASGRLGYENWSDPW	CQQYGSSPPWTF	IGHV4-4	IGHD7-27	IGHJ5	IGKV3-20	IGKJ1	15	12																		418	53	61.0219	7.73723	7.88679
1039	CAKLRGRYYYDIHGYWTSDYW	CQQYGSSPPWTF	IGHV3-30	IGHD3-22	IGHJ4	IGKV3-20	IGKJ1	21	12																		107	95	24.3736	21.6401	1.12632
1031	CASGRRGYENWFDHW	CQQYGSSPPWTF	IGHV4-4	IGHD6-25	IGHJ5	IGKV3-20	IGKJ1	15	12																		331	22	64.902	4.31373	15.0455
1002	CASGRLRYENWFDPW	CQQYGSSPPWTF	IGHV4-39	IGHD1-1	IGHJ5	IGKV3-20	IGKJ1	15	12																		167	113	41.2346	27.9012	1.47788
997	CASGRLGYEYWFDPW	CQQYGSSPPWTF	IGHV4-39	IGHD3-9	IGHJ5	IGKV3-20	IGKJ1	15	12																		61	57	15.443	14.4304	1.07018
983	CANAHIDPGDYTKNYW	CQQYGSSPLWTF	IGHV3-23	IGHD4-17	IGHJ4	IGKV3-20	IGKJ2	16	12																		108	90	26.7327	22.2772	1.2
976	GASGRRGYENWFDHW	CQQYGSSPPWTF	IGHV4-4	IGHD6-25	IGHJ5	IGKV3-20	IGKJ1	15	12																		183	9	65.1246	3.20285	20.3333
974	CASGILGYENWFDPW	CQQYGSSPPWTF	IGHV4-59	IGHD3-9	IGHJ5	IGKV3-20	IGKJ1	15	12																		218	28	63.3721	8.13953	7.78571
968	CVNARTGNGDDHFDYW	CQQYNSYPLTF	IGHV3-23	IGHD1-1	IGHJ4	IGKV1-5	IGKJ4	16	11																		165	113	44.4744	30.4582	1.46018
956	GASGRRGYENWFDPW	CQQYGSSPPWTF	IGHV4-4	IGHD6-25	IGHJ5	IGKV3-20	IGKJ1	15	12																		256	9	75.5162	2.65487	28.4444
937	CARGRLRGGWNDVDYYYGMDVW	CQQYAVSRSF	IGHV4-34	IGHD1-1	IGHJ6	IGKV3-20	IGKJ1	22	10																		248	23	57.2748	5.31178	10.7826
914	CVNARKGNGDDHFGYW	CQQYNSYPLTF	IGHV3-23	IGHD1-1	IGHJ4	IGKV1-5	IGKJ4	16	11																		228	25	50.4425	5.53097	9.12
906	CASRRLGYENWFDPW	CQQYGSSPPWTF	IGHV4-4	IGHD6-25	IGHJ5	IGKV3-20	IGKJ1	15	12																		204	8	68.2274	2.67559	25.5
897	CASGRLGYENWFDSW	CQQYGSSPPWTF	IGHV4-4	IGHD6-25	IGHJ5	IGKV3-20	IGKJ1	15	12																		241	9	68.0791	2.54237	26.7778
855	CASGRLVYENWFDPW	CQQYGSSPPWTF	IGHV4-4	IGHD2-8	IGHJ5	IGKV3-20	IGKJ1	15	12																		237	115	39.1089	18.9769	2.06087
847	CAIGRLGYENWFDPW	CQQYGSSPPWTF	IGHV4-39	IGHD3-9	IGHJ5	IGKV3-20	IGKJ1	15	12																		14	5	35.8974	12.8205	2.8
844	CARAVLYNRIYPSSFDFW	CQQSYNSYTF	IGHV1-3	IGHD5-24	IGHJ4	IGKV1-39	IGKJ2	18	10																		30	20	28.3019	18.8679	1.5
844	CAHSRRYLDWLLLYYFDYW	CQQSYSSPLFTF	IGHV2-5	IGHD3-9	IGHJ4	IGKV1-39	IGKJ3	19	12																		152	8	66.087	3.47826	19
844	CASVRLGYENWFDPW	CQQYGSSPPWTF	IGHV4-39	IGHD3-9	IGHJ5	IGKV3-20	IGKJ1	15	12																		147	82	46.0815	25.7053	1.79268
841	CAHSRRYVDWLLLYYFDYW	CQQSYSSPLFTF	IGHV2-5	IGHD3-9	IGHJ4	IGKV1-39	IGKJ3	19	12																		150	70	51.0204	23.8095	2.14286
832	CARDAGITMIVVVHEIDYW	CQETNNWTF	IGHV3-30	IGHD3-22	IGHJ4	IGKV1-5	IGKJ1	19	9																		62	16	52.1008	13.4454	3.875
816	CERLRAVTGTTDYFDYW	CQQSYSTPRTF	IGHV4-59	IGHD6-19	IGHJ4	IGKV1-39	IGKJ2	17	11																		152	29	58.9147	11.2403	5.24138
793	CARVGGDRRYSDVYGMDVW	CQQSYSTPNTF	IGHV4-39	IGHD3-16	IGHJ6	IGKV1-39	IGKJ2	19	11																		194	7	74.0458	2.67176	27.7143
788	CDSGRLGYENWFDPW	CQQYGSSPPWTF	IGHV4-4	IGHD6-25	IGHJ5	IGKV3-20	IGKJ1	15	12																		51	40	26.5625	20.8333	1.275
784	CVNARTGSGDDHFGYW	CQQYNSYPLTF	IGHV3-23	IGHD6-25	IGHJ4	IGKV1-5	IGKJ4	16	11																		107	7	56.9149	3.7234	15.2857
759	GARGRRGYENWFDHW	CQQYGSSPPWTF	IGHV4-4	IGHD6-25	IGHJ5	IGKV3-20	IGKJ1	15	12																		129	14	53.9749	5.85774	9.21429
754	CARLRAVTGTTDYFDYC	CQQSYSTPRTF	IGHV4-59	IGHD6-19	IGHJ4	IGKV1-39	IGKJ1	17	11																		206	7	76.5799	2.60223	29.4286
753	CANSDSGTASAVAATQPFNIW	CQQYNTYPPTF	IGHV3-74	IGHD1-26	IGHJ3	IGKV1-16	IGKJ3	21	11																		161	18	60.7547	6.79245	8.94444
738	FASGRLGYENWFDPW	CQQYGSSPPWTF	IGHV4-39	IGHD3-9	IGHJ5	IGKV3-20	IGKJ1	15	12																		79	56	35.9091	25.4545	1.41071
685	CARQQCGLETDHDPFDIW	CQQSYSTPLTF	IGHV5-51	IGHD3-22	IGHJ3	IGKV1-39	IGKJ4	18	11																		78	56	30.7087	22.0472	1.39286
679	SASGRLGYENWFDPW	CQQYGSSPPWTF	IGHV4-4	IGHD3-9	IGHJ5	IGKV3-20	IGKJ1	15	12																		53	44	29.7753	24.7191	1.20455
675	CARLRAVTGTPDYFDYW	CQQSYSTPRTF	IGHV4-4	IGHD6-19	IGHJ4	IGKV1-39	IGKJ2	17	11																		86	85	34.9593	34.5528	1.01176
670	WTRGGNHRFDYW	CQQFGSSPLTF	IGHV3-74	IGHD1-14	IGHJ4	IGKV3-20	IGKJ4	12	11																		91	74	36.8421	29.9595	1.22973
659	WAKLRGLYYYDIHGYWTSDYW	CQQYGSSPPWTF	IGHV3-30	IGHD3-22	IGHJ4	IGKV3-20	IGKJ1	21	12																		136	10	57.8723	4.25532	13.6
641	CARLRAVTGTTDSFDYW	CQQSYSTPRTF	IGHV4-59	IGHD6-19	IGHJ4	IGKV1-39	IGKJ2	17	11																		196	7	73.6842	2.63158	28
627	CASGRLGYEDWFDPW	CQQYGSSPPWTF	IGHV4-59	IGHD6-25	IGHJ5	IGKV3-20	IGKJ1	15	12																		49	39	20.6751	16.4557	1.25641
622	CARDSGITMIVVVHEIDYC	CQETNNWTF	IGHV3-30	IGHD3-22	IGHJ4	IGKV1-5	IGKJ1	19	9																		64	47	24.7104	18.1467	1.3617
619	RASGRLGYENWFDPW	CQQYGSSPPWTF	IGHV4-4	IGHD6-25	IGHJ5	IGKV3-20	IGKJ1	15	12																		176	66	51.462	19.2982	2.66667
613	CASGRFGYENWFDPW	CQQYGSSPPWTF	IGHV4-59	IGHD3-9	IGHJ5	IGKV3-20	IGKJ1	15	12																		92	45	41.0714	20.0893	2.04444
612	CANARTGNGDDHFGYW	CQQYNSYPLTF	IGHV3-23	IGHD1-1	IGHJ4	IGKV1-5	IGKJ4	16	11																		136	5	54.8387	2.01613	27.2
606	GARGRLGYEHWFDHW	CQQYGSSPPWTF	IGHV4-59	IGHD6-25	IGHJ5	IGKV3-20	IGKJ1	15	12																		150	20	67.5676	9.00901	7.5
587	WARGTGSVCGWCDGTTENYFDSW	CQQLTNWPLF	IGHV4-59	IGHD2-21	IGHJ4	IGKV3-11	IGKJ4	23	10																		126	5	56.25	2.23214	25.2
577	CARGTGSGCGWCDGTTENYFDSW	CQQLTNWPLF	IGHV4-59	IGHD2-21	IGHJ4	IGKV3-11	IGKJ4	23	10																		133	32	39.233	9.43953	4.15625
573	CARLRAVTGPTDYFDYW	CQQSYSTPRTF	IGHV4-59	IGHD6-19	IGHJ4	IGKV1-39	IGKJ2	17	11																		43	35	18.8596	15.3509	1.22857
550	CASGRLGYENWFDLW	CQQYGSSPPWTF	IGHV4-39	IGHD6-25	IGHJ4	IGKV3-20	IGKJ1	15	12																		157	17	52.1595	5.64784	9.23529
545	CAHSRRYFDWLLRYYFDYW	CQQSYSSPLFTF	IGHV2-5	IGHD3-9	IGHJ4	IGKV1-39	IGKJ3	19	12																		114	23	38.6441	7.79661	4.95652
530	WANSDSGTAIAVAATQPFNIW	CQQYNTYPPTF	IGHV3-74	IGHD1-26	IGHJ3	IGKV1-16	IGKJ3	21	11																		56	44	29.0155	22.7979	1.27273
521	CVKARTGNGDDHFGYW	CQQYNSYPLTF	IGHV3-23	IGHD1-1	IGHJ4	IGKV1-5	IGKJ4	16	11																		120	18	38.0952	5.71429	6.66667
520	CAHSRRYFDWLLLYCFDYW	CQQSYSSPLFTF	IGHV2-5	IGHD3-9	IGHJ4	IGKV1-39	IGKJ3	19	12																		92	51	44.2308	24.5192	1.80392
510	CAHSRRYWDWLLLYYFDYW	CQQSYSSPLFTF	IGHV2-5	IGHD3-9	IGHJ4	IGKV1-39	IGKJ3	19	12																		131	29	45.1724	10	4.51724
506	CLNARTGNGDDHFGYW	CQQYNSYPLTF	IGHV3-23	IGHD1-1	IGHJ4	IGKV1-5	IGKJ4	16	11																		166	70	50.9202	21.4724	2.37143
505	CARGVGDRRYSDVYGMDVW	CQQSYSTPNTF	IGHV4-39	IGHD1-26	IGHJ6	IGKV1-39	IGKJ2	19	11																		116	63	36.7089	19.9367	1.84127
503	CSSGRLGYENWFDPW	CQQYGSSPPWTF	IGHV4-4	IGHD3-9	IGHJ5	IGKV3-20	IGKJ1	15	12																		87	72	33.9844	28.125	1.20833
503	CASERLGYENWFDPW	CQQYGSSPPWTF	IGHV4-59	IGHD7-27	IGHJ5	IGKV3-20	IGKJ1	15	12																		82	30	56.9444	20.8333	2.73333
494	CRDTSMKKSWDYW	CQQYNTWPRTF	IGHV3-15	IGHD5-5	IGHJ4	IGKV3-15	IGKJ2	13	11																		97	5	70.8029	3.64964	19.4
490	CAHSRRYFDWLVLYYFDYW	CQQSYSSPLFTF	IGHV2-5	IGHD3-9	IGHJ4	IGKV1-39	IGKJ3	19	12																		96	22	29.3578	6.72783	4.36364
479	CVNARTVNGDDHFGYW	CQQYNSYPLTF	IGHV3-23	IGHD1-1	IGHJ4	IGKV1-5	IGKJ4	16	11																		64	53	39.5062	32.716	1.20755
476	CAHRRRYFDWLLLYYFDYW	CQQSYSSPLFTF	IGHV2-5	IGHD3-9	IGHJ4	IGKV1-39	IGKJ3	19	12																		21	3	56.7568	8.10811	7
475	CASGRLEYENWFDPW	CQQYGSSPPWTF	IGHV4-39	IGHD6-6	IGHJ5	IGKV3-20	IGKJ1	15	12																		130	44	46.595	15.7706	2.95455
471	CASGRLGYENRFDPW	CQQYGSSPPWTF	IGHV4-39	IGHD6-25	IGHJ5	IGKV3-20	IGKJ1	15	12																		103	11	71.0345	7.58621	9.36364
458	CARDHDQADGFDIW	CQQSYSTLYTF	IGHV3-53	IGHD1-1	IGHJ3	IGKV1-39	IGKJ2	14	11																		142	11	69.6078	5.39216	12.9091
455	GAHSRRYFDWLLLYYFDYW	CQQSYSSPLFTF	IGHV2-5	IGHD3-9	IGHJ4	IGKV1-39	IGKJ3	19	12																		56	55	29.6296	29.1005	1.01818
452	CARGRRGYENWFDPW	CQQYGSSPPWTF	IGHV4-4	IGHD6-25	IGHJ5	IGKV3-20	IGKJ1	15	12																		77	67	41.6216	36.2162	1.14925
440	CAKRRGLYYYDIHGYWTSDYW	CQQYGSSPPWTF	IGHV3-30	IGHD3-22	IGHJ4	IGKV3-20	IGKJ1	21	12																		98	16	48.0392	7.84314	6.125
439	CARVVGDRRYADVYGMDVW	CQQSYSTPNTF	IGHV4-39	IGHD1-26	IGHJ6	IGKV1-39	IGKJ2	19	11																		64	58	34.7826	31.5217	1.10345
439	CAKLRGLYYYDSHGYWTSDYW	CQQYGSSPPWTF	IGHV3-30	IGHD3-22	IGHJ4	IGKV3-20	IGKJ1	21	12																		137	3	72.1053	1.57895	45.6667
436	CARDSGRTMIVVVHEIDYW	CQETNNWTF	IGHV3-30	IGHD3-22	IGHJ4	IGKV1-5	IGKJ1	19	9																		47	23	33.5714	16.4286	2.04348
433	CAHSRRYCDWLLRYYFDYW	CQQSYSSPLFTF	IGHV2-5	IGHD3-9	IGHJ4	IGKV1-39	IGKJ3	19	12																		112	6	61.8785	3.31492	18.6667
432	CARDSGITMIVVGHEIDYW	CQETNNWTF	IGHV3-30	IGHD3-22	IGHJ4	IGKV1-5	IGKJ1	19	9																		67	51	38.7283	29.4798	1.31373
427	CVNARTGNGDYHFGYW	CQQYNSYPLTF	IGHV3-23	IGHD4-17	IGHJ4	IGKV1-5	IGKJ4	16	11																		124	5	72.9412	2.94118	24.8
426	CVNARTCNGDDHFGYW	CQQYNSYPLTF	IGHV3-23	IGHD1-1	IGHJ4	IGKV1-5	IGKJ4	16	11																		91	7	70.5426	5.42636	13
422	CAHSRRDFDWLLLYYFDYW	CQQSYSSPLFTF	IGHV2-5	IGHD3-9	IGHJ4	IGKV1-39	IGKJ3	19	12																		44	32	26.1905	19.0476	1.375
420	YASGRLGYENWFDPW	CQQYGSSPPWTF	IGHV4-39	IGHD3-9	IGHJ5	IGKV3-20	IGKJ1	15	12																		122	4	61	2	30.5
417	CAKLRGLYSYDIHGYWTSDYW	CQQYGSSPPWTF	IGHV3-30	IGHD3-22	IGHJ4	IGKV3-20	IGKJ1	21	12																		43	36	25.5952	21.4286	1.19444
412	CAHSRRYFDWLLLYFFDYW	CQQSYSSPLFTF	IGHV2-5	IGHD3-9	IGHJ4	IGKV1-39	IGKJ3	19	12																		124	6	76.5432	3.7037	20.6667
411	CVNARTGNGDDHFVYW	CQQYNSYPLTF	IGHV3-23	IGHD1-1	IGHJ4	IGKV1-5	IGKJ4	16	11																		122	5	70.9302	2.90698	24.4
411	CASGRLGYENWFVPW	CQQYGSSPPWTF	IGHV4-59	IGHD6-25	IGHJ5	IGKV3-20	IGKJ1	15	12																		112	5	58.9474	2.63158	22.4
411	WAHSRRYFDWLLLYYFDYW	CQQSYSSPLFTF	IGHV2-5	IGHD3-9	IGHJ4	IGKV1-39	IGKJ3	19	12																		155	6	78.6802	3.04569	25.8333
407	CVNARTGNEDDHFGYW	CQQYNSYPLTF	IGHV3-23	IGHD1-1	IGHJ4	IGKV1-5	IGKJ4	16	11																		1784	287	58.1297	9.35158	6.21603
405	CAKTWAESSGYYATFDIW	CQQSYNTPLTF	IGHV3-30	IGHD3-22	IGHJ3	IGKV1-39	IGKJ4	18	11																		125	25	56.8182	11.3636	5
405	CASGRHGYENWFDPW	CQQYGSSPPWTF	IGHV4-4	IGHD3-9	IGHJ5	IGKV3-20	IGKJ1	15	12																		93	3	63.6986	2.05479	31
404	WAKDVDWAFDIW	CQQSYSTPLTF	IGHV3-48	IGHD3-9	IGHJ3	IGKV1-39	IGKJ4	12	11																		146	9	66.0633	4.0724	16.2222
403	CARHRCYGSGTYHYFDSW	CQQSYSTPRTF	IGHV4-39	IGHD3-10	IGHJ5	IGKV1-39	IGKJ2	18	11																		62	11	52.9915	9.40171	5.63636
395	CARVYHISGAIGTFDYW	CQQYGSSPPWTF	IGHV7-81	IGHD5-12	IGHJ4	IGKV3-20	IGKJ1	17	12																		107	9	60.1124	5.05618	11.8889
392	GARGTGSVCGWCDGTTENYFDSW	CQQLTNWPLF	IGHV4-59	IGHD2-21	IGHJ4	IGKV3-11	IGKJ4	23	10																		61	16	42.069	11.0345	3.8125
392	CAHSRRYFDWLWLYYFDYW	CQQSYSSPLFTF	IGHV2-5	IGHD3-9	IGHJ4	IGKV1-39	IGKJ3	19	12																		106	6	65.0307	3.68098	17.6667
385	CAHSRRYFDGLLLYYFDYW	CQQSYSSPLFTF	IGHV2-5	IGHD3-9	IGHJ4	IGKV1-39	IGKJ3	19	12																		85	7	54.1401	4.4586	12.1429
380	CVNARTGKGDDHFGYW	CQQYNSYPLTF	IGHV3-23	IGHD1-1	IGHJ4	IGKV1-5	IGKJ4	16	11																		103	6	72.028	4.1958	17.1667
377	CAHSRRYFDWLLLYYLDYW	CQQSYSSPLFTF	IGHV2-5	IGHD3-9	IGHJ4	IGKV1-39	IGKJ3	19	12																		76	4	56.2963	2.96296	19
377	CERQQFGLETDHDPFDIW	CQQSYSTPLTF	IGHV5-51	IGHD3-16	IGHJ3	IGKV1-39	IGKJ4	18	11																		85	8	60.7143	5.71429	10.625
372	CACGRLGYENWFDPW	CQQYGSSPPWTF	IGHV4-39	IGHD3-9	IGHJ5	IGKV3-20	IGKJ1	15	12																		111	23	50.6849	10.5023	4.82609
371	CARAGLYNRIYTSSFDFW	CQQSYNSYTF	IGHV1-3	IGHD2-8	IGHJ4	IGKV1-39	IGKJ2	18	10																		36	32	24.1611	21.4765	1.125
367	CENARTGNGDDHFGYW	CQQYNSYPLTF	IGHV3-23	IGHD1-1	IGHJ4	IGKV1-5	IGKJ4	16	11																		95	10	54.9133	5.78035	9.5
365	CSHSRRYFDWLLLYYFDYW	CQQSYSSPLFTF	IGHV2-5	IGHD3-9	IGHJ4	IGKV1-39	IGKJ3	19	12																		87	28	45.0777	14.5078	3.10714
358	CARQQFGLETDHDPFDIC	CQQSYSTPLTF	IGHV5-51	IGHD3-16	IGHJ3	IGKV1-39	IGKJ4	18	11																		71	8	59.1667	6.66667	8.875
354	GASGRPGYENWFDPW	CQQYGSSPPWTF	IGHV4-4	IGHD6-25	IGHJ5	IGKV3-20	IGKJ1	15	12																		555	29	66.7067	3.48558	19.1379
354	CARLRAGTGTTDYFDYW	CQQSYSTPRTF	IGHV4-4	IGHD6-19	IGHJ4	IGKV1-39	IGKJ1	17	11																		60	27	35.0877	15.7895	2.22222
349	CASGRLGSENWFDPW	CQQYGSSPPWTF	IGHV4-39	IGHD3-10	IGHJ5	IGKV3-20	IGKJ1	15	12																		71	16	40.3409	9.09091	4.4375
344	CARTTSNNRPSYYFDYW	CQQYNSYPWTF	IGHV4-4	IGHD5-24	IGHJ4	IGKV1-5	IGKJ1	17	11																		72	5	51.7986	3.59712	14.4
342	GASGRLGYEHWFDPW	CQQYGSSPPWTF	IGHV4-4	IGHD6-25	IGHJ5	IGKV3-20	IGKJ1	15	12																		67	7	46.2069	4.82759	9.57143
342	CARDSGITRIVVVHEIDYW	CQETNNWTF	IGHV3-30	IGHD3-22	IGHJ4	IGKV1-5	IGKJ1	19	9																		97	5	68.7943	3.5461	19.4
340	CASGRVGYENWFDPW	CQQYGSSPPWTF	IGHV4-59	IGHD6-25	IGHJ5	IGKV3-20	IGKJ1	15	12																		85	25	41.4634	12.1951	3.4
339	CARDRRWLGRGGGAFDIW	CLQYNSYTYTF	IGHV1-18	IGHD6-19	IGHJ3	IGKV1-17	IGKJ2	18	11																		287	15	66.4352	3.47222	19.1333
339	GASGRLGYENGFDPW	CQQYGSSPPWTF	IGHV4-4	IGHD6-25	IGHJ5	IGKV3-20	IGKJ1	15	12																		92	4	79.3103	3.44828	23
331	CANSRRYFDWLLLYYFDYW	CQQSYSSPLFTF	IGHV2-5	IGHD3-9	IGHJ4	IGKV1-39	IGKJ3	19	12																		76	25	43.9306	14.4509	3.04
330	CAGLRAVTGTTDYFDYW	CQQSYSTPRTF	IGHV4-59	IGHD6-19	IGHJ4	IGKV1-39	IGKJ2	17	11																		83	4	73.4513	3.53982	20.75
329	CAGDSGITMIVVVHEIDYW	CQETNNWTF	IGHV3-30	IGHD3-22	IGHJ4	IGKV1-5	IGKJ1	19	9																		87	8	62.1429	5.71429	10.875
329	GARLRAVTGTTDYFDYW	CQQSYSTPRTF	IGHV4-59	IGHD6-19	IGHJ4	IGKV1-39	IGKJ2	17	11																		54	22	49.0909	20	2.45455
327	CASGRLGDENGFDPW	CQQYGSSPPWTF	IGHV4-4	IGHD3-16	IGHJ5	IGKV3-20	IGKJ1	15	12																		274	81	44.7712	13.2353	3.38272
326	GARGRLGYEHWFDPW	CQQYGSSPPWTF	IGHV4-4	IGHD6-25	IGHJ5	IGKV3-20	IGKJ1	15	12																		71	5	59.6639	4.20168	14.2
325	CANADSGTAIAVAATQPFNIW	CQQYNTYPPTF	IGHV3-23	IGHD1-26	IGHJ3	IGKV1-16	IGKJ3	21	11																		33	6	58.9286	10.7143	5.5
324	CERHRFYGSGTYHYFDSW	CQQSYSTPRTF	IGHV4-39	IGHD3-10	IGHJ4	IGKV1-39	IGKJ2	18	11																		87	23	49.1525	12.9944	3.78261
320	CASGKLGYENWFDPW	CQQYGSSPPWTF	IGHV4-4	IGHD7-27	IGHJ5	IGKV3-20	IGKJ1	15	12																		85	8	70.8333	6.66667	10.625
319	CAKRRYWRSTSCSYFDYW	CQQSYSTPLTF	IGHV3-23	IGHD2-2	IGHJ4	IGKV1-39	IGKJ4	18	11																		88	5	64.2336	3.64964	17.6
317	CAHSRRYFDWVLLYYFDYW	CQQSYSSPLFTF	IGHV2-5	IGHD3-9	IGHJ4	IGKV1-39	IGKJ3	19	12																		64	48	26.2295	19.6721	1.33333
316	GASGRLGYEHWFDHW	CQQYGSSPPWTF	IGHV4-59	IGHD6-25	IGHJ5	IGKV3-20	IGKJ1	15	12																		56	2	69.1358	2.46914	28
316	CASGRLGYETWFDPW	CQQSYSTPFTF	IGHV4-4	IGHD6-25	IGHJ5	IGKV1-39	IGKJ3	15	11																		56	28	33.5329	16.7665	2
315	WASGRLGYENGFDPW	CQQYGSSPPWTF	IGHV4-4	IGHD6-25	IGHJ5	IGKV3-20	IGKJ1	15	12																		79	2	72.4771	1.83486	39.5
315	CTSGRLGYENWFDPW	CQQYGSSPPWTF	IGHV4-59	IGHD1-26	IGHJ5	IGKV3-20	IGKJ1	15	12																		70	10	51.4706	7.35294	7
314	CAHSRRYFDCLLLYYFDYW	CQQSYSSPLFTF	IGHV2-5	IGHD3-9	IGHJ4	IGKV1-39	IGKJ3	19	12																		55	5	63.9535	5.81395	11
309	CANSDSGTAMAVAATQPFNIW	CQQYNTYPPTF	IGHV3-74	IGHD6-19	IGHJ3	IGKV1-16	IGKJ3	21	11																		71	6	46.7105	3.94737	11.8333
308	CARESGITMIVVVHEIDYW	CQETNNWTF	IGHV3-30	IGHD3-22	IGHJ4	IGKV1-5	IGKJ1	19	9																		59	7	43.7037	5.18519	8.42857
307	CANAPIDHGDYTKNYW	CQQYGSSPLWTF	IGHV3-23	IGHD4-17	IGHJ4	IGKV3-20	IGKJ2	16	12																		67	23	37.4302	12.8492	2.91304
301	CAHSRRYWDWLLRYYFDYW	CQQSYSSPLFTF	IGHV2-5	IGHD3-9	IGHJ4	IGKV1-39	IGKJ3	19	12																		25	22	23.1481	20.3704	1.13636
299	WARDQRWLGRGGGAFDIW	CLQYNSYTYTF	IGHV1-18	IGHD6-19	IGHJ3	IGKV1-17	IGKJ2	18	11																		57	17	37.2549	11.1111	3.35294
298	CAKLRGLYYYDIHGYWPSDYW	CQQYGSSPPWTF	IGHV3-30	IGHD3-22	IGHJ4	IGKV3-20	IGKJ1	21	12																		36	28	28.5714	22.2222	1.28571
295	CARGRRGYENWFDHW	CQQYGSSPPWTF	IGHV4-4	IGHD6-25	IGHJ5	IGKV3-20	IGKJ1	15	12																		67	5	67.6768	5.05051	13.4
294	CEKRRYCRSTSCSYFDYW	CQQSYSTPLTF	IGHV3-23	IGHD2-2	IGHJ4	IGKV1-39	IGKJ4	18	11																		284	21	65.1376	4.81651	13.5238
294	CARQQVGLETDHDPFDIW	CQQSYSTPLTF	IGHV5-51	IGHD5-24	IGHJ3	IGKV1-39	IGKJ4	18	11																		43	13	37.7193	11.4035	3.30769
294	CARLRAVTGSTDYFDYW	CQQSYSTPRTF	IGHV4-4	IGHD6-19	IGHJ4	IGKV1-39	IGKJ2	17	11																		835	37	68.7809	3.04778	22.5676
290	GARGRRGYENWFDPW	CQQYGSSPPWTF	IGHV4-4	IGHD6-25	IGHJ5	IGKV3-20	IGKJ1	15	12																		54	13	63.5294	15.2941	4.15385
285	CARLRAVTGTTDCFDYW	CQQSYSTPRTF	IGHV4-59	IGHD6-19	IGHJ4	IGKV1-39	IGKJ2	17	11																		50	7	47.619	6.66667	7.14286
283	FAHSRRYFDWLLLYYFDYW	CQQSYSSPLFTF	IGHV2-5	IGHD3-9	IGHJ4	IGKV1-39	IGKJ3	19	12																		58	17	40	11.7241	3.41176
282	CVNARTDNGDDHFGYW	CQQYNSYPLTF	IGHV3-23	IGHD1-1	IGHJ4	IGKV1-5	IGKJ4	16	11																		49	5	58.3333	5.95238	9.8
281	WGNARTGNGDDHFGYW	CQQYNSYPLTF	IGHV3-23	IGHD1-1	IGHJ4	IGKV1-5	IGKJ4	16	11																		37	22	35.5769	21.1538	1.68182
281	CASGRLGYENWFEPW	CQQYGSSPPWTF	IGHV4-59	IGHD6-25	IGHJ5	IGKV3-20	IGKJ1	15	12																		65	5	64.3564	4.9505	13
279	CASGRLGYEHWFDHW	CQQYGSSPPWTF	IGHV4-4	IGHD6-25	IGHJ5	IGKV3-20	IGKJ1	15	12																		57	15	41.0072	10.7914	3.8
279	CASGRLGYANWFDPW	CQQYGSSPPWTF	IGHV4-4	IGHD6-25	IGHJ5	IGKV3-20	IGKJ1	15	12																		44	5	42.3077	4.80769	8.8
278	CARDSGISMIVVVHEIDYW	CQETNNWTF	IGHV3-30	IGHD3-22	IGHJ4	IGKV1-5	IGKJ1	19	9																		65	9	61.3208	8.49057	7.22222
275	CAKLRGLYYYDIHGYWSSDYW	CQQYGSSPPWTF	IGHV3-30	IGHD3-22	IGHJ4	IGKV3-20	IGKJ1	21	12																		46	6	52.8736	6.89655	7.66667
270	CASGRLGYENWFYPW	CQQYGSSPPWTF	IGHV4-39	IGHD6-25	IGHJ5	IGKV3-20	IGKJ1	15	12																		60	5	65.2174	5.43478	12
269	CERDQRWLGRGGGAFDIW	CLQYNSYTYTF	IGHV1-18	IGHD6-19	IGHJ3	IGKV1-17	IGKJ2	18	11																		35	6	47.2973	8.10811	5.83333
268	CARLRAVTGTADYFDYW	CQQSYSTPRTF	IGHV4-4	IGHD6-19	IGHJ4	IGKV1-39	IGKJ2	17	11																		54	14	60.6742	15.7303	3.85714
266	CAKGDGTASGVDYW	CQKYDSAPWTF	IGHV3-30	IGHD5-5	IGHJ4	IGKV1-27	IGKJ1	14	11																		59	4	55.6604	3.77358	14.75
265	CTRGGNHRFDYC	CQQFGSSPLTF	IGHV3-74	IGHD1-14	IGHJ4	IGKV3-20	IGKJ4	12	11																		61	8	67.7778	8.88889	7.625
262	CARDQRWMGRGGGAFDIW	CLQYNSYTYTF	IGHV1-18	IGHD6-19	IGHJ3	IGKV1-17	IGKJ2	18	11																		67	27	40.6061	16.3636	2.48148
262	CASGRLGYENWFDAW	CQQYGSSPPWTF	IGHV4-39	IGHD6-25	IGHJ5	IGKV3-20	IGKJ1	15	12																		45	4	63.3803	5.6338	11.25
259	WEKDVDWAFDIW	CQQSYSTPLTF	IGHV3-48	IGHD3-9	IGHJ3	IGKV1-39	IGKJ4	12	11																		54	5	60.6742	5.61798	10.8
258	CANANIDHGDYTKNYW	CQQYGSSPLWTF	IGHV3-23	IGHD4-17	IGHJ4	IGKV3-20	IGKJ2	16	12																		95	10	71.9697	7.57576	9.5
258	CARSRRYFDWLLLYYFDYW	CQQSYSSPLFTF	IGHV2-5	IGHD3-9	IGHJ4	IGKV1-39	IGKJ3	19	12																		42	4	57.5342	5.47945	10.5
256	CAKTWADSSGYYASFDIW	CQQSYNTPLTF	IGHV3-30	IGHD3-22	IGHJ3	IGKV1-39	IGKJ4	18	11																		62	24	38.9937	15.0943	2.58333
254	CAREPHSGGWPGDYW	CQQLTNWPLF	IGHV3-30	IGHD6-19	IGHJ4	IGKV3-11	IGKJ4	15	10																		58	5	54.717	4.71698	11.6
248	CARARGYNYGYALDIW	CMQGLQTPFTF	IGHV1-69	IGHD5-5	IGHJ3	IGKV2-28	IGKJ3	16	11																		44	24	30.9859	16.9014	1.83333
247	CARDHAQADVFDIW	CQQSYSTLYTF	IGHV3-53		IGHJ3	IGKV1-39	IGKJ2	14	11																		35	16	43.2099	19.7531	2.1875
246	CEKTWADSSGYYATFDIW	CQQSYNTPLTF	IGHV3-30	IGHD3-22	IGHJ3	IGKV1-39	IGKJ4	18	11																		36	3	63.1579	5.26316	12
244	GARGRRGYEHWFDHW	CQQYGSSPPWTF	IGHV4-4	IGHD6-25	IGHJ5	IGKV3-20	IGKJ1	15	12																		32	4	48.4848	6.06061	8
239	CAKDSTSSWSFDYW	CQQYDNLLLSF	IGHV3-23	IGHD2-2	IGHJ4	IGKV1-33	IGKJ3	14	11																		52	4	61.9048	4.7619	13
239	CASGRLGNENWFDPW	CQQYGSSPPWTF	IGHV4-59	IGHD1-1	IGHJ5	IGKV3-20	IGKJ1	15	12																		44	7	55.6962	8.86076	6.28571
237	CMDTSMKKAWDYW	CHQYGSSPPWTF	IGHV3-15	IGHD5-5	IGHJ4	IGKV3-20	IGKJ1	13	12																		36	5	40.4494	5.61798	7.2
235	CARDQRWLGRGGGAFDIC	CLQYNSYTYTF	IGHV1-18	IGHD6-19	IGHJ3	IGKV1-17	IGKJ2	18	11																		66	21	44	14	3.14286
235	CARLRAVTGTTDYFDYG	CQQSYSTPRTF	IGHV4-59	IGHD6-19	IGHJ4	IGKV1-39	IGKJ2	17	11																		48	2	62.3377	2.5974	24
233	CAKLRGLYYYEIHGYWTSDYW	CQQYGSSPPWTF	IGHV3-30	IGHD3-22	IGHJ4	IGKV3-20	IGKJ1	21	12																		21	4	61.7647	11.7647	5.25
231	CARQQFGLEADHDPFDIW	CQQSYSTPLTF	IGHV5-51	IGHD3-16	IGHJ3	IGKV1-39	IGKJ4	18	11																		52	5	71.2329	6.84932	10.4
230	CARDQRWRGRGGGAFDIW	CLQYNSYTYTF	IGHV1-18	IGHD6-19	IGHJ3	IGKV1-17	IGKJ2	18	11																		46	2	74.1935	3.22581	23
229	CAHSRRYFDWLLLSYFDYW	CQQSYSSPLFTF	IGHV2-5	IGHD3-9	IGHJ4	IGKV1-39	IGKJ3	19	12																		41	4	61.194	5.97015	10.25
228	CEKDVDWAFDIW	CQQSYSTPLTF	IGHV3-48	IGHD3-9	IGHJ3	IGKV1-39	IGKJ4	12	11																		84	5	76.3636	4.54545	16.8
228	CAHSRRYFDWLLLYYFDDW	CQQSYSSPLFTF	IGHV2-5	IGHD3-9	IGHJ4	IGKV1-39	IGKJ3	19	12																		28	6	31.4607	6.74157	4.66667
228	CASGRLGHENWFDPW	CQQYGSSPPWTF	IGHV4-4	IGHD3-16	IGHJ5	IGKV3-20	IGKJ1	15	12																		28	11	33.7349	13.253	2.54545
227	CANAHSDHGDYTKNYW	CQQYGSSPLWTF	IGHV3-23	IGHD4-17	IGHJ4	IGKV3-20	IGKJ2	16	12																		35	8	35.7143	8.16327	4.375
224	CAKRRYCRSTSCSYFDYC	CQQSYSTPLTF	IGHV3-23	IGHD2-2	IGHJ4	IGKV1-39	IGKJ4	18	11																		68	18	46.5753	12.3288	3.77778
224	CASGRPGYENWFDHW	CQQYGSSPPWTF	IGHV4-4	IGHD6-25	IGHJ5	IGKV3-20	IGKJ1	15	12																		35	3	59.322	5.08475	11.6667
222	CANSDSGTARAVAATQPFNIW	CQQYNTYPPTF	IGHV3-74	IGHD1-26	IGHJ3	IGKV1-16	IGKJ3	21	11																		44	4	61.1111	5.55556	11
221	CARIRAVTGTTDYFDYW	CQQSYSTPRTF	IGHV4-59	IGHD6-19	IGHJ4	IGKV1-39	IGKJ2	17	11																		35	6	61.4035	10.5263	5.83333
220	CARAVRYNRIYTSSFDFW	CQQSYNSYTF	IGHV1-3	IGHD5-24	IGHJ4	IGKV1-39	IGKJ2	18	10																		26	10	44.0678	16.9492	2.6
220	CARGRLGYEHWFDPW	CQQYGSSPPWTF	IGHV4-4	IGHD6-25	IGHJ5	IGKV3-20	IGKJ1	15	12																		24	3	48	6	8
220	CALSRRYFDWLLLYYFDYW	CQQSYSSPLFTF	IGHV2-5	IGHD3-9	IGHJ4	IGKV1-39	IGKJ3	19	12																		47	8	48.9583	8.33333	5.875
220	GANSDSGTAIAVAATQPFNIW	CQQYNTYPPTF	IGHV3-74	IGHD1-26	IGHJ3	IGKV1-16	IGKJ3	21	11																		9	5	18.75	10.4167	1.8
220	CARDSGITMIVGVHEIDYW	CQETNNWTF	IGHV3-30	IGHD3-22	IGHJ4	IGKV1-5	IGKJ1	19	9																		45	3	72.5806	4.83871	15
219	CARGRLGYEHWFDHW	CQQYGSSPPWTF	IGHV4-4	IGHD6-25	IGHJ5	IGKV3-20	IGKJ1	15	12																		39	6	60.9375	9.375	6.5
219	CAREHDQADVFDIW	CQQSYSTLYTF	IGHV3-53	IGHD1-1	IGHJ3	IGKV1-39	IGKJ2	14	11																		38	3	70.3704	5.55556	12.6667
215	CANLRGLYYYDIHGYWTSDYW	CQQYGSSPPWTF	IGHV3-30	IGHD3-22	IGHJ4	IGKV3-20	IGKJ1	21	12																		26	9	29.5455	10.2273	2.88889
212	CAPSRRYFDWLLLYYFDYW	CQQSYSSPLFTF	IGHV2-5	IGHD3-9	IGHJ4	IGKV1-39	IGKJ3	19	12																		50	12	36.2319	8.69565	4.16667
212	CATGRLGYENWFDPW	CQQYGSSPPWTF	IGHV4-4	IGHD1-1	IGHJ5	IGKV3-20	IGKJ1	15	12																		35	10	36.4583	10.4167	3.5
211	CANGRLGYENWFDPW	CQQYGSSPPWTF	IGHV4-59	IGHD1-1	IGHJ4	IGKV3-20	IGKJ1	15	12																		33	5	40.2439	6.09756	6.6
208	CARAVLYNRIYASSFDFW	CQQSYNSYTF	IGHV1-3	IGHD2-2	IGHJ4	IGKV1-39	IGKJ2	18	10																		47	7	44.7619	6.66667	6.71429
205	GASGRLGYEYWFDPW	CQQYGSSPPWTF	IGHV4-4	IGHD6-25	IGHJ5	IGKV3-20	IGKJ1	15	12																		58	14	42.963	10.3704	4.14286
205	CARLRAVTGATDYFDYW	CQQSYSTPRTF	IGHV4-39	IGHD6-19	IGHJ4	IGKV1-39	IGKJ1	17	11																		40	5	64.5161	8.06452	8
204	CVKDDGRLTGYMGWFDSW	CQQYGSSPPITF	IGHV3-23	IGHD3-9	IGHJ4	IGKV3-20	IGKJ5	18	12																		111	9	75	6.08108	12.3333
204	WARGRLGYENWFDPW	CQQYGSSPPWTF	IGHV4-4	IGHD6-25	IGHJ5	IGKV3-20	IGKJ1	15	12																		37	23	28.4615	17.6923	1.6087
203	CAHSRRYFDWLLLYDFDYW	CQQSYSSPLFTF	IGHV2-5	IGHD3-9	IGHJ4	IGKV1-39	IGKJ3	19	12																		48	5	51.6129	5.37634	9.6
203	CARLRAVTGTTDYCDYW	CQQSYSTPRTF	IGHV4-59	IGHD6-19	IGHJ4	IGKV1-39	IGKJ2	17	11																		58	6	73.4177	7.59494	9.66667
202	CARLRAVTGTTDFFDYW	CQQSYSTPRTF	IGHV4-4	IGHD6-19	IGHJ4	IGKV1-39	IGKJ2	17	11																		78	5	72.2222	4.62963	15.6
200	CARGRPGYENWFDPW	CQQYGSSPPWTF	IGHV4-4	IGHD6-25	IGHJ5	IGKV3-20	IGKJ1	15	12																		32	6	47.7612	8.95522	5.33333
200	CTRGGSHRFDYW	CQQFGSSPLTF	IGHV3-74	IGHD2-15	IGHJ4	IGKV3-20	IGKJ4	12	11																		101	18	44.4934	7.92952	5.61111
198	CARLRAVTGTTDYLDYW	CQQSYSTPRTF	IGHV4-39	IGHD6-19	IGHJ4	IGKV1-39	IGKJ2	17	11																		11	1	39.2857	3.57143	11
197	CARLRAVTGPPDYFDYW	CQQSYSTPRTF	IGHV4-4	IGHD6-19	IGHJ4	IGKV1-39	IGKJ2	17	11																		49	13	54.4444	14.4444	3.76923
197	CARHRFYGSGTYHYFDYW	CQQSYSTPRTF	IGHV4-39	IGHD3-10	IGHJ4	IGKV1-39	IGKJ2	18	11																		68	4	56.6667	3.33333	17
193	CARHRFYGSGTYHYFDPC	CLQHDH_SLYTF	IGHV4-39	IGHD3-10	IGHJ5	IGKV5-2	IGKJ2	18	12																		48	11	52.1739	11.9565	4.36364
193	GASGRLGYENWLDPW	CQQYGSSPPWTF	IGHV4-4	IGHD6-25	IGHJ5	IGKV3-20	IGKJ1	15	12																		4298	694	59.2256	9.56318	6.19308
193	CAHSSRYFDWLLLYYFDYW	CQQSYSSPLFTF	IGHV2-5	IGHD3-9	IGHJ4	IGKV1-39	IGKJ3	19	12																		15	14	23.8095	22.2222	1.07143
192	CARGGGDRRYSDVYGMDVW	CQQSYSTPNTF	IGHV4-39	IGHD3-16	IGHJ6	IGKV1-39	IGKJ2	19	11																		34	8	47.2222	11.1111	4.25
191	CTRGGTHRFDYW	CQQFGSSPLTF	IGHV3-74		IGHJ4	IGKV3-20	IGKJ4	12	11																		48	9	45.7143	8.57143	5.33333
190	GAKGDGTASGVDSW	CQKYDSAPWTF	IGHV3-30	IGHD5-5	IGHJ5	IGKV1-27	IGKJ1	14	11																		34	5	50	7.35294	6.8
190	GASGRLGYEKWFDPW	CQQYGSSPPWTF	IGHV4-4	IGHD6-25	IGHJ5	IGKV3-20	IGKJ1	15	12																		40	12	54.7945	16.4384	3.33333
189	GARDHDQADVFDIW	CQQSYSTLYTF	IGHV3-53	IGHD1-1	IGHJ3	IGKV1-8	IGKJ4	14	11																		39	3	51.3158	3.94737	13
189	CAKLRGLYCYDIHGYWTSDYW	CQQYGSSPPWTF	IGHV3-30	IGHD3-22	IGHJ4	IGKV3-20	IGKJ1	21	12																		8	4	25	12.5	2
188	CGNARTGNGDDHFDYW	CQQYNSYPLTF	IGHV3-23	IGHD1-1	IGHJ4	IGKV1-5	IGKJ4	16	11																		46	3	70.7692	4.61538	15.3333
187	CARGTGSVCGWCDGTTENYFDYW	CQQSYSTPFTF	IGHV4-59	IGHD2-21	IGHJ4	IGKV1-39	IGKJ3	23	11																		286	20	54.8944	3.83877	14.3
186	CARLRAVTGTSDYFDYW	CQQSYSTPRTF	IGHV4-4	IGHD6-19	IGHJ4	IGKV1-39	IGKJ2	17	11																		4	1	40	10	4
185	CERAVLYNRIYTSSFDFW	CQQSYNSYTF	IGHV1-3	IGHD2-8	IGHJ4	IGKV1-39	IGKJ2	18	10																		21	17	32.8125	26.5625	1.23529
185	CARDSGITIIVVVHEIDYW	CQETNNWTF	IGHV3-30	IGHD3-22	IGHJ4	IGKV1-5	IGKJ1	19	9																		10	7	50	35	1.42857
184	CARAVLYNRIYTSSFDFC	CQQSYNSYTF	IGHV1-3	IGHD2-8	IGHJ4	IGKV1-39	IGKJ2	18	10																		48	12	43.2432	10.8108	4
182	CAKLRGLYYYDIHCYWTSDYW	CQQYGSSPPWTF	IGHV3-30	IGHD3-22	IGHJ4	IGKV3-20	IGKJ1	21	12																		26	15	47.2727	27.2727	1.73333
182	WARQQFGLETDHDPFDIW	CQQSYSTPLTF	IGHV5-51	IGHD3-16	IGHJ3	IGKV1-39	IGKJ4	18	11																		32	7	55.1724	12.069	4.57143
181	WASGRPGYENWFDPW	CQQYGSSPPWTF	IGHV4-4	IGHD6-25	IGHJ5	IGKV3-20	IGKJ1	15	12																		29	3	42.6471	4.41176	9.66667
179	GASGRLGYDNWFDPW	CQQYGSSPPWTF	IGHV4-4	IGHD6-25	IGHJ5	IGKV3-20	IGKJ1	15	12																		32	2	56.1404	3.50877	16
178	CARHRCYGSGTYHYFDPW	CLQHDH_SLYTF	IGHV4-39	IGHD3-10	IGHJ5	IGKV5-2	IGKJ2	18	12																		24	17	24.2424	17.1717	1.41176
178	GASGGLGYENWFDPW	CQQYGSSPPWTF	IGHV4-4	IGHD6-25	IGHJ5	IGKV3-20	IGKJ1	15	12																		41	3	66.129	4.83871	13.6667
178	CARLRAVPGTTDYFDYW	CQQSYSTPRTF	IGHV4-39	IGHD6-19	IGHJ4	IGKV1-39	IGKJ1	17	11																		46	3	69.697	4.54545	15.3333
177	CARDSGRTMIVVGHEIDYW	CQETNNWTF	IGHV3-30	IGHD3-22	IGHJ4	IGKV1-5	IGKJ1	19	9																		37	2	63.7931	3.44828	18.5
176	CASGRLGYENWLDHW	CQQYGSSPPWTF	IGHV4-59	IGHD6-25	IGHJ5	IGKV3-20	IGKJ1	15	12																		684	167	54.9839	13.4244	4.09581
175	CAKTWADSSGYYATFDIC	CQQSYNTPLTF	IGHV3-30	IGHD3-22	IGHJ3	IGKV1-39	IGKJ4	18	11																		24	15	24.4898	15.3061	1.6
175	CARVVGDRRSSDVYGMDVW	CQQSYSTPNTF	IGHV4-39	IGHD2-15	IGHJ6	IGKV1-39	IGKJ2	19	11																		45	4	53.5714	4.7619	11.25
173	CERHRFYGSGTYHYFDPW	CLQHDH_SLYTF	IGHV4-39	IGHD3-10	IGHJ5	IGKV5-2	IGKJ2	18	12																		36	4	53.7313	5.97015	9
173	CARRRAGTGTTDYFDYW	CQQSYSTPRTF	IGHV4-59	IGHD6-19	IGHJ4	IGKV1-39	IGKJ1	17	11																		29	5	40.8451	7.04225	5.8
173	CASGRLGYEYWFDHW	CQQYGSSPPWTF	IGHV4-4	IGHD6-25	IGHJ5	IGKV3-20	IGKJ1	15	12																		37	3	45.679	3.7037	12.3333
172	CAKYSDSGTSLDYW	CQQSYSTPYTF	IGHV3-23	IGHD3-10	IGHJ4	IGKV1-39	IGKJ2	14	11																		1420	205	47.3965	6.84246	6.92683
172	CSRDSGITMIVVVHEIDYW	CQETNNWTF	IGHV3-30	IGHD3-22	IGHJ4	IGKV1-5	IGKJ1	19	9																		25	12	29.0698	13.9535	2.08333
171	CARDAGRTMIVVGHEIDYW	CQETNNWTF	IGHV3-30	IGHD3-22	IGHJ4	IGKV1-5	IGKJ1	19	9																		38	5	40	5.26316	7.6
170	CAKGDGTASGVDSC	CQKYDSAPWTF	IGHV3-30	IGHD5-5	IGHJ4	IGKV1-27	IGKJ1	14	11																		37	12	35.5769	11.5385	3.08333
168	CMDTAMKKSWDYW	CQQYNTWPRTF	IGHV3-15	IGHD5-5	IGHJ4	IGKV3-15	IGKJ2	13	11																		40	4	58.8235	5.88235	10
168	CMDTSMKKSWDYC	CQQYNTWPRTF	IGHV3-15	IGHD5-5	IGHJ4	IGKV3-15	IGKJ2	13	11																		34	7	49.2754	10.1449	4.85714
168	CAGDQRWLGRGGGAFDIW	CLQYNSYTYTF	IGHV1-18	IGHD6-19	IGHJ3	IGKV1-17	IGKJ2	18	11																		37	2	44.5783	2.40964	18.5
167	GAGGRLGYENWFDPW	CQQYGSSPPWTF	IGHV4-4	IGHD6-25	IGHJ5	IGKV3-20	IGKJ1	15	12																		17	11	22.973	14.8649	1.54545
167	CASLRAVTGTTDYFDYW	CQQSYSTPRTF	IGHV4-59	IGHD6-19	IGHJ4	IGKV1-39	IGKJ2	17	11																		26	7	53.0612	14.2857	3.71429
165	GARGRLGYEYWFDHW	CQQYGSSPPWTF	IGHV4-4	IGHD6-25	IGHJ5	IGKV3-20	IGKJ1	15	12																		17	5	20	5.88235	3.4
163	CASGRPGYENWFDPC	CQQYGSSPPWTF	IGHV4-59	IGHD6-25	IGHJ5	IGKV3-20	IGKJ1	15	12																		42	5	53.8462	6.41026	8.4
163	SAHSRRYFDWLLLYYFDYW	CQQSYSSPLFTF	IGHV2-5	IGHD3-9	IGHJ4	IGKV1-39	IGKJ3	19	12																		64	6	50.3937	4.72441	10.6667
163	CAKLRGLYYYDIQGYWTSDYW	CQQYGSSPPWTF	IGHV3-30	IGHD3-22	IGHJ4	IGKV3-20	IGKJ1	21	12																		41	10	42.268	10.3093	4.1
163	CAHSRRYIDWLLLYYFDYW	CQQSYSSPLFTF	IGHV2-5	IGHD3-9	IGHJ4	IGKV1-39	IGKJ3	19	12																		37	18	42.0455	20.4545	2.05556
162	CARAVLYNRSYTSSFDFW	CQQSYNSYTF	IGHV1-3	IGHD2-8	IGHJ4	IGKV1-39	IGKJ2	18	10																		29	9	33.7209	10.4651	3.22222
162	CAKDRSAWKVSYYHGMDVW	CQQLNSYPRTF	IGHV3-30	IGHD6-19	IGHJ6	IGKV1-9	IGKJ1	19	11																		213	12	64.7416	3.64742	17.75
162	CVNARMGNGDDHFGYW	CQQYNSYPLTF	IGHV3-23	IGHD1-1	IGHJ4	IGKV1-5	IGKJ4	16	11																		34	12	37.7778	13.3333	2.83333
161	CARDSGITMRVVVHEIDYW	CQETNNWTF	IGHV3-30	IGHD3-22	IGHJ4	IGKV1-5	IGKJ1	19	9																		33	7	45.8333	9.72222	4.71429
160	CARYSGITMIVVVHEIDYW	CQETNNWTF	IGHV3-30	IGHD3-22	IGHJ4	IGKV1-5	IGKJ1	19	9																		18	2	37.5	4.16667	9
160	CARDSGITMIVVVNEIDYW	CQETNNWTF	IGHV3-30	IGHD3-22	IGHJ4	IGKV1-5	IGKJ1	19	9																		43	2	71.6667	3.33333	21.5
160	CASGSPGYENWFDPW	CQQYGSSPPWTF	IGHV4-34	IGHD3-9	IGHJ5	IGKV3-20	IGKJ1	15	12																		45	2	69.2308	3.07692	22.5
159	GASGRLGYENWLDHW	CQQYGSSPPWTF	IGHV4-4	IGHD6-25	IGHJ5	IGKV3-20	IGKJ1	15	12																		28	2	46.6667	3.33333	14
159	CTRGGHHRFDYW	CQQFGSSPLTF	IGHV3-74	IGHD1-14	IGHJ4	IGKV3-20	IGKJ4	12	11																		18	6	40.9091	13.6364	3
157	WASGRRGYENWFDPW	CQQYGSSPPWTF	IGHV4-39	IGHD6-25	IGHJ5	IGKV3-20	IGKJ1	15	12																		38	8	45.2381	9.52381	4.75
157	CERDSGITMIVVVHEIDYW	CQETNNWTF	IGHV3-30	IGHD3-22	IGHJ4	IGKV1-5	IGKJ1	19	9																		18	5	43.9024	12.1951	3.6
157	CARQQFGVETDHDPFDIW	CQQSYSTPLTF	IGHV5-51	IGHD3-16	IGHJ3	IGKV1-39	IGKJ4	18	11																		34	1	66.6667	1.96078	34
157	CAHSGRYFDWLLLYYFDYW	CQQSYSSPLFTF	IGHV2-5	IGHD3-9	IGHJ4	IGKV1-39	IGKJ3	19	12																		38	8	47.5	10	4.75
156	CAHSRRYFDWLLLFYFDYW	CQQSYSSPLFTF	IGHV2-5	IGHD3-9	IGHJ4	IGKV1-39	IGKJ3	19	12																		40	15	36.036	13.5135	2.66667
153	GASGRLGDENWFDPW	CQQYGSSPPWTF	IGHV4-4	IGHD3-16	IGHJ5	IGKV3-20	IGKJ1	15	12																		36	3	66.6667	5.55556	12
152	WASGRLGYENWFDTW	CQQYGSSPPWTF	IGHV4-4	IGHD6-25	IGHJ5	IGKV3-20	IGKJ1	15	12																		28	4	36.8421	5.26316	7
151	CAHSRRYFDWLLLCYFDYW	CQQSYSSPLFTF	IGHV2-5	IGHD3-9	IGHJ4	IGKV1-39	IGKJ3	19	12																		20	5	27.027	6.75676	4
150	GARGRLGYENWLDHW	CQQYGSSPPWTF	IGHV4-59	IGHD6-25	IGHJ5	IGKV3-20	IGKJ1	15	12																		25	10	40.9836	16.3934	2.5
149	CAKDVDWAFDIC	CQQYNSYPWTF	IGHV3-48	IGHD3-9	IGHJ3	IGKV1-5	IGKJ1	12	11																		40	7	56.338	9.85915	5.71429
149	CARQQLGLETDHDPFDIW	CQQSYSTPLTF	IGHV5-51	IGHD3-16	IGHJ3	IGKV1-39	IGKJ4	18	11																		36	6	61.0169	10.1695	6
149	CARLREVTGTTDYFDYW	CQQSYSTPRTF	IGHV4-39	IGHD6-19	IGHJ4	IGKV1-39	IGKJ2	17	11																		29	7	40.8451	9.85915	4.14286
148	CARRRAVTGPPDYFDYW	CQQSYSTPRTF	IGHV4-4	IGHD6-19	IGHJ4	IGKV1-39	IGKJ2	17	11																		41	17	31.7829	13.1783	2.41176
146	CAREERGSDYFDYW	CQQYDNLPITF	IGHV3-30	IGHD3-3	IGHJ4	IGKV1-33	IGKJ5	14	11																		29	6	28.1553	5.82524	4.83333
146	CARDAGRTMIVVVHEIDYW	CQETNNWTF	IGHV3-30	IGHD3-22	IGHJ4	IGKV1-5	IGKJ1	19	9																		27	5	40.2985	7.46269	5.4
145	WASSLPFDALASW	CQQSYSTPLTF	IGHV4-59	IGHD2-21	IGHJ5	IGKV1-39	IGKJ4	13	11																		14	9	18.1818	11.6883	1.55556
145	CANAHIDHGDYTKNYC	CQQYGSSPLWTF	IGHV3-23	IGHD4-17	IGHJ4	IGKV3-20	IGKJ2	16	12																		30	2	46.875	3.125	15
145	CASGRLGYEKWFDHW	CQQYGSSPPWTF	IGHV4-4	IGHD6-25	IGHJ5	IGKV3-20	IGKJ1	15	12																		34	2	55.7377	3.27869	17
145	GASGSLGYENWFDPW	CQQYGSSPPWTF	IGHV4-39	IGHD6-25	IGHJ5	IGKV3-20	IGKJ1	15	12																		33	6	58.9286	10.7143	5.5
144	CGNARKGHGDDHFGYW	CQQYNSYPLTF	IGHV3-23	IGHD1-14	IGHJ4	IGKV1-5	IGKJ4	16	11																		31	2	62	4	15.5
144	CARQQFGLEPDHDPFDIW	CQQSYSTPLTF	IGHV5-51	IGHD3-16	IGHJ3	IGKV1-39	IGKJ4	18	11																		3152	587	55.6301	10.36	5.36968
144	CARHRFYGSGPYHYFDSW	CQQSYSTPRTF	IGHV4-39	IGHD3-10	IGHJ4	IGKV1-39	IGKJ2	18	11																		37	6	42.0455	6.81818	6.16667
144	CARDHDQADVFDIC	CQQSYSTLYTF	IGHV3-53	IGHD1-1	IGHJ3	IGKV1-39	IGKJ2	14	11																		36	2	75	4.16667	18
143	CASSLPCDALASW	CQQSYSTPLTF	IGHV4-59	IGHD2-2	IGHJ5	IGKV1-39	IGKJ4	13	11																		24	3	55.814	6.97674	8
142	GASGRRGYEHWFDHW	CQQYGSSPPWTF	IGHV4-59	IGHD6-25	IGHJ5	IGKV3-20	IGKJ1	15	12																		19	1	57.5758	3.0303	19
141	CAHSRRHCDWLLLYYFDYW	CQQSYSSPLFTF	IGHV2-5	IGHD3-9	IGHJ4	IGKV1-39	IGKJ3	19	12																		27	3	41.5385	4.61538	9
140	GARDPHSGGWPGDYW	CQQLTNWPLF	IGHV3-30	IGHD6-19	IGHJ4	IGKV3-11	IGKJ4	15	10																		26	6	46.4286	10.7143	4.33333
140	WAREGQIRFDPW	CQQYGNSRFTF	IGHV3-11		IGHJ5	IGKV3-20	IGKJ3	12	11																		24	2	42.1053	3.50877	12
140	CARVRYYCSGEYCYDPLILDYW	CQQYGSSPETF	IGHV1-18	IGHD2-15	IGHJ4	IGKV3-20	IGKJ2	22	11																		33	4	56.8966	6.89655	8.25
139	CASGRRGYEKWFDPW	CQQYGSSPPWTF	IGHV4-39	IGHD6-25	IGHJ5	IGKV3-20	IGKJ1	15	12																		4	1	40	10	4
139	GASGRLGYEYWFDHW	CQQYGSSPPWTF	IGHV4-4	IGHD6-25	IGHJ5	IGKV3-20	IGKJ1	15	12																		21	21	39.6226	39.6226	1
139	CANSYSGTAIAVAATQPFNIW	CQQYNTYPPTF	IGHV3-74	IGHD6-19	IGHJ3	IGKV1-16	IGKJ3	21	11																		25	4	30.4878	4.87805	6.25
139	CVNARTGNGDDHFSYW	CQQYNSYPLTF	IGHV3-23	IGHD1-1	IGHJ4	IGKV1-5	IGKJ4	16	11																		1110	213	47.3954	9.09479	5.21127
139	CAHSRRYFDWLLLYYFDHW	CQQSYSSPLFTF	IGHV2-5	IGHD3-9	IGHJ4	IGKV1-39	IGKJ3	19	12																		49	6	59.0361	7.22892	8.16667
139	CARLRAVTGTTDYFDDW	CQQSYSTPRTF	IGHV4-39	IGHD6-19	IGHJ4	IGKV1-39	IGKJ2	17	11																		20	1	55.5556	2.77778	20
138	GASGRLGYENWFDTW	CQQYGSSPPWTF	IGHV4-4	IGHD6-25	IGHJ5	IGKV3-20	IGKJ1	15	12																		12	1	70.5882	5.88235	12
138	CAKLRGLYYYDIHGYCTSDYW	CQQYGSSPPWTF	IGHV3-30	IGHD3-22	IGHJ4	IGKV3-20	IGKJ1	21	12																		18	8	32.1429	14.2857	2.25
138	YAHSRRYFDWLLLYYFDYW	CQQSYSSPLFTF	IGHV2-5	IGHD3-9	IGHJ4	IGKV1-39	IGKJ3	19	12																		37	22	36.6337	21.7822	1.68182
137	CAGDSRRWPPAAYDLW	CLQHYTYPRITF	IGHV4-4	IGHD4-23	IGHJ4	IGKV1-17	IGKJ4	16	12																		16	3	43.2432	8.10811	5.33333
137	CARGRLGYEKWFDPW	CQQYGSSPPWTF	IGHV4-4	IGHD6-25	IGHJ5	IGKV3-20	IGKJ1	15	12																		42	5	48.2759	5.74713	8.4
136	WASGRLGYENWFDHW	CQQYGSSPPWTF	IGHV4-4	IGHD6-25	IGHJ5	IGKV3-20	IGKJ1	15	12																		19	13	20.4301	13.9785	1.46154
136	CAKRRYCRSSSCSYFDYW	CQQSYSTPLTF	IGHV3-23	IGHD2-2	IGHJ4	IGKV1-39	IGKJ4	18	11																		24	4	50	8.33333	6
135	GVRDRREQQLARFVQYFDYW	CQQRSNWPPRYTF	IGHV4-59	IGHD1-1	IGHJ4	IGKV1-39	IGKJ2	20	13																		24	3	61.5385	7.69231	8
135	CASGGLGYENWFDHW	CQQYGSSPPWTF	IGHV4-4	IGHD6-25	IGHJ5	IGKV3-20	IGKJ1	15	12																		7	1	63.6364	9.09091	7
135	CASGRLGYDNWFDHW	CQQYGSSPPWTF	IGHV4-4	IGHD6-25	IGHJ5	IGKV3-20	IGKJ1	15	12																		25	4	54.3478	8.69565	6.25
132	CARRRAVTGTPDYFDYW	CQQSYSTPRTF	IGHV4-4	IGHD6-19	IGHJ4	IGKV1-39	IGKJ2	17	11																		26	2	45.614	3.50877	13
132	CAKLRGPYYYDIHGYWTSDYW	CQQYGSSPPWTF	IGHV3-30	IGHD3-22	IGHJ4	IGKV3-20	IGKJ1	21	12																		21	7	34.4262	11.4754	3
132	CAKLRGIYYYDIHGYWTSDYW	CQQYGSSPPWTF	IGHV3-30	IGHD3-22	IGHJ4	IGKV3-20	IGKJ1	21	12																		42	10	45.6522	10.8696	4.2
132	CARDSGIPMIVVVHEIDYW	CQETNNWTF	IGHV3-30	IGHD3-22	IGHJ4	IGKV1-5	IGKJ1	19	9																		28	6	48.2759	10.3448	4.66667
130	CAGGRLGYENWFDHW	CQQYGSSPPWTF	IGHV4-39	IGHD6-25	IGHJ5	IGKV3-20	IGKJ1	15	12																		21	4	33.871	6.45161	5.25
129	CASFGVTHSRPDYW	CQQYNTWPRTF	IGHV4-4	IGHD2-21	IGHJ4	IGKV3-15	IGKJ2	14	11																		20	11	41.6667	22.9167	1.81818
129	GARGRLGYEHWLDHW	CQQYGSSPPWTF	IGHV4-4	IGHD6-25	IGHJ4	IGKV3-20	IGKJ1	15	12																		12	7	29.2683	17.0732	1.71429
129	CVNARTGNGDDHFAYW	CQQYNSYPLTF	IGHV3-23	IGHD1-1	IGHJ4	IGKV1-5	IGKJ4	16	11																		21	3	42.8571	6.12245	7
127	CARGSLGYENWFDPW	CQQYGSSPPWTF	IGHV4-39	IGHD6-25	IGHJ5	IGKV3-20	IGKJ1	15	12																		6	4	37.5	25	1.5
127	CARQKFGLETDHDPFDIW	CQQSYSTPLTF	IGHV5-51	IGHD3-16	IGHJ3	IGKV1-39	IGKJ4	18	11																		19	4	27.5362	5.7971	4.75
127	CASQQFGLETDHDPFDIW	CQQSYSTPLTF	IGHV5-51	IGHD3-16	IGHJ3	IGKV1-39	IGKJ4	18	11																		30	10	40	13.3333	3
126	CAGDAGRTMIVVGHEIDYW	.	IGHV3-30	IGHD3-22	IGHJ4	IGKV1-5	IGKJ1	19	1																		14	5	29.1667	10.4167	2.8
126	CAHSRRYFDWLLLYYFDSW	CQQSYSSPLFTF	IGHV2-5	IGHD3-9	IGHJ4	IGKV1-39	IGKJ3	19	12																		12	6	48	24	2
126	CARQRFGLETDHDPFDIW	CQQSYSTPLTF	IGHV5-51	IGHD3-16	IGHJ3	IGKV1-39	IGKJ4	18	11																		28	5	41.1765	7.35294	5.6
126	CASGRLGFENWFDPW	CQQYGSSPPWTF	IGHV4-59	IGHD3-16	IGHJ5	IGKV3-20	IGKJ1	15	12																		7	1	58.3333	8.33333	7
125	CPSGRLGYENWFDPW	CQQYGSSPPWTF	IGHV4-4	IGHD1-1	IGHJ5	IGKV3-20	IGKJ1	15	12																		22	13	21.3592	12.6214	1.69231
125	CSRLRAVTGTTDYFDYW	CQQSYSTPRTF	IGHV4-59	IGHD6-19	IGHJ4	IGKV1-39	IGKJ2	17	11																		9	8	28.125	25	1.125
124	CARQQFGLETDHDPCDIW	CQQSYSTPLTF	IGHV5-51	IGHD3-16	IGHJ3	IGKV1-39	IGKJ4	18	11																		20	4	34.4828	6.89655	5
123	CAHSRRYFGWLLLYYFDYW	CQQSYSSPLFTF	IGHV2-5	IGHD3-9	IGHJ4	IGKV1-39	IGKJ3	19	12																		23	2	34.8485	3.0303	11.5
122	CAHSRRYYDWLLLYYFDYW	CQQSYSSPLFTF	IGHV2-5	IGHD3-9	IGHJ4	IGKV1-39	IGKJ3	19	12																		19	4	35.8491	7.54717	4.75
121	CARQQFGLESDHDPFDIW	CQQSYSTPLTF	IGHV5-51	IGHD3-16	IGHJ3	IGKV1-39	IGKJ4	18	11																		16	1	64	4	16
121	CARGGNHRFDYW	CQQFGSSPLTF	IGHV3-74	IGHD1-14	IGHJ4	IGKV3-20	IGKJ4	12	11																		31	2	77.5	5	15.5
120	CGNARTGNGDDHFVYW	CQQYNSYPLTF	IGHV3-23	IGHD1-1	IGHJ4	IGKV1-5	IGKJ4	16	11																		30	8	42.2535	11.2676	3.75
120	CVNAHIDHGDYTKNYW	CQQYNSYPLTF	IGHV3-23	IGHD4-17	IGHJ4	IGKV1-5	IGKJ4	16	11																		22	5	39.2857	8.92857	4.4
120	CARGRLGYENWLDPW	CQQYGSSPPWTF	IGHV4-4	IGHD6-25	IGHJ5	IGKV3-20	IGKJ1	15	12																		23	3	48.9362	6.38298	7.66667
120	CAHSRRYFAWLLLYYFDYW	CQQSYSSPLFTF	IGHV2-5	IGHD3-9	IGHJ4	IGKV1-39	IGKJ3	19	12																		16	9	25	14.0625	1.77778
119	CASAHIDHGDYTKNYW	CQQYGSSPLWTF	IGHV3-23	IGHD4-17	IGHJ4	IGKV3-20	IGKJ2	16	12																		205	15	59.9415	4.38596	13.6667
119	CAKYSDSGTYLDYC	CQQSYSTPYTF	IGHV3-23	IGHD3-10	IGHJ4	IGKV1-39	IGKJ2	14	11																		351	19	67.5	3.65385	18.4737
119	GTRGGNHRFDYW	CQQFGSSPLTF	IGHV3-74	IGHD4-23	IGHJ4	IGKV3-20	IGKJ4	12	11																		537	74	55.1335	7.59754	7.25676
118	WMDTSMKKSWDYW	CHQYGSSPPWTF	IGHV3-15	IGHD5-5	IGHJ4	IGKV3-20	IGKJ1	13	12																		22	2	41.5094	3.77358	11
118	CAKGDGSASGVDSW	CQKYDSAPWTF	IGHV3-30	IGHD5-5	IGHJ4	IGKV1-27	IGKJ1	14	11																		23	1	58.9744	2.5641	23
117	CGNARKGNGDDHFDYW	CQQYNSYPLTF	IGHV3-23	IGHD1-1	IGHJ4	IGKV1-5	IGKJ4	16	11																		6	6	22.2222	22.2222	1
117	CARVRAVTGTTDYFDYW	CQQSYSTPRTF	IGHV4-39	IGHD6-19	IGHJ4	IGKV1-39	IGKJ1	17	11																		23	3	50	6.52174	7.66667
117	CAHSRRYFDWLLLYYYDYW	CQQSYSSPLFTF	IGHV2-5	IGHD3-9	IGHJ4	IGKV1-39	IGKJ3	19	12																		26	3	57.7778	6.66667	8.66667
117	CARVVGDRRYSYVYGMDVW	CQQSYSTPNTF	IGHV4-39	IGHD1-26	IGHJ6	IGKV1-39	IGKJ2	19	11																		40	10	53.3333	13.3333	4
116	CAKYSDSGPYLDYW	CQQSYSTPYTF	IGHV3-23	IGHD3-10	IGHJ4	IGKV1-39	IGKJ2	14	11																		71	11	55.9055	8.66142	6.45455
114	WASGRLGDENWFDPW	CQQYGSSPPWTF	IGHV4-4	IGHD3-16	IGHJ5	IGKV3-20	IGKJ1	15	12																		581	17	60.0207	1.7562	34.1765
114	CARGFLRGGWNDVDYYYGMDVW	CQQYNSYPWTF	IGHV4-34	IGHD1-1	IGHJ6	IGKV1-5	IGKJ1	22	11																		29	2	72.5	5	14.5
113	CARDKRWLGRGGGAFDIW	CLQYNSYTYTF	IGHV1-18	IGHD6-19	IGHJ3	IGKV1-17	IGKJ2	18	11																		23	4	54.7619	9.52381	5.75
112	CESGRLGYENWFDPW	CQQSYSTPFTF	IGHV4-4	IGHD6-25	IGHJ5	IGKV1-39	IGKJ3	15	11																		583	23	63.7856	2.51641	25.3478
112	CAKLRGLYYYDIHGYWASDYW	CQQYGSSPPWTF	IGHV3-30	IGHD3-22	IGHJ4	IGKV3-20	IGKJ1	21	12																		5	2	35.7143	14.2857	2.5
112	CARGTCSVCGWCDGTTENYFDSW	CQQLTNWPLF	IGHV4-59	IGHD2-21	IGHJ4	IGKV3-11	IGKJ4	23	10																		1979	360	56.7699	10.327	5.49722
112	CAKLRGLYDYDIHGYWTSDYW	CQQYGSSPPWTF	IGHV3-30	IGHD3-22	IGHJ4	IGKV3-20	IGKJ1	21	12																		20	4	43.4783	8.69565	5
112	CAHSRRYFYWLLLYYFDYW	CQQSYSSPLFTF	IGHV2-5	IGHD3-9	IGHJ4	IGKV1-39	IGKJ3	19	12																		24	2	50	4.16667	12
111	GARGRLGYENWLDPW	CQQYGSSPPWTF	IGHV4-59	IGHD6-25	IGHJ5	IGKV3-20	IGKJ1	15	12																		27	3	71.0526	7.89474	9
111	CARGRLGYDNWFDPW	CQQYGSSPPWTF	IGHV4-39	IGHD6-25	IGHJ5	IGKV3-20	IGKJ1	15	12																		23	3	69.697	9.09091	7.66667
111	CARHRVYGSGTYHYFDSW	CQQSYSTPRTF	IGHV4-39	IGHD3-10	IGHJ5	IGKV1-39	IGKJ2	18	11																		21	17	46.6667	37.7778	1.23529
110	CGNARKGNGDDHFAYW	CQQYNSYPLTF	IGHV3-23	IGHD1-1	IGHJ4	IGKV1-5	IGKJ4	16	11																		17	2	41.4634	4.87805	8.5
110	CARRRAVTGPTDYFDYW	CQQSYSTPRTF	IGHV4-4	IGHD6-19	IGHJ4	IGKV1-39	IGKJ2	17	11																		27	4	32.1429	4.7619	6.75
109	CERDQRWMGRGGGAFDIW	CLQYNSYTYTF	IGHV1-18	IGHD6-19	IGHJ3	IGKV1-17	IGKJ2	18	11																		10	1	47.619	4.7619	10
109	CARLRAVNGTTDYFDYW	CQQSYSTPRTF	IGHV4-59	IGHD6-19	IGHJ4	IGKV1-39	IGKJ2	17	11																		20	6	35.0877	10.5263	3.33333
109	CAILRAVTGTTDYFDYW	CQQSYSTPRTF	IGHV4-4	IGHD6-19	IGHJ4	IGKV1-39	IGKJ1	17	11																		24	9	41.3793	15.5172	2.66667
108	CAKDVDWSFDIW	CQQYNSYPWTF	IGHV3-48	IGHD3-9	IGHJ3	IGKV1-5	IGKJ1	12	11																		25	5	51.0204	10.2041	5
108	CARIRAVTGPPDYFDYW	CQQSYSTPRTF	IGHV4-4	IGHD6-19	IGHJ4	IGKV1-39	IGKJ2	17	11																		8	6	17.3913	13.0435	1.33333
108	CARDSGINMIVVVHEIDYW	CQETNNWTF	IGHV3-30	IGHD3-22	IGHJ4	IGKV1-5	IGKJ1	19	9																		46	3	58.2278	3.79747	15.3333
107	CASGSLGYDNWFDPW	CQQYGSSPPWTF	IGHV4-4	IGHD6-25	IGHJ5	IGKV3-20	IGKJ1	15	12																		14	10	34.1463	24.3902	1.4
107	CAHSRGYFDWLLLYYFDYW	CQQSYSSPLFTF	IGHV2-5	IGHD3-9	IGHJ4	IGKV1-39	IGKJ3	19	12																		9	1	81.8182	9.09091	9
107	CAHSIRYFDWLLLYYFDYW	CQQSYSSPLFTF	IGHV2-5	IGHD3-9	IGHJ4	IGKV1-39	IGKJ3	19	12																		530	19	67.602	2.42347	27.8947
107	CARKQFGLETDHDPFDIW	CQQSYSTPLTF	IGHV5-51	IGHD6-19	IGHJ3	IGKV1-39	IGKJ4	18	11																		20	2	64.5161	6.45161	10
106	CARQHLKNDSVRGSYRDDAFDIW	CQQYNTWPRTF	IGHV4-39	IGHD3-16	IGHJ3	IGKV3-15	IGKJ2	23	11																		13	1	40.625	3.125	13
106	WASGRLGYENWCDPW	CQQYGSSPPWTF	IGHV4-39	IGHD6-25	IGHJ5	IGKV3-20	IGKJ1	15	12																		19	3	52.7778	8.33333	6.33333
106	WASGRLGYEKWFDPW	CQQYGSSPPWTF	IGHV4-4	IGHD6-25	IGHJ5	IGKV3-20	IGKJ1	15	12																		1271	192	56.4137	8.52197	6.61979
106	CGNARTGKGDDHFGYW	CQQYNSYPLTF	IGHV3-23	IGHD1-1	IGHJ4	IGKV1-5	IGKJ4	16	11																		33	1	75	2.27273	33
106	CAKGDGAASGVDSW	CQKYDSAPWTF	IGHV3-30	IGHD6-13	IGHJ4	IGKV1-27	IGKJ1	14	11																		29	1	78.3784	2.7027	29
106	CAHSRRYFDWLMLYYFDYW	CQQSYSSPLFTF	IGHV2-5	IGHD3-9	IGHJ4	IGKV1-39	IGKJ3	19	12																		20	8	38.4615	15.3846	2.5
105	WGSGRLGYENWFDPW	CQQYGSSPPWTF	IGHV4-4	IGHD6-19	IGHJ5	IGKV3-20	IGKJ1	15	12																		32	7	53.3333	11.6667	4.57143
105	GGSGRLGYENWFDPW	CQQYGSSPPWTF	IGHV4-39	IGHD6-19	IGHJ5	IGKV3-20	IGKJ1	15	12																		21	2	72.4138	6.89655	10.5
105	GARGRLGYEYWFDPW	CQQYGSSPPWTF	IGHV4-4	IGHD6-25	IGHJ5	IGKV3-20	IGKJ1	15	12																		43	16	40.1869	14.9533	2.6875
105	CTRGENHRFDYW	CQQFGSSPLTF	IGHV3-74	IGHD1-14	IGHJ4	IGKV3-20	IGKJ4	12	11																		24	2	53.3333	4.44444	12
104	WRDTSMKKSWDYW	CQQYNTWPRTF	IGHV3-15	IGHD5-5	IGHJ4	IGKV3-15	IGKJ2	13	11																		23	1	53.4884	2.32558	23
104	CASGRRGDENWFDPW	CQQYGSSPPWTF	IGHV4-59	IGHD7-27	IGHJ5	IGKV3-20	IGKJ1	15	12																		2151	88	66.1439	2.70603	24.4432
104	GASGRLGYENCFDPW	CQQYGSSPPWTF	IGHV4-4	IGHD6-25	IGHJ5	IGKV3-20	IGKJ1	15	12																		5	5	16.6667	16.6667	1
104	CSRQQFGLETDHDPFDIW	CQQSYSTPLTF	IGHV5-51	IGHD3-16	IGHJ3	IGKV1-39	IGKJ4	18	11																		11	2	30.5556	5.55556	5.5
104	CARGTGSVCGWCDGTTENYFDPW	CQQLTNWPLF	IGHV4-59	IGHD2-21	IGHJ4	IGKV3-11	IGKJ4	23	10																		15	1	62.5	4.16667	15
103	CASGRLGYENGFDTW	CQQYGSSPPWTF	IGHV4-39	IGHD6-25	IGHJ5	IGKV3-20	IGKJ1	15	12																		27	10	40.2985	14.9254	2.7
103	GARGRRGYENWLDHW	CQQYGSSPPWTF	IGHV4-4	IGHD6-25	IGHJ5	IGKV3-20	IGKJ1	15	12																		17	4	28.3333	6.66667	4.25
103	CAHIRRYFDWLLLYYFDYW	CQQSYSSPLFTF	IGHV2-5	IGHD3-9	IGHJ4	IGKV1-39	IGKJ3	19	12																		22	1	61.1111	2.77778	22
103	CAHSRRYFVWLLLYYFDYW	CQQSYSSPLFTF	IGHV2-5	IGHD3-9	IGHJ4	IGKV1-39	IGKJ3	19	12																		20	3	55.5556	8.33333	6.66667
102	CMDTSMKKSCDYW	CHQYGSSPPWTF	IGHV3-15	IGHD5-5	IGHJ4	IGKV3-20	IGKJ1	13	12																		23	3	65.7143	8.57143	7.66667
101	CVRDRREQQLARFVQSFDYW	CQQRSNWPPRYTF	IGHV4-59	IGHD1-1	IGHJ4	IGKV1-39	IGKJ2	20	13																		14	5	33.3333	11.9048	2.8
101	GAGGRLGYENWFDHW	CQQYGSSPPWTF	IGHV4-59	IGHD6-25	IGHJ5	IGKV3-20	IGKJ1	15	12																		23	6	38.3333	10	3.83333
100	CASGRLGYQNWFDPW	CQQYGSSPPWTF	IGHV4-4	IGHD7-27	IGHJ5	IGKV3-20	IGKJ1	15	12																		14	4	35.8974	10.2564	3.5
100	CARLRAVTGTTDYFDSW	CQQSYSTPRTF	IGHV4-59	IGHD6-19	IGHJ4	IGKV1-39	IGKJ2	17	11																		25	1	64.1026	2.5641	25
99	CAKDRSAWQVAYYHGMDVW	CQQLNSYPRTF	IGHV3-30	IGHD6-19	IGHJ6	IGKV1-9	IGKJ1	19	11																		21	3	45.6522	6.52174	7
99	GARGGLGYEHWFDHW	CQQYGSSPPWTF	IGHV4-4	IGHD6-25	IGHJ5	IGKV3-20	IGKJ1	15	12																		713	66	60.2196	5.57432	10.803
98	GASGRLGYENWFDPC	CQQYGSSPPWTF	IGHV4-4	IGHD6-25	IGHJ5	IGKV3-20	IGKJ1	15	12																		9	7	21.9512	17.0732	1.28571
98	CASGRRGYEHWFDHW	CQQYGSSPPWTF	IGHV4-59	IGHD6-25	IGHJ5	IGKV3-20	IGKJ1	15	12																		17	4	60.7143	14.2857	4.25
97	CARGRLGDENWFDPW	CQQYGSSPPWTF	IGHV4-39	IGHD3-16	IGHJ5	IGKV3-20	IGKJ1	15	12																		23	3	43.3962	5.66038	7.66667
96	CARGRLGYEYWFDPW	CQQYGSSPPWTF	IGHV4-4	IGHD6-25	IGHJ5	IGKV3-20	IGKJ1	15	12																		11	6	28.9474	15.7895	1.83333
96	GARGGLGYENWFDHW	CQQYGSSPPWTF	IGHV4-4	IGHD6-25	IGHJ5	IGKV3-20	IGKJ1	15	12																		25	1	62.5	2.5	25
96	CARLRAVTGTTDYFDYR	CQQSYSTPRTF	IGHV4-59	IGHD6-19	IGHJ4	IGKV1-39	IGKJ2	17	11																		25	3	54.3478	6.52174	8.33333
95	CARGRLGYENWLDHW	CQQYGSSPPWTF	IGHV4-4	IGHD6-25	IGHJ4	IGKV3-20	IGKJ1	15	12																		10	2	30.303	6.06061	5
95	CTRKRDSGDYGAYDYW	CLQHDNLPYTF	IGHV3-23	IGHD4-17	IGHJ4	IGKV5-2	IGKJ2	16	11																		24	4	53.3333	8.88889	6
95	GAKDVDWAFDIW	CQQYNSYPWTF	IGHV3-48	IGHD3-9	IGHJ3	IGKV1-5	IGKJ1	12	11																		16	2	45.7143	5.71429	8
95	CARQQFGLENDHDPFDIW	CQQSYSTPLTF	IGHV5-51	IGHD3-16	IGHJ3	IGKV1-39	IGKJ4	18	11																		160	25	54.4218	8.5034	6.4
95	CARDSGITMIVVVHEIDDW	CQETNNWTF	IGHV3-30	IGHD3-22	IGHJ4	IGKV1-5	IGKJ1	19	9																		16	2	53.3333	6.66667	8
95	CAHSRRYFDWLLLDYFDYW	CQQSYSSPLFTF	IGHV2-5	IGHD3-9	IGHJ4	IGKV1-39	IGKJ3	19	12																		14	5	45.1613	16.129	2.8
95	CARLRAVTSTTDYFDYW	CQQSYSTPRTF	IGHV4-59	IGHD1-1	IGHJ4	IGKV1-39	IGKJ2	17	11																		15	3	40.5405	8.10811	5
94	CAKLRGLYYYDIHGDWTSDYW	CQQYGSSPPWTF	IGHV3-30	IGHD3-22	IGHJ4	IGKV3-20	IGKJ1	21	12																		14	9	31.8182	20.4545	1.55556
93	CASGRIGYENWFDTW	CQQYGSSPPWTF	IGHV4-59	IGHD6-25	IGHJ5	IGKV3-20	IGKJ1	15	12																		20	5	28.5714	7.14286	4
93	GASGRRGYENWLDHW	CQQYGSSPPWTF	IGHV4-4	IGHD6-25	IGHJ5	IGKV3-20	IGKJ1	15	12																		34	5	53.125	7.8125	6.8
93	CAKTWADSSGYYAAFDIW	CQQSYNTPLTF	IGHV3-30	IGHD3-22	IGHJ3	IGKV1-39	IGKJ4	18	11																		16	5	51.6129	16.129	3.2
92	CAKYSDSGSYLDYW	CQQSYSTPYTF	IGHV3-23	IGHD3-10	IGHJ4	IGKV1-39	IGKJ2	14	11																		8	7	42.1053	36.8421	1.14286
92	CARGRLGYENWCDPW	CQQYGSSPPWTF	IGHV4-4	IGHD6-25	IGHJ5	IGKV3-20	IGKJ1	15	12																		14	2	51.8519	7.40741	7
92	CASGSLGYENWFDHW	CQQYGSSPPWTF	IGHV4-39	IGHD6-25	IGHJ5	IGKV3-20	IGKJ1	15	12																		19	6	33.9286	10.7143	3.16667
92	CASGRPGYENGFDPW	CQQYGSSPPWTF	IGHV4-4	IGHD6-25	IGHJ5	IGKV3-20	IGKJ1	15	12																		13	2	50	7.69231	6.5
91	CGRLRAVTGTTDYFDYW	CQQSYSTPRTF	IGHV4-59	IGHD6-19	IGHJ4	IGKV1-39	IGKJ1	17	11																		15	5	40.5405	13.5135	3
90	CANSDSGTASEVAATQPFNIW	CQQYNTYPPTF	IGHV3-74	IGHD1-26	IGHJ3	IGKV1-16	IGKJ3	21	11																		16	2	34.7826	4.34783	8
90	CGNARKGKGDDHFGYW	CQQYNSYPLTF	IGHV3-23	IGHD1-14	IGHJ4	IGKV1-5	IGKJ4	16	11																		6	4	17.6471	11.7647	1.5
90	CASGRLGYEDWFDHW	CQQYGSSPPWTF	IGHV4-4	IGHD6-25	IGHJ5	IGKV3-20	IGKJ1	15	12																		13	1	43.3333	3.33333	13
90	FARLRAVTGTTDYFDYW	CQQSYSTPRTF	IGHV4-4	IGHD6-19	IGHJ4	IGKV1-39	IGKJ2	17	11																		17	1	58.6207	3.44828	17
90	CAHSRRSFDWLLLYYFDYW	CQQSYSSPLFTF	IGHV2-5	IGHD3-9	IGHJ4	IGKV1-39	IGKJ3	19	12																		11	6	29.7297	16.2162	1.83333
89	CERQQFGLETDNDPFDIW	CQQSYSTPLTF	IGHV5-51	IGHD3-16	IGHJ3	IGKV1-39	IGKJ4	18	11																		12	2	63.1579	10.5263	6
89	CARVTDYDSSGYYFRWVVYAKSLDYW	CQQYNSYTWTF	IGHV1-18	IGHD3-22	IGHJ4	IGKV1-5	IGKJ1	26	11																		45	2	78.9474	3.50877	22.5
89	GASGRPGYENWFDHW	CQQYGSSPPWTF	IGHV4-4	IGHD6-25	IGHJ5	IGKV3-20	IGKJ1	15	12																		16	2	42.1053	5.26316	8
89	FASGRLGYENWFDPC	CQQYGSSPPWTF	IGHV4-4	IGHD6-25	IGHJ5	IGKV3-20	IGKJ1	15	12																		293	34	47.7977	5.54649	8.61765
88	CASGRLGYENWFDHC	CQQYGSSPPWTF	IGHV4-59	IGHD6-25	IGHJ5	IGKV3-20	IGKJ1	15	12																		15	4	25.4237	6.77966	3.75
88	GASGRLGYEDWFDPW	CQQYGSSPPWTF	IGHV4-4	IGHD6-25	IGHJ5	IGKV3-20	IGKJ1	15	12																		9	4	21.9512	9.7561	2.25
88	CARGRLGYENGFDPW	CQQYGSSPPWTF	IGHV4-4	IGHD6-25	IGHJ5	IGKV3-20	IGKJ1	15	12																		13	1	38.2353	2.94118	13
88	CASGRPGYENWFDTW	CQQYGSSPPWTF	IGHV4-39	IGHD6-25	IGHJ5	IGKV3-20	IGKJ1	15	12																		15	2	75	10	7.5
88	CARQQFGLETDHEPFDIW	CQQSYSTPLTF	IGHV5-51	IGHD3-16	IGHJ3	IGKV1-39	IGKJ4	18	11																		22	3	70.9677	9.67742	7.33333
88	CVNARTGNGDDHFGNW	CQQYNSYPLTF	IGHV3-23	IGHD1-1	IGHJ4	IGKV1-5	IGKJ4	16	11																		21	3	67.7419	9.67742	7
87	CAREGQIRFDHW	CQQYGNSRFTF	IGHV3-11		IGHJ5	IGKV3-20	IGKJ3	12	11																		9	2	47.3684	10.5263	4.5
87	WASGSLGYENWFDPW	CQQYGSSPPWTF	IGHV4-4	IGHD6-25	IGHJ5	IGKV3-20	IGKJ1	15	12																		21	3	63.6364	9.09091	7
87	CARDSGITMIIVVHEIDYW	CQETNNWTF	IGHV3-30	IGHD3-22	IGHJ4	IGKV1-5	IGKJ1	19	9																		6	1	50	8.33333	6
87	CARQQFGLETYHDPFDIW	CQQSYSTPLTF	IGHV5-51	IGHD3-16	IGHJ3	IGKV1-39	IGKJ4	18	11																		11	2	29.7297	5.40541	5.5
87	CAKLRVLYYYDIHGYWTSDYW	CQQYGSSPPWTF	IGHV3-30	IGHD3-22	IGHJ4	IGKV3-20	IGKJ1	21	12																		11	7	29.7297	18.9189	1.57143
86	CASSRPFDALASW	CQQSYSTPLTF	IGHV4-59		IGHJ5	IGKV1-39	IGKJ4	13	11																		10	4	24.3902	9.7561	2.5
86	CAREHDQADGFDIW	CQQSYSTLYTF	IGHV3-53	IGHD1-1	IGHJ3	IGKV1-39	IGKJ2	14	11																		15	1	83.3333	5.55556	15
86	GARGRLGYEDWFDHW	CQQYGSSPPWTF	IGHV4-59	IGHD6-25	IGHJ5	IGKV3-20	IGKJ1	15	12																		18	3	36.7347	6.12245	6
86	CARQQFGLETEHDPFDIW	CQQSYSTPLTF	IGHV5-51	IGHD3-16	IGHJ3	IGKV1-39	IGKJ4	18	11																		13	4	61.9048	19.0476	3.25
86	CAKLRGLYFYDIHGYWTSDYW	CQQYGSSPPWTF	IGHV3-30	IGHD3-22	IGHJ4	IGKV3-20	IGKJ1	21	12																		15	1	68.1818	4.54545	15
86	WAKDRSAWQVSYYHGMDVW	CQQLNSYPRTF	IGHV3-30	IGHD3-10	IGHJ6	IGKV1-9	IGKJ1	19	11																		17	6	41.4634	14.6341	2.83333
86	CGRDQRWLGRGGGAFDIW	CLQYNSYTYTF	IGHV1-18	IGHD4-23	IGHJ3	IGKV1-17	IGKJ2	18	11																		3	3	17.6471	17.6471	1
85	CGNARKGNGDDHFVYW	CQQYNSYPLTF	IGHV3-23	IGHD1-1	IGHJ4	IGKV1-5	IGKJ4	16	11																		4	3	14.8148	11.1111	1.33333
85	GASGRLGYENWFDLW	CQQYGSSPPWTF	IGHV4-4	IGHD6-25	IGHJ5	IGKV3-20	IGKJ1	15	12																		17	3	50	8.82353	5.66667
85	CAGQQFGLETDHDPFDIW	CQQSYSTPLTF	IGHV5-51	IGHD3-16	IGHJ3	IGKV1-39	IGKJ4	18	11																		590	154	54.1781	14.1414	3.83117
85	CAHCRRYFDWLLLYYFDYW	CQQSYSSPLFTF	IGHV2-5	IGHD3-9	IGHJ4	IGKV1-39	IGKJ3	19	12																		3	1	37.5	12.5	3
85	CARDTGITMIVVVHEIDYW	CQETNNWTF	IGHV3-30	IGHD3-22	IGHJ4	IGKV1-5	IGKJ1	19	9																		13	7	25.4902	13.7255	1.85714
85	CARLRAVSGTTDYFDYW	CQQSYSTPRTF	IGHV4-39	IGHD6-19	IGHJ4	IGKV1-39	IGKJ2	17	11																		18	1	64.2857	3.57143	18
84	CGNARTGNGDDQFGYW	CQQYNSYPLTF	IGHV3-23	IGHD1-1	IGHJ4	IGKV1-5	IGKJ4	16	11																		11	2	26.8293	4.87805	5.5
84	CAREGQIRFDPC	CQQYGNSRFTF	IGHV3-11		IGHJ5	IGKV3-20	IGKJ3	12	11																		15	2	37.5	5	7.5
84	CARGGLGYENWFDPW	CQQYGSSPPWTF	IGHV4-4	IGHD6-25	IGHJ5	IGKV3-20	IGKJ1	15	12																		9	1	31.0345	3.44828	9
84	CASGRRGYDNWFDPW	CQQYGSSPPWTF	IGHV4-4	IGHD6-25	IGHJ5	IGKV3-20	IGKJ1	15	12																		18	1	69.2308	3.84615	18
84	CASGRLGYDNGFDPW	CQQYGSSPPWTF	IGHV4-4	IGHD6-25	IGHJ5	IGKV3-20	IGKJ1	15	12																		11	3	26.8293	7.31707	3.66667
83	VASGRLGYENWFDPW	CQQYGSSPPWTF	IGHV4-4	IGHD6-25	IGHJ5	IGKV3-20	IGKJ1	15	12																		3	2	14.2857	9.52381	1.5
83	CARGRLGYENWFDPC	CQQYGSSPPWTF	IGHV4-4	IGHD6-25	IGHJ5	IGKV3-20	IGKJ1	15	12																		16	9	39.0244	21.9512	1.77778
83	CARQKCGLETDHDPFDIW	CQQSYSTPLTF	IGHV5-51	IGHD5-24	IGHJ3	IGKV1-39	IGKJ4	18	11																		32	2	76.1905	4.7619	16
82	CASGRRGYENWFDPC	CQQYGSSPPWTF	IGHV4-4	IGHD6-25	IGHJ5	IGKV3-20	IGKJ1	15	12																		12	2	80	13.3333	6
82	CASGRFGYENWFDTW	CQQYGSSPPWTF	IGHV4-4	IGHD6-25	IGHJ5	IGKV3-20	IGKJ1	15	12																		15	10	41.6667	27.7778	1.5
82	CARDSVITMIVVVHEIDYW	CQETNNWTF	IGHV3-30	IGHD3-22	IGHJ4	IGKV1-5	IGKJ1	19	9																		21	2	50	4.7619	10.5
81	CGNARTGNGDDHFAYW	CQQYNSYPLTF	IGHV3-23	IGHD1-1	IGHJ4	IGKV1-5	IGKJ4	16	11																		19	2	73.0769	7.69231	9.5
81	CARDTHSGGWPGDYW	CQQLTNWPLF	IGHV3-30	IGHD6-19	IGHJ4	IGKV3-11	IGKJ4	15	10																		16	4	39.0244	9.7561	4
81	CASGRLGYENWFDYW	CQQYGSSPPWTF	IGHV4-4	IGHD6-25	IGHJ4	IGKV3-20	IGKJ1	15	12																		2	1	11.7647	5.88235	2
80	CASGRSGYENWFDPW	CQQYGSSPPWTF	IGHV4-4	IGHD3-22	IGHJ5	IGKV3-20	IGKJ1	15	12																		12	1	48	4	12
80	CAHGRRYFDWLLLYYFDYW	CQQSYSSPLFTF	IGHV2-5	IGHD3-9	IGHJ4	IGKV1-39	IGKJ3	19	12																		15	1	55.5556	3.7037	15
80	CAIDSGITMIVVVHEIDYW	CQETNNWTF	IGHV3-30	IGHD3-22	IGHJ4	IGKV1-5	IGKJ1	19	9																		16	3	41.0256	7.69231	5.33333
80	CMDTTMKKSWDYW	CQQYNTWPRTF	IGHV4-39	IGHD5-5	IGHJ4	IGKV3-15	IGKJ2	13	11																		11	3	26.1905	7.14286	3.66667
79	CANSDSGTAREVAATQPFNIW	CQQYNTYPPTF	IGHV3-74	IGHD1-26	IGHJ3	IGKV1-16	IGKJ3	21	11																		20	4	47.619	9.52381	5
79	CARDMDTYERGDYYTGAFDIW	CQQYKSHPWTF	IGHV1-69	IGHD3-22	IGHJ3	IGKV1-9	IGKJ1	21	11																		9	2	29.0323	6.45161	4.5
79	CAHRRRYCDWLLLYYFDYW	CQQSYSSPLFTF	IGHV2-5	IGHD3-9	IGHJ4	IGKV1-39	IGKJ3	19	12																		15	1	60	4	15
78	CASGRLGYENWCDHW	CQQYGSSPPWTF	IGHV4-4	IGHD6-25	IGHJ5	IGKV3-20	IGKJ1	15	12																		15	4	48.3871	12.9032	3.75
77	CGNARTGNGDDHFGYC	CQQYNSYPLTF	IGHV3-23	IGHD1-1	IGHJ4	IGKV1-5	IGKJ4	16	11																		15	2	50	6.66667	7.5
77	GARGGRGYEHWFDHW	CQQYGSSPPWTF	IGHV4-4	IGHD6-25	IGHJ5	IGKV3-20	IGKJ1	15	12																		13	1	65	5	13
77	GARGRRGYEHWLDHW	CQQYGSSPPWTF	IGHV4-59	IGHD6-25	IGHJ5	IGKV3-20	IGKJ1	15	12																		18	2	54.5455	6.06061	9
77	CAKYSDSGTCLDYW	CQQSYSTPYTF	IGHV3-23	IGHD3-10	IGHJ4	IGKV1-39	IGKJ2	14	11																		28	4	40.5797	5.7971	7
76	CAHSRRYLDWLLRYYFDYW	CQQSYSSPLFTF	IGHV2-5	IGHD3-9	IGHJ4	IGKV1-39	IGKJ3	19	12																		4	2	57.1429	28.5714	2
76	WASGRLGYENCFDPW	CQQYGSSPPWTF	IGHV4-4	IGHD6-25	IGHJ5	IGKV3-20	IGKJ1	15	12																		9	2	33.3333	7.40741	4.5
76	CASGSLGYENCFDPW	CQQYGSSPPWTF	IGHV4-39	IGHD6-25	IGHJ5	IGKV3-20	IGKJ1	15	12																		15	3	40.5405	8.10811	5
76	CTSGGNHRFDYW	CQQFGSSPLTF	IGHV3-30	IGHD1-14	IGHJ4	IGKV3-20	IGKJ4	12	11																		9	2	37.5	8.33333	4.5
75	CARGRLGYEYWFDHW	CQQYGSSPPWTF	IGHV4-4	IGHD6-25	IGHJ5	IGKV3-20	IGKJ1	15	12																		8	3	22.8571	8.57143	2.66667
75	CARQQWGLETDHDPFDIW	CQQSYSTPLTF	IGHV5-51	IGHD6-19	IGHJ3	IGKV1-39	IGKJ4	18	11																		17	2	58.6207	6.89655	8.5
75	CARQQFGLETAHDPFDIW	CQQSYSTPLTF	IGHV5-51	IGHD3-16	IGHJ3	IGKV1-39	IGKJ4	18	11																		28	1	56	2	28
74	CARGRLGYENLFDPW	CQQYGSSPPWTF	IGHV4-4	IGHD6-25	IGHJ5	IGKV3-20	IGKJ1	15	12																		10	1	40	4	10
74	CARGRRGYEHWFDHW	CQQYGSSPPWTF	IGHV4-4	IGHD6-25	IGHJ5	IGKV3-20	IGKJ1	15	12																		16	2	42.1053	5.26316	8
74	GARGGRGYENWFDHW	CQQYGSSPPWTF	IGHV4-4	IGHD6-25	IGHJ5	IGKV3-20	IGKJ1	15	12																		17	10	38.6364	22.7273	1.7
74	CAHSRRYSDWLLLYYFDYW	CQQSYSSPLFTF	IGHV2-5	IGHD3-9	IGHJ4	IGKV1-39	IGKJ3	19	12																		18	11	23.3766	14.2857	1.63636
74	CAHSRRYFDWLLLYYIDYW	CQQSYSSPLFTF	IGHV2-5	IGHD3-9	IGHJ4	IGKV1-39	IGKJ3	19	12																		13	3	43.3333	10	4.33333
74	CARDHDQAYVFDIW	CQQYYSYLSLTF	IGHV3-53	IGHD1-1	IGHJ3	IGKV1-8	IGKJ4	14	12																		16	2	51.6129	6.45161	8
73	CALGPLGYYYGLDVW	CQQYYSYPLAF	IGHV5-51	IGHD3-10	IGHJ6	IGKV1-8	IGKJ3	15	11																		12	1	46.1538	3.84615	12
73	CARFGVTHSRPDYW	CQQYNTWPRTF	IGHV4-4	IGHD3-16	IGHJ4	IGKV3-15	IGKJ2	14	11																		18	2	58.0645	6.45161	9
73	CAKRRGRYYYDIHGYWTSDYW	CQQYGSSPPWTF	IGHV3-30	IGHD3-22	IGHJ4	IGKV3-20	IGKJ1	21	12																		23	2	69.697	6.06061	11.5
73	CASGSLGYEKWFDPW	CQQYGSSPPWTF	IGHV4-39	IGHD6-25	IGHJ5	IGKV3-20	IGKJ1	15	12																		10	1	45.4545	4.54545	10
73	CARLRSVTGTTDYFDYW	CQQSYSTPRTF	IGHV4-59	IGHD6-19	IGHJ4	IGKV1-39	IGKJ2	17	11																		9	1	60	6.66667	9
73	CAKLRGLYYYDIHGYLTSDYW	CQQYGSSPPWTF	IGHV3-30	IGHD3-22	IGHJ4	IGKV3-20	IGKJ1	21	12																		6	2	28.5714	9.52381	3
73	CARQQFGLETDHDPLDIW	CQQSYSTPLTF	IGHV5-51	IGHD3-16	IGHJ3	IGKV1-39	IGKJ4	18	11																		1	1	16.6667	16.6667	1
72	CARDSRRWPPAAYDLC	CLQHYTYPRITF	IGHV4-4	IGHD4-23	IGHJ4	IGKV1-17	IGKJ4	16	12																		9	3	25.7143	8.57143	3
72	GASGRLGYENLFDPW	CQQYGSSPPWTF	IGHV4-4	IGHD6-25	IGHJ5	IGKV3-20	IGKJ1	15	12																		15	2	50	6.66667	7.5
72	CGSGRLGYENWFDTW	CQQYGSSPPWTF	IGHV4-4	IGHD6-19	IGHJ5	IGKV3-20	IGKJ1	15	12																		8	3	20	7.5	2.66667
72	CMDSSMKKSWDYW	CQQYNTWPRTF	IGHV3-15	IGHD3-22	IGHJ4	IGKV3-15	IGKJ2	13	11																		21	4	51.2195	9.7561	5.25
72	CAKLRGLYYYDIHGYWTADYW	CQQYGSSPPWTF	IGHV3-30	IGHD3-22	IGHJ4	IGKV3-20	IGKJ1	21	12																		888	217	51.7784	12.6531	4.09217
72	CTRGLLRGGWNDVDYYYGMDVW	CQQYNSYPWTF	IGHV4-39	IGHD1-1	IGHJ6	IGKV1-5	IGKJ1	22	11																		9	3	22.5	7.5	3
71	CASSLPFDALDSW	CQQSYSTPLTF	IGHV4-59	IGHD2-21	IGHJ4	IGKV1-39	IGKJ4	13	11																		25	3	45.4545	5.45455	8.33333
71	GASGGLGYENWFDHW	CQQYGSSPPWTF	IGHV4-4	IGHD6-25	IGHJ5	IGKV3-20	IGKJ1	15	12																		19	2	50	5.26316	9.5
71	CASGRRGYENWCDPW	CQQYGSSPPWTF	IGHV4-39	IGHD6-25	IGHJ5	IGKV3-20	IGKJ1	15	12																		22	2	55	5	11
71	GARGGLGYENWFDPW	CQQYGSSPPWTF	IGHV4-4	IGHD6-25	IGHJ5	IGKV3-20	IGKJ1	15	12																		13	2	54.1667	8.33333	6.5
71	CASGSIGYENWFDPW	CQQYGSSPPWTF	IGHV4-4	IGHD3-22	IGHJ5	IGKV3-20	IGKJ1	15	12																		23	6	47.9167	12.5	3.83333
71	CAHSRRYFEWLLLYYFDYW	CQQSYSSPLFTF	IGHV2-5	IGHD3-9	IGHJ4	IGKV1-39	IGKJ3	19	12																		24	5	42.8571	8.92857	4.8
71	CAKDVDCAFDIW	CQQSYSTPLTF	IGHV3-48	IGHD5-5	IGHJ3	IGKV1-39	IGKJ4	12	11																		3	2	18.75	12.5	1.5
71	CVRDRREQQRARFVQYFDYW	CQQRSNWPPRYTF	IGHV4-59	IGHD1-1	IGHJ4	IGKV1-39	IGKJ2	20	13																		147	5	74.6193	2.53807	29.4
71	FARDSGITMIVVVHEIDYW	CQETNNWTF	IGHV3-30	IGHD3-22	IGHJ4	IGKV1-5	IGKJ1	19	9																		502	39	74.3704	5.77778	12.8718
70	GARGRRGYEYWFDHW	CQQYGSSPPWTF	IGHV4-59	IGHD6-25	IGHJ5	IGKV3-20	IGKJ1	15	12																		12	12	48	48	1
70	GTRKRDSGDYGASDYW	CLQHDNFPWTF	IGHV3-23	IGHD4-17	IGHJ4	IGKV5-2	IGKJ1	16	11																		22	3	53.6585	7.31707	7.33333
70	CARQQFGLETDHDPFEIW	CQQSYSTPLTF	IGHV5-51	IGHD3-16	IGHJ3	IGKV1-39	IGKJ4	18	11																		1827	272	63.9035	9.51382	6.71691
69	CASGRRGYEHWFDPW	CQQYGSSPPWTF	IGHV4-4	IGHD6-25	IGHJ5	IGKV3-20	IGKJ1	15	12																		11	3	42.3077	11.5385	3.66667
69	CASGRLGDDNWFDPW	CQQYGSSPPWTF	IGHV4-4	IGHD3-16	IGHJ5	IGKV3-20	IGKJ1	15	12																		20	2	55.5556	5.55556	10
69	CVRARTGNGDDHFGYW	CQQYNSYPLTF	IGHV3-23	IGHD1-1	IGHJ4	IGKV1-5	IGKJ4	16	11																		13	3	37.1429	8.57143	4.33333
69	CARDHDQSDVFDIW	CQQSYSTLYTF	IGHV3-53	IGHD1-1	IGHJ3	IGKV1-39	IGKJ2	14	11																		9	2	28.125	6.25	4.5
69	CAHSRRYFNWLLLYYFDYW	CQQSYSSPLFTF	IGHV2-5	IGHD3-9	IGHJ4	IGKV1-39	IGKJ3	19	12																		44	22	39.2857	19.6429	2
69	CTRGANHRFDYW	CQQFGSSPLTF	IGHV3-74	IGHD1-14	IGHJ4	IGKV3-20	IGKJ4	12	11																		9	6	24.3243	16.2162	1.5
68	CVKDDGMLTGYMGWFDSC	CQQYGSSPPITF	IGHV3-23	IGHD3-9	IGHJ5	IGKV3-20	IGKJ5	18	12																		5	3	13.8889	8.33333	1.66667
68	CASGRIGYENWFDHW	CQQYGSSPPWTF	IGHV4-59	IGHD6-25	IGHJ5	IGKV3-20	IGKJ1	15	12																		1	1	100	100	1
68	CARHIQFDWLRSCFDYW	CQQYGSSLTF	IGHV4-4	IGHD3-9	IGHJ4	IGKV3-20	IGKJ3	17	10																		19	1	67.8571	3.57143	19
68	CASGRLGYYNWFDPW	CQQYGSSPPWTF	IGHV4-4	IGHD6-25	IGHJ5	IGKV3-20	IGKJ1	15	12																		16	1	64	4	16
68	CAKGDGTAYGVDSW	CQKYDSAPWTF	IGHV3-48	IGHD5-5	IGHJ5	IGKV1-27	IGKJ1	14	11																		23	5	54.7619	11.9048	4.6
68	CAKGDGTASGVESW	CQKYDSAPWTF	IGHV3-48	IGHD5-24	IGHJ4	IGKV1-27	IGKJ1	14	11																		11	1	73.3333	6.66667	11
67	CGNARTGNGDDHCGYW	CQQYNSYPLTF	IGHV3-23	IGHD1-1	IGHJ4	IGKV1-5	IGKJ4	16	11																		9	7	31.0345	24.1379	1.28571
67	CARTTINNRPSYYFDYC	CQQYNSYPWTF	IGHV4-4	IGHD5-24	IGHJ4	IGKV1-5	IGKJ1	17	11																		11	3	35.4839	9.67742	3.66667
67	CGRGRLGYENWFDPW	CQQYGSSPPWTF	IGHV4-4	IGHD6-25	IGHJ5	IGKV3-20	IGKJ1	15	12																		24	3	63.1579	7.89474	8
67	CASGRRGYENGFDPW	CQQYGSSPPWTF	IGHV4-4	IGHD6-25	IGHJ5	IGKV3-20	IGKJ1	15	12																		10	4	29.4118	11.7647	2.5
67	GASGRLGYDNWFDHW	CQQYGSSPPWTF	IGHV4-34	IGHD6-25	IGHJ5	IGKV3-20	IGKJ1	15	12																		11	3	30.5556	8.33333	3.66667
67	CTRGGDHRFDYW	CQQFGSSPLTF	IGHV3-74	IGHD4-17	IGHJ4	IGKV3-20	IGKJ4	12	11																		8	4	38.0952	19.0476	2
67	GASGRLRYENWFDPW	CQQYGSSPPWTF	IGHV4-39	IGHD1-1	IGHJ5	IGKV3-20	IGKJ1	15	12																		14	5	32.5581	11.6279	2.8
66	CGNARTVNGDDHFGYW	CQQYNSYPLTF	IGHV3-23	IGHD1-1	IGHJ4	IGKV1-5	IGKJ4	16	11																		11	4	24.4444	8.88889	2.75
66	CAREGKIRFDPW	CQQYGNSRFTF	IGHV3-11	IGHD3-16	IGHJ5	IGKV3-20	IGKJ3	12	11																		749	145	47.0182	9.10232	5.16552
66	CASGRLKYENWFDPW	CQQYGSSPPWTF	IGHV4-4	IGHD1-1	IGHJ5	IGKV3-20	IGKJ1	15	12																		14	2	50	7.14286	7
65	CERTTINNRPSYYFDYW	CQQYNSYPWTF	IGHV4-4	IGHD5-24	IGHJ4	IGKV1-5	IGKJ1	17	11																		15	1	71.4286	4.7619	15
65	CARRQGSGWYEGVDYW	CQQYYSYPRTF	IGHV2-5	IGHD6-19	IGHJ4	IGKV1-8	IGKJ1	16	11																		5	5	17.8571	17.8571	1
65	CASGRLGDEKWFDPW	CQQYGSSPPWTF	IGHV4-39	IGHD3-16	IGHJ5	IGKV3-20	IGKJ1	15	12																		8	3	28.5714	10.7143	2.66667
65	CAKYSDSVTYLDYW	CQQSYSTPYTF	IGHV3-53	IGHD4-17	IGHJ4	IGKV1-39	IGKJ2	14	11																		18	6	33.9623	11.3208	3
65	CARHQFGLETDHDPFDIW	CQQSYSTPLTF	IGHV5-51	IGHD3-16	IGHJ3	IGKV1-39	IGKJ4	18	11																		3	3	12	12	1
65	CANAHIDHGDYPKNYW	CQQYGSSPLWTF	IGHV3-23	IGHD4-17	IGHJ4	IGKV3-20	IGKJ2	16	12																		14	2	48.2759	6.89655	7
65	CAKYSDSGNYLDYW	CQQSYSTPYTF	IGHV3-23	IGHD3-10	IGHJ4	IGKV1-39	IGKJ2	14	11																		13	4	30.9524	9.52381	3.25
65	CTRGGIHRFDYW	CQQFGSSPLTF	IGHV3-74	IGHD1-14	IGHJ4	IGKV3-20	IGKJ4	12	11																		17	4	36.9565	8.69565	4.25
64	CAREGQSRFDPW	CQQYGNSRFTF	IGHV3-11		IGHJ5	IGKV3-20	IGKJ3	12	11																		2	1	50	25	2
64	CARDPHSGGWPGDYC	CQQLTNWPLF	IGHV3-30	IGHD6-19	IGHJ4	IGKV3-11	IGKJ4	15	10																		16	5	41.0256	12.8205	3.2
64	CGSGRLGYENGFDPW	CQQYGSSPPWTF	IGHV4-4	IGHD6-19	IGHJ5	IGKV3-20	IGKJ1	15	12																		8	3	38.0952	14.2857	2.66667
64	GARGGLGYEYWFDHW	CQQYGSSPPWTF	IGHV4-4	IGHD6-25	IGHJ5	IGKV3-20	IGKJ1	15	12																		6	2	26.087	8.69565	3
64	CAGDSGRTMIVVVHEIDYW	CQETNNWTF	IGHV3-30	IGHD3-22	IGHJ4	IGKV1-5	IGKJ1	19	9																		3	2	21.4286	14.2857	1.5
63	CARDQHSGGWPGDYW	CQQYGSSPTWTF	IGHV3-30	IGHD6-19	IGHJ4	IGKV3-20	IGKJ1	15	12																		16	2	61.5385	7.69231	8
63	GASGRLEYENWFDPW	CQQYGSSPPWTF	IGHV4-39	IGHD6-6	IGHJ5	IGKV3-20	IGKJ1	15	12																		15	3	25.8621	5.17241	5
63	CANSDSVTAIAVAATQPFNIW	CQQYNTYPPTF	IGHV3-74	IGHD6-19	IGHJ3	IGKV1-16	IGKJ3	21	11																		11	2	27.5	5	5.5
63	CARLGAVTGTTDYFDYW	CQQSYSTPRTF	IGHV4-4	IGHD6-19	IGHJ4	IGKV1-39	IGKJ2	17	11																		9	2	39.1304	8.69565	4.5
62	CGNARTGNGDAHFGYW	CQQYNSYPLTF	IGHV3-23	IGHD1-1	IGHJ4	IGKV1-5	IGKJ4	16	11																		10	1	38.4615	3.84615	10
62	GASSLPFDALASW	CQQSYSTPLTF	IGHV4-59	IGHD2-21	IGHJ5	IGKV1-39	IGKJ4	13	11																		627	94	59.0952	8.85957	6.67021
62	CARHRCYGSGTYHYFDYW	CQQSYSTPRTF	IGHV4-39	IGHD3-10	IGHJ4	IGKV1-39	IGKJ2	18	11																		20	3	44.4444	6.66667	6.66667
62	CASSLPFDALASC	CQQSYSTPLTF	IGHV4-59	IGHD2-21	IGHJ4	IGKV1-39	IGKJ4	13	11																		4	2	40	20	2
62	WASGRLRYENWFDPW	CQQYGSSPPWTF	IGHV4-4	IGHD1-1	IGHJ5	IGKV3-20	IGKJ1	15	12																		4	4	16.6667	16.6667	1
62	CAKTWADSSGYYETFDIW	CQQSYNTPLTF	IGHV3-30	IGHD3-22	IGHJ3	IGKV1-39	IGKJ4	18	11																		10	7	21.2766	14.8936	1.42857
62	GASGRHGYENWFDPW	CQQYGSSPPWTF	IGHV4-39	IGHD2-8	IGHJ5	IGKV3-20	IGKJ1	15	12																		9	4	25.7143	11.4286	2.25
61	CAHCRRYCDWLLLYYFDYW	CQQSYSSPLFTF	IGHV2-5	IGHD3-9	IGHJ4	IGKV1-39	IGKJ3	19	12																		6	6	26.087	26.087	1
61	CAHSRRDCDWLLLYYFDYW	CQQSYSSPLFTF	IGHV2-5	IGHD3-9	IGHJ4	IGKV1-39	IGKJ3	19	12																		10	5	35.7143	17.8571	2
61	CAGGRRGYENWFDPW	CQQYGSSPPWTF	IGHV4-4	IGHD6-25	IGHJ5	IGKV3-20	IGKJ1	15	12																		17	1	73.913	4.34783	17
61	CSRHRFYGSGTYHYFDSW	CQQSYSTPRTF	IGHV4-39	IGHD3-10	IGHJ4	IGKV1-39	IGKJ2	18	11																		11	2	45.8333	8.33333	5.5
61	CAKEVDWAFDIW	CQQSYSRGLTF	IGHV3-48	IGHD3-9	IGHJ3	IGKV1-39	IGKJ4	12	11																		6	2	20	6.66667	3
60	GARGRPGYENWFDPW	CQQYGSSPPWTF	IGHV4-4	IGHD6-25	IGHJ5	IGKV3-20	IGKJ1	15	12																		10	2	41.6667	8.33333	5
60	CASGGRGYENWFDPW	CQQYGSSPPWTF	IGHV4-59	IGHD6-25	IGHJ5	IGKV3-20	IGKJ1	15	12																		12	1	63.1579	5.26316	12
60	CARRREGTGTTDYFDYW	CQQSYSTPRTF	IGHV4-4	IGHD1-1	IGHJ4	IGKV1-39	IGKJ1	17	11																		12	1	57.1429	4.7619	12
60	GASGRRGYEYWFDHW	CQQYGSSPPWTF	IGHV4-4	IGHD6-25	IGHJ5	IGKV3-20	IGKJ1	15	12																		75	11	61.9835	9.09091	6.81818
60	CASGRLGYENWSDHW	CQQYGSSPPWTF	IGHV4-4	IGHD6-25	IGHJ5	IGKV3-20	IGKJ1	15	12																		11	6	34.375	18.75	1.83333
60	CVRERREQQLARFVQYFDYW	CQQRSNWPPRYTF	IGHV4-59	IGHD1-1	IGHJ4	IGKV1-39	IGKJ2	20	13																		6	6	24	24	1
60	CSKTWADSSGYYATFDIW	CQQSYNTPLTF	IGHV3-30	IGHD3-22	IGHJ3	IGKV1-39	IGKJ4	18	11																		441	21	76.9634	3.66492	21
60	CARDHDQDDVFDIW	CQQYYSYLSLTF	IGHV3-53	IGHD1-1	IGHJ3	IGKV1-8	IGKJ4	14	12																		20	2	62.5	6.25	10
60	CAKYSDAGTYLDYW	CQQSYSTPYTF	IGHV3-23	IGHD3-10	IGHJ4	IGKV1-39	IGKJ2	14	11																		32	3	69.5652	6.52174	10.6667
60	CARLRAVTGTTDYFDFW	CQQSYSTPRTF	IGHV4-59	IGHD6-19	IGHJ4	IGKV1-39	IGKJ1	17	11																		18	1	78.2609	4.34783	18
59	CWNARTGNGDDHFGYW	CQQYNSYPLTF	IGHV3-23	IGHD1-1	IGHJ4	IGKV1-5	IGKJ4	16	11																		15	1	65.2174	4.34783	15
59	CAGDSGRTMIVVGHEIDYW	CQETNNWTF	IGHV3-30	IGHD3-22	IGHJ4	IGKV1-5	IGKJ1	19	9																		10	1	40	4	10
59	WASGRLGYENWFAPW	CQQYGSSPPWTF	IGHV4-39	IGHD6-25	IGHJ5	IGKV3-20	IGKJ1	15	12																		31	5	40.7895	6.57895	6.2
59	CASGRLGYENGVDPW	CQQYGSSPPWTF	IGHV4-4	IGHD6-25	IGHJ5	IGKV3-20	IGKJ1	15	12																		6	3	15.3846	7.69231	2
59	CASGRLGYENCFDHW	CQQYGSSPPWTF	IGHV4-59	IGHD6-25	IGHJ5	IGKV3-20	IGKJ1	15	12																		6	1	18.1818	3.0303	6
59	CARLRAVTGTKDYFDYW	CQQSYSTPRTF	IGHV4-59	IGHD6-19	IGHJ4	IGKV1-39	IGKJ2	17	11																		18	2	62.069	6.89655	9
59	CTRGGNHRVDYW	CQQFGSSPLTF	IGHV3-74	IGHD1-14	IGHJ4	IGKV3-20	IGKJ4	12	11																		11	2	35.4839	6.45161	5.5
58	WGNARKGNGDDHFGYW	CQQYNSYPLTF	IGHV3-23	IGHD1-1	IGHJ4	IGKV1-5	IGKJ4	16	11																		7	5	29.1667	20.8333	1.4
58	CARGGTRDILVVPAALVPFDLW	CQQCYGIPITF	IGHV1-3	IGHD2-2	IGHJ3	IGKV4-1	IGKJ5	22	11																		817	122	62.2239	9.2917	6.69672
58	GARGRPGYENWFDHW	CQQYGSSPPWTF	IGHV4-4	IGHD6-25	IGHJ5	IGKV3-20	IGKJ1	15	12																		8	1	34.7826	4.34783	8
58	CGSGRLGYENWFDHW	CQQYGSSPPWTF	IGHV4-39	IGHD6-19	IGHJ5	IGKV3-20	IGKJ1	15	12																		9	4	31.0345	13.7931	2.25
58	CASGRLGYENLFDHW	CQQYGSSPPWTF	IGHV4-4	IGHD6-25	IGHJ5	IGKV3-20	IGKJ1	15	12																		7	1	30.4348	4.34783	7
58	CASGRRGYEYWFDPW	CQQYGSSPPWTF	IGHV4-39	IGHD6-25	IGHJ5	IGKV3-20	IGKJ1	15	12																		28	3	58.3333	6.25	9.33333
58	CASGSLGYEYWFDPW	CQQYGSSPPWTF	IGHV4-4	IGHD6-25	IGHJ5	IGKV3-20	IGKJ1	15	12																		12	3	30.7692	7.69231	4
58	CARHRFYGSVTYHYFDSW	CQQSYSTPRTF	IGHV4-39	IGHD3-10	IGHJ4	IGKV1-39	IGKJ2	18	11																		22	1	81.4815	3.7037	22
58	CAKTWADSSGYYATCDIW	CQQYNSYHTF	IGHV3-30	IGHD3-22	IGHJ3	IGKV1-5	IGKJ2	18	10																		12	2	63.1579	10.5263	6
58	CARQHFGLETDHDPFDIW	CQQSYSTPLTF	IGHV5-51	IGHD3-10	IGHJ3	IGKV1-39	IGKJ4	18	11																		14	9	33.3333	21.4286	1.55556
58	CAKDVYWAFDIW	CQQSYSTPLTF	IGHV3-48	IGHD3-9	IGHJ3	IGKV1-39	IGKJ4	12	11																		19	4	39.5833	8.33333	4.75
57	CASSLPFDALAYW	CQQSYSTPLTF	IGHV4-59	IGHD2-21	IGHJ4	IGKV1-39	IGKJ4	13	11																		15	2	57.6923	7.69231	7.5
57	CANSDSGTASAVAAPQPFNIW	CQQYNTYPPTF	IGHV3-74	IGHD6-19	IGHJ3	IGKV1-16	IGKJ3	21	11																		7	2	43.75	12.5	3.5
57	WASGGLGYENWFDPW	CQQYGSSPPWTF	IGHV4-4	IGHD6-25	IGHJ5	IGKV3-20	IGKJ1	15	12																		11	2	52.381	9.52381	5.5
57	GASGRLGYEDWFDHW	CQQYGSSPPWTF	IGHV4-4	IGHD6-25	IGHJ5	IGKV3-20	IGKJ1	15	12																		12	1	60	5	12
57	CAHSRRYCDWLLLYSFDYW	CQQSYSSPLFTF	IGHV2-5	IGHD3-9	IGHJ4	IGKV1-39	IGKJ3	19	12																		10	1	41.6667	4.16667	10
57	CASGRLGDENWFDHW	CQQYGSSPPWTF	IGHV4-39	IGHD3-16	IGHJ5	IGKV3-20	IGKJ1	15	12																		1	1	50	50	1
57	CARIRAVTGTPDYFDYW	CQQSYSTPRTF	IGHV4-4	IGHD6-19	IGHJ4	IGKV1-39	IGKJ1	17	11																		13	5	50	19.2308	2.6
57	GAGGRLGYEHWFDHW	CQQSYSTPFTF	IGHV4-34	IGHD6-25	IGHJ5	IGKV1-39	IGKJ3	15	11																		234	15	54.8009	3.51288	15.6
57	CARQEFGLETDHDPFDIW	CQQSYSTPLTF	IGHV5-51	IGHD3-16	IGHJ3	IGKV1-39	IGKJ4	18	11																		6	6	100	100	1
57	GASGRLGYENSFDPW	CQQYGSSPPWTF	IGHV4-34	IGHD6-25	IGHJ5	IGKV3-20	IGKJ1	15	12																		229	10	62.3978	2.7248	22.9
57	CAHSRRYFDWLLLYYFDNW	CQQSYSSPLFTF	IGHV2-5	IGHD3-9	IGHJ4	IGKV1-39	IGKJ3	19	12																		19	18	20	18.9474	1.05556
57	CAHSTRYFDWLLLYYFDYW	CQQSYSSPLFTF	IGHV2-5	IGHD3-9	IGHJ4	IGKV1-39	IGKJ3	19	12																		12	3	34.2857	8.57143	4
56	CGNARQGNGDDHFGYW	CQQYNSYPLTF	IGHV3-23	IGHD1-1	IGHJ4	IGKV1-5	IGKJ4	16	11																		12	1	41.3793	3.44828	12
56	CAHSRGYCDWLLLYYFDYW	CQQSYSSPLFTF	IGHV2-5	IGHD3-9	IGHJ4	IGKV1-39	IGKJ3	19	12																		8	2	38.0952	9.52381	4
56	WASGRLGYENWFDPG	CQQYGSSPPWTF	IGHV4-4	IGHD6-25	IGHJ5	IGKV3-20	IGKJ1	15	12																		9	2	34.6154	7.69231	4.5
56	WASRRLGYENWFDPW	CQQYGSSPPWTF	IGHV4-4	IGHD6-25	IGHJ5	IGKV3-20	IGKJ1	15	12																		9	5	29.0323	16.129	1.8
56	CARGRLGYEDWFDPW	CQQYGSSPPWTF	IGHV4-4	IGHD6-25	IGHJ5	IGKV3-20	IGKJ1	15	12																		9	5	39.1304	21.7391	1.8
56	CASGRLGYDYWFDPW	CQQYGSSPPWTF	IGHV4-39	IGHD3-10	IGHJ5	IGKV3-20	IGKJ1	15	12																		18	2	69.2308	7.69231	9
56	CAGDAGITMIVVVHEIDYW	CQETNNWTF	IGHV3-30	IGHD3-22	IGHJ4	IGKV1-5	IGKJ1	19	9																		5	1	55.5556	11.1111	5
56	CTRRGNHRFDYW	CQQFGSSPLTF	IGHV3-74	IGHD4-23	IGHJ4	IGKV3-20	IGKJ4	12	11																		11	3	47.8261	13.0435	3.66667
55	CARAGLYNRIYPSSFDFW	CQQSYNSYTF	IGHV1-3	IGHD5-24	IGHJ4	IGKV1-39	IGKJ2	18	10																		14	2	51.8519	7.40741	7
55	CARGRLGYENCFDPW	CQQYGSSPPWTF	IGHV4-4	IGHD6-25	IGHJ5	IGKV3-20	IGKJ1	15	12																		1	1	50	50	1
55	CTRGGNNRFDYW	CQQFGSSPLTF	IGHV3-74	IGHD4-23	IGHJ4	IGKV3-20	IGKJ4	12	11																		16	4	44.4444	11.1111	4
55	WAGGRLGYENWFDPW	CQQYGSSPPWTF	IGHV4-34	IGHD1-26	IGHJ5	IGKV3-20	IGKJ1	15	12																		16	1	66.6667	4.16667	16
54	CARTTINNRPSYSFDYW	CQQYNSYPWTF	IGHV4-4	IGHD5-24	IGHJ4	IGKV1-5	IGKJ1	17	11																		27	8	61.3636	18.1818	3.375
54	CDSGRLGYENWFDHW	CQQYGSSPPWTF	IGHV4-4	IGHD6-25	IGHJ5	IGKV3-20	IGKJ1	15	12																		176	6	62.4113	2.12766	29.3333
54	CASGRLGYDNCFDPW	CQQYGSSPPWTF	IGHV4-4	IGHD6-25	IGHJ5	IGKV3-20	IGKJ1	15	12																		4	2	44.4444	22.2222	2
54	CAHSRRNFDWLLLYYFDYW	CQQSYSSPLFTF	IGHV2-5	IGHD3-9	IGHJ4	IGKV1-39	IGKJ3	19	12																		2	2	33.3333	33.3333	1
53	CGNARKGHGDDHFAYW	CQQYNSYPLTF	IGHV3-23	IGHD1-14	IGHJ4	IGKV1-5	IGKJ4	16	11																		7	1	43.75	6.25	7
53	WASGRLGYDNWFDPW	CQQYGSSPPWTF	IGHV4-4	IGHD6-25	IGHJ5	IGKV3-20	IGKJ1	15	12																		8	1	33.3333	4.16667	8
53	CASGRIGYENWFDSW	CQQYGSSPPWTF	IGHV4-59	IGHD6-25	IGHJ5	IGKV3-20	IGKJ1	15	12																		14	4	46.6667	13.3333	3.5
53	CARGRIGYENWFDPW	CQQYGSSPPWTF	IGHV4-39	IGHD6-25	IGHJ5	IGKV3-20	IGKJ1	15	12																		9	3	42.8571	14.2857	3
53	GASGRLGYEHWLDHW	CQQYGSSPPWTF	IGHV4-4	IGHD6-25	IGHJ5	IGKV3-20	IGKJ1	15	12																		15	4	35.7143	9.52381	3.75
53	CANSDSETAIAVAATQPFNIW	CQQYNTYPPTF	IGHV3-74	IGHD1-26	IGHJ3	IGKV1-16	IGKJ3	21	11																		9	3	25	8.33333	3
53	CARAVIYNRIYTSSFDFW	CQQSYNSYTF	IGHV1-3	IGHD5-24	IGHJ4	IGKV1-39	IGKJ2	18	10																		455	107	45.6369	10.7322	4.25234
53	CAKGGGTASGVDSW	CQKYDSAPWTF	IGHV3-30	IGHD5-5	IGHJ4	IGKV1-27	IGKJ1	14	11																		19	1	70.3704	3.7037	19
52	CARDSGRTRIVVVHEIDYW	CQETNNWTF	IGHV3-30	IGHD3-22	IGHJ4	IGKV1-5	IGKJ1	19	9																		5	5	100	100	1
52	SASGRLGYENWFDHW	CQQYGSSPPWTF	IGHV4-59	IGHD6-25	IGHJ5	IGKV3-20	IGKJ1	15	12																		12	1	52.1739	4.34783	12
52	CAKDLDWAFDIW	CQQYNSYPWTF	IGHV3-48	IGHD3-9	IGHJ3	IGKV1-5	IGKJ1	12	11																		12	2	40	6.66667	6
51	CASGRLGYEKWCDPW	CQQYGSSPPWTF	IGHV4-4	IGHD6-25	IGHJ5	IGKV3-20	IGKJ1	15	12																		12	3	34.2857	8.57143	4
51	CASGRLSYENWFDPW	CQQYGSSPPWTF	IGHV4-39	IGHD3-16	IGHJ5	IGKV3-20	IGKJ1	15	12																		9	2	34.6154	7.69231	4.5
50	CVNARKGNGDDHFDYW	CQQYNSYPLTF	IGHV3-23	IGHD1-1	IGHJ4	IGKV1-5	IGKJ4	16	11																		9	3	36	12	3
50	CAKGNSGGDCYSSVDVW	CQQSFNTLWTF	IGHV3-23	IGHD2-21	IGHJ6	IGKV1-39	IGKJ1	17	11																		7	2	35	10	3.5
50	CGSGSLGYENWFDPW	CQQYGSSPPWTF	IGHV4-4	IGHD6-19	IGHJ5	IGKV3-20	IGKJ1	15	12																		8	3	38.0952	14.2857	2.66667
50	GAGGRRGYEHWFDHW	CQQSYSTPFTF	IGHV4-34	IGHD6-25	IGHJ5	IGKV1-39	IGKJ3	15	11																		332	16	60.9174	2.93578	20.75
50	CEKLRGLYYYDIHGYWTSDYW	CQQYGSSPPWTF	IGHV3-30	IGHD3-22	IGHJ4	IGKV3-20	IGKJ1	21	12																		521	24	61.7299	2.8436	21.7083
50	CARDHDQADVLDIW	CQQYYSYLSLTF	IGHV3-53	IGHD1-1	IGHJ3	IGKV1-8	IGKJ4	14	12																		6	2	50	16.6667	3
49	WASGRLGYENLFDPW	CQQYGSSPPWTF	IGHV4-4	IGHD6-25	IGHJ5	IGKV3-20	IGKJ1	15	12																		5	2	29.4118	11.7647	2.5
49	CAHGRRYCDWLLLYYFDYW	CQQSYSSPLFTF	IGHV2-5	IGHD3-9	IGHJ4	IGKV1-39	IGKJ3	19	12																		17	7	53.125	21.875	2.42857
49	CARGRLGYENWFDPG	CQQYGSSPPWTF	IGHV4-39	IGHD6-25	IGHJ5	IGKV3-20	IGKJ1	15	12																		5	4	38.4615	30.7692	1.25
49	GARGRLGYENGFDPW	CQQYGSSPPWTF	IGHV4-4	IGHD6-25	IGHJ5	IGKV3-20	IGKJ1	15	12																		13	3	36.1111	8.33333	4.33333
49	CARDSGITMIVVVHEIDHW	CQETNNWTF	IGHV3-30	IGHD3-22	IGHJ4	IGKV1-5	IGKJ1	19	9																		11	2	61.1111	11.1111	5.5
48	GAREQHSGGWPGDYW	CQQYGSSPTWTF	IGHV3-30	IGHD6-19	IGHJ4	IGKV3-20	IGKJ1	15	12																		226	11	53.0516	2.58216	20.5455
48	WASGRLGYENWFDPC	CQQYGSSPPWTF	IGHV4-39	IGHD6-25	IGHJ5	IGKV3-20	IGKJ1	15	12																		14	5	37.8378	13.5135	2.8
48	CARDMDTYESGDYYPGAFDIW	CQQYKSHPWTF	IGHV1-69	IGHD3-22	IGHJ3	IGKV1-9	IGKJ1	21	11																		6	6	22.2222	22.2222	1
48	CAKLRGRYYYDSHGYWTSDYW	CQQYGSSPPWTF	IGHV3-30	IGHD3-22	IGHJ4	IGKV3-20	IGKJ1	21	12																		7	1	43.75	6.25	7
48	WTRGGHHRFDYW	CQQFGSSPLTF	IGHV3-74	IGHD1-14	IGHJ4	IGKV3-20	IGKJ4	12	11																		1212	206	65.4428	11.1231	5.8835
48	GASGGRGYENWFDHW	CQQYGSSPPWTF	IGHV4-4	IGHD6-25	IGHJ5	IGKV3-20	IGKJ1	15	12																		12	1	57.1429	4.7619	12
48	CARRRLGYENWFDPW	CQQYGSSPPWTF	IGHV4-4	IGHD6-25	IGHJ5	IGKV3-20	IGKJ1	15	12																		485	103	48.4032	10.2794	4.70874
48	CAGDSGITMIVVGHEIDYW	CQETNNWTF	IGHV3-30	IGHD3-22	IGHJ4	IGKV1-5	IGKJ1	19	9																		15	2	46.875	6.25	7.5
48	CGGGRLGYENWFDPW	CQQYGSSPPWTF	IGHV4-39	IGHD6-25	IGHJ5	IGKV3-20	IGKJ1	15	12																		8	1	53.3333	6.66667	8
48	CAHRRRYWDWLLRYYFDYW	CQQSYSSPLFTF	IGHV2-5	IGHD3-9	IGHJ4	IGKV1-39	IGKJ3	19	12																		11	6	29.7297	16.2162	1.83333
48	CARQQFGLETDHDPVDIW	CQQSYSTPLTF	IGHV5-51	IGHD3-16	IGHJ3	IGKV1-39	IGKJ4	18	11																		4	1	30.7692	7.69231	4
48	CAREQFGLETDHDPFDIW	CQQSYSTPLTF	IGHV5-51	IGHD3-16	IGHJ3	IGKV1-39	IGKJ4	18	11																		8	2	33.3333	8.33333	4
48	CARLRAVTGTTDYFGYW	CQQSYSTPRTF	IGHV4-59	IGHD6-19	IGHJ4	IGKV1-39	IGKJ2	17	11																		6	2	31.5789	10.5263	3
48	CARASNRAFLWFGDRLLLRDAFDIW	CQQRSNWPYTF	IGHV3-30	IGHD3-10	IGHJ3	IGKV3-11	IGKJ2	25	11																		4	4	22.2222	22.2222	1
47	WASGRIGYENWFDPW	CQQYGSSPPWTF	IGHV4-4	IGHD6-25	IGHJ5	IGKV3-20	IGKJ1	15	12																		284	23	68.1055	5.51559	12.3478
47	GARGRRGYEDWFDHW	CQQYGSSPPWTF	IGHV4-4	IGHD6-25	IGHJ5	IGKV3-20	IGKJ1	15	12																		13	1	56.5217	4.34783	13
47	CARDHVQADVFDIW	CQQYYSYLSLTF	IGHV3-53	IGHD6-6	IGHJ3	IGKV1-8	IGKJ4	14	12																		9	1	56.25	6.25	9
47	GAIGRLGYENWFDPW	CQQYGSSPPWTF	IGHV3-72	IGHD6-25	IGHJ5	IGKV3-20	IGKJ1	15	12																		12	1	63.1579	5.26316	12
46	CARSGGGTYGDYAYYFDYW	CQQSYSTPYTF	IGHV3-20	IGHD4-17	IGHJ4	IGKV1-39	IGKJ2	19	11																		8	1	40	5	8
46	CAHSRRYCDWLLLYCFDYW	CQQSYSSPLFTF	IGHV2-5	IGHD3-9	IGHJ4	IGKV1-39	IGKJ3	19	12																		9	2	47.3684	10.5263	4.5
46	CASERLGYENWFDHW	CQQYGSSPPWTF	IGHV4-59	IGHD6-25	IGHJ5	IGKV3-20	IGKJ1	15	12																		16	2	64	8	8
46	GAGGRRGYENWFDHW	CQQYGSSPPWTF	IGHV4-4	IGHD6-25	IGHJ5	IGKV3-20	IGKJ1	15	12																		15	1	71.4286	4.7619	15
46	CASGRRGYENWLDPW	CQQYGSSPPWTF	IGHV4-4	IGHD6-25	IGHJ5	IGKV3-20	IGKJ1	15	12																		20	1	80	4	20
46	WASGRLGYENWSDPW	CQQYGSSPPWTF	IGHV4-39	IGHD6-25	IGHJ5	IGKV3-20	IGKJ1	15	12																		3	1	42.8571	14.2857	3
46	CARGGLGYENWFDHW	CQQYGSSPPWTF	IGHV4-59	IGHD6-25	IGHJ5	IGKV3-20	IGKJ1	15	12																		9	1	52.9412	5.88235	9
46	CARDQDQADGFDIW	CQQSYSTLYTF	IGHV3-53	IGHD2-2	IGHJ3	IGKV1-39	IGKJ2	14	11																		7	2	31.8182	9.09091	3.5
46	CARIRAVTGPTDYFDYW	CQQSYSTPRTF	IGHV4-59	IGHD6-19	IGHJ4	IGKV1-39	IGKJ2	17	11																		24	16	34.2857	22.8571	1.5
46	CASGSLGYENGFDPW	CQQYGSSPPWTF	IGHV4-39	IGHD6-25	IGHJ5	IGKV3-20	IGKJ1	15	12																		2	2	13.3333	13.3333	1
46	GAREGQIRFDPW	CQQYGNSRFTF	IGHV3-11		IGHJ5	IGKV3-20	IGKJ3	12	11																		12	3	57.1429	14.2857	4
45	GAHSRRYCDWLLLYYFDYW	CQQSYSSPLFTF	IGHV2-5	IGHD3-9	IGHJ4	IGKV1-39	IGKJ3	19	12																		12	2	46.1538	7.69231	6
45	CGTARKGHGDDHFGYW	CQQYNSYPLTF	IGHV3-23	IGHD4-17	IGHJ4	IGKV1-5	IGKJ4	16	11																		4	3	30.7692	23.0769	1.33333
45	CASGRLGYDKWFDPW	CQQYGSSPPWTF	IGHV4-39	IGHD6-25	IGHJ5	IGKV3-20	IGKJ1	15	12																		14	4	30.4348	8.69565	3.5
45	GARGRLGYEDWFDPW	CQQYGSSPPWTF	IGHV4-59	IGHD6-25	IGHJ5	IGKV3-20	IGKJ1	15	12																		474	55	52.8428	6.13155	8.61818
45	CARGRRGYENWLDHW	CQQYGSSPPWTF	IGHV4-59	IGHD6-25	IGHJ5	IGKV3-20	IGKJ1	15	12																		6	1	37.5	6.25	6
45	CARGRLGYENWSDPW	CQQYGSSPPWTF	IGHV4-4	IGHD6-25	IGHJ5	IGKV3-20	IGKJ1	15	12																		9	3	40.9091	13.6364	3
45	CARGTGSVCGWCDGTTENDFDSW	CQQLTNWPLF	IGHV4-59	IGHD2-21	IGHJ4	IGKV3-11	IGKJ4	23	10																		9	3	34.6154	11.5385	3
45	CASGRPGYENCFDPW	CQQYGSSPPWTF	IGHV4-4	IGHD6-25	IGHJ5	IGKV3-20	IGKJ1	15	12																		7	4	18.4211	10.5263	1.75
44	CASGRLGYENAFDPW	CQQYGSSPPWTF	IGHV4-4	IGHD6-25	IGHJ5	IGKV3-20	IGKJ1	15	12																		10	3	32.2581	9.67742	3.33333
44	CAKGDGAASGVDYW	CQKYDSAPWTF	IGHV3-30	IGHD6-13	IGHJ4	IGKV1-27	IGKJ1	14	11																		4	1	30.7692	7.69231	4
44	GASGRRGYEHWFDPW	CQQYGSSPPWTF	IGHV4-4	IGHD6-25	IGHJ5	IGKV3-20	IGKJ1	15	12																		12	3	41.3793	10.3448	4
44	GARGRRGYEHWFDPW	CQQYGSSPPWTF	IGHV4-4	IGHD6-25	IGHJ5	IGKV3-20	IGKJ1	15	12																		11	2	44	8	5.5
44	CARRREVTGPPDYFDYW	CQQSYSTPRTF	IGHV4-4	IGHD3-9	IGHJ4	IGKV1-39	IGKJ1	17	11																		8	2	38.0952	9.52381	4
44	CARRRAVTGTADYFDYW	CQQSYSTPRTF	IGHV4-4	IGHD6-19	IGHJ4	IGKV1-39	IGKJ2	17	11																		8	1	42.1053	5.26316	8
44	CAGGRRGYENWFDHW	CQQSYSTPFTF	IGHV1-58	IGHD6-25	IGHJ5	IGKV1-39	IGKJ3	15	11																		5	3	29.4118	17.6471	1.66667
44	GARGRLGYEYWLDHW	CQQYGSSPPWTF	IGHV4-34	IGHD6-25	IGHJ5	IGKV3-20	IGKJ1	15	12																		23	2	79.3103	6.89655	11.5
44	CAEDRSAWQVSYYHGMDVW	CQQLNSYPRTF	IGHV3-30	IGHD6-19	IGHJ6	IGKV1-9	IGKJ1	19	11																		10	2	52.6316	10.5263	5
43	CARVSLAVNVANRFDPW	CHQRSLWPWTF	IGHV3-7	IGHD3-3	IGHJ5	IGKV3-11	IGKJ1	17	11																		16	1	69.5652	4.34783	16
43	CASGRLGYENGCDPW	CQQYGSSPPWTF	IGHV4-59	IGHD6-25	IGHJ5	IGKV3-20	IGKJ1	15	12																		14	2	70	10	7
43	CARGRLGYEDWFDHW	CQQYGSSPPWTF	IGHV4-34	IGHD6-25	IGHJ5	IGKV3-20	IGKJ1	15	12																		12	1	63.1579	5.26316	12
43	CANAQIDHGDYTKNYW	CQQYGSSPLWTF	IGHV3-23	IGHD4-17	IGHJ4	IGKV3-20	IGKJ2	16	12																		7	2	31.8182	9.09091	3.5
43	CAGGRLGYEYWFDPW	CQQYGSSPPWTF	IGHV4-4	IGHD6-25	IGHJ5	IGKV3-20	IGKJ1	15	12																		1	1	14.2857	14.2857	1
43	CAKLRGVYYYDIHGYWTSDYW	CQQYGSSPPWTF	IGHV3-30	IGHD3-22	IGHJ4	IGKV3-20	IGKJ1	21	12																		9	2	50	11.1111	4.5
43	CARLRAVIGTTDYFDYW	CQQSYSTPRTF	IGHV4-59	IGHD6-19	IGHJ4	IGKV1-39	IGKJ2	17	11																		9	1	56.25	6.25	9
43	CASGRPGDENWFDPW	CQQYGSSPPWTF	IGHV4-59	IGHD2-21	IGHJ5	IGKV3-20	IGKJ1	15	12																		4	2	22.2222	11.1111	2
43	GDSGRLGYENWFDPW	CQQYGSSPPWTF	IGHV4-39	IGHD3-9	IGHJ5	IGKV3-20	IGKJ1	15	12																		4	1	28.5714	7.14286	4
43	CVKDVDWAFDIW	CQQSYSTPLTF	IGHV3-48	IGHD3-9	IGHJ3	IGKV1-39	IGKJ4	12	11																		14	1	66.6667	4.7619	14
43	CTRGGNHRFDSW	CQQFGSSPLTF	IGHV3-74	IGHD1-14	IGHJ4	IGKV3-20	IGKJ4	12	11																		43	8	50.5882	9.41176	5.375
42	CARGGWVYSYGYLQGDYW	CQQYGSSRGFTF	IGHV1-2	IGHD5-5	IGHJ4	IGKV3-20	IGKJ3	18	12																		10	1	66.6667	6.66667	10
42	CAIGRLGYENWFDHW	CQQYGSSPPWTF	IGHV4-59	IGHD6-25	IGHJ5	IGKV3-20	IGKJ1	15	12																		26	2	59.0909	4.54545	13
42	CAKGDGSASGVDYW	CQKYDSAPWTF	IGHV3-30	IGHD5-5	IGHJ4	IGKV1-27	IGKJ1	14	11																		2	2	14.2857	14.2857	1
42	CARQKWGLETDHDPFDIW	CQQSYSTPLTF	IGHV5-51	IGHD2-15	IGHJ3	IGKV1-39	IGKJ4	18	11																		6	2	40	13.3333	3
42	CASGRLRYENGFDPW	CQQYGSSPPWTF	IGHV4-4	IGHD1-1	IGHJ5	IGKV3-20	IGKJ1	15	12																		14	1	70	5	14
42	CARGRLGYENWFDTW	CQQYGSSPPWTF	IGHV4-39	IGHD6-25	IGHJ5	IGKV3-20	IGKJ1	15	12																		11	1	61.1111	5.55556	11
42	CARGGWGYSYGYLQGYYW	CQQYGSSRGFTF	IGHV1-2	IGHD5-5	IGHJ4	IGKV3-20	IGKJ3	18	12																		10	2	45.4545	9.09091	5
42	SASGRRGYENWFDPW	CQQYGSSPPWTF	IGHV4-4	IGHD6-25	IGHJ5	IGKV3-20	IGKJ1	15	12																		38	2	52.0548	2.73973	19
42	CAHCRRYWDWLLRYYFDYW	CQQSYSSPLFTF	IGHV2-5	IGHD3-9	IGHJ4	IGKV1-39	IGKJ3	19	12																		11	3	50	13.6364	3.66667
42	CASGSLGYENWFDSW	CQQYGSSPPWTF	IGHV4-39	IGHD6-25	IGHJ5	IGKV3-20	IGKJ1	15	12																		244	34	44.3636	6.18182	7.17647
42	RAHSRRYFDWLLLYYFDYW	CQQSYSSPLFTF	IGHV2-5	IGHD3-9	IGHJ4	IGKV1-39	IGKJ3	19	12																		4	4	10.5263	10.5263	1
42	CARLRGVTGTTDYFDYW	CQQSYSTPRTF	IGHV4-59	IGHD2-21	IGHJ4	IGKV1-39	IGKJ2	17	11																		10	6	30.303	18.1818	1.66667
42	WASGRLGYENSFDPW	CQQYGSSPPWTF	IGHV4-39	IGHD6-25	IGHJ5	IGKV3-20	IGKJ1	15	12																		9	1	45	5	9
41	CARAGRYNRIYTSSFDFW	CQQSYNSYTF	IGHV1-3	IGHD5-24	IGHJ4	IGKV1-39	IGKJ2	18	10																		11	1	52.381	4.7619	11
41	CAGDAGRTMIVVVHEIDYW	CQETNNWTF	IGHV3-30	IGHD3-22	IGHJ4	IGKV1-5	IGKJ1	19	9																		4	1	30.7692	7.69231	4
41	CASGRLVYENWFDHW	CQQYGSSPPWTF	IGHV4-39	IGHD2-8	IGHJ5	IGKV3-20	IGKJ1	15	12																		7	1	43.75	6.25	7
41	CAKTWAESSGYYAPFDIW	CQQSYNTPLTF	IGHV3-30	IGHD3-22	IGHJ3	IGKV1-39	IGKJ4	18	11																		3	2	20	13.3333	1.5
41	CRDTSMKNSWDYW	CQQYNTWPRTF	IGHV3-15	IGHD5-5	IGHJ4	IGKV3-15	IGKJ2	13	11																		17	1	70.8333	4.16667	17
41	CASGRRGYENCFDPW	CQQYGSSPPWTF	IGHV4-4	IGHD6-25	IGHJ5	IGKV3-20	IGKJ1	15	12																		7	2	35	10	3.5
41	CASGRRGYENWLDHW	CQQYGSSPPWTF	IGHV4-59	IGHD6-25	IGHJ4	IGKV3-20	IGKJ1	15	12																		6	2	40	13.3333	3
41	CAETWAESSGYYATFDIW	CQQSYNTPLTF	IGHV3-30	IGHD3-22	IGHJ3	IGKV1-39	IGKJ4	18	11																		10	1	58.8235	5.88235	10
41	CASGRRGYEYWFDHW	CQQYGSSPPWTF	IGHV4-4	IGHD6-25	IGHJ5	IGKV3-20	IGKJ1	15	12																		6	3	27.2727	13.6364	2
41	GARGRLGYENWFDRW	CQQYGSSPPWTF	IGHV4-4	IGHD6-25	IGHJ5	IGKV3-20	IGKJ1	15	12																		5	4	27.7778	22.2222	1.25
41	CARDHEQADGFDIW	CQQSYSTLYTF	IGHV3-53		IGHJ3	IGKV1-39	IGKJ2	14	11																		16	1	94.1176	5.88235	16
41	FARGRLGYENWFDPW	CQQYGSSPPWTF	IGHV4-4	IGHD6-25	IGHJ5	IGKV3-20	IGKJ1	15	12																		6	2	50	16.6667	3
41	CASGSLWYENWFDPW	CQQYGSSPPWTF	IGHV4-39	IGHD6-25	IGHJ5	IGKV3-20	IGKJ1	15	12																		12	2	70.5882	11.7647	6
41	CASGSLVYENWFDPW	CQQYGSSPPWTF	IGHV4-39	IGHD2-8	IGHJ5	IGKV3-20	IGKJ1	15	12																		8	1	72.7273	9.09091	8
41	CARLRAMTGTTDYFDYW	CQQSYSTPRTF	IGHV4-4	IGHD6-19	IGHJ4	IGKV1-39	IGKJ1	17	11																		7	2	41.1765	11.7647	3.5
41	CARLRAETGTTDYFDYW	CQQSYSTPRTF	IGHV4-4	IGHD6-19	IGHJ4	IGKV1-39	IGKJ2	17	11																		534	19	63.4958	2.25922	28.1053
41	CAKGVGTASGVDSW	CQKYDSAPWTF	IGHV3-30	IGHD1-14	IGHJ5	IGKV1-27	IGKJ1	14	11																		5	1	29.4118	5.88235	5
41	CAREGQIRCDPW	CQQYGNSRFTF	IGHV3-11		IGHJ5	IGKV3-20	IGKJ3	12	11																		10	3	58.8235	17.6471	3.33333
41	SAKDVDWAFDIW	CQQSYSTPLTF	IGHV3-48	IGHD3-9	IGHJ3	IGKV1-39	IGKJ4	12	11																		6	5	42.8571	35.7143	1.2
40	CERVSLAVNVTNRFDPW	CHQRSLWPWTF	IGHV3-7	IGHD3-3	IGHJ5	IGKV3-11	IGKJ1	17	11																		61	32	44.8529	23.5294	1.90625
40	CAKLRGRYYYDIHGYWPSDYW	CQQYGSSPPWTF	IGHV3-30	IGHD3-22	IGHJ4	IGKV3-20	IGKJ1	21	12																		12	1	66.6667	5.55556	12
40	CGSGRLGYEKWFDPW	CQQYGSSPPWTF	IGHV4-39	IGHD6-19	IGHJ5	IGKV3-20	IGKJ1	15	12																		113	7	60.7527	3.76344	16.1429
40	CARGRLGYDNWFDHW	CQQYGSSPPWTF	IGHV4-4	IGHD6-25	IGHJ5	IGKV3-20	IGKJ1	15	12																		7	1	63.6364	9.09091	7
40	CASGSFGYENWFDPW	CQQYGSSPPWTF	IGHV4-59	IGHD6-25	IGHJ5	IGKV3-20	IGKJ1	15	12																		9	1	81.8182	9.09091	9
40	CASGRIGDENWFDPW	CQQYGSSPPWTF	IGHV4-39	IGHD7-27	IGHJ5	IGKV3-20	IGKJ1	15	12																		7	1	53.8462	7.69231	7
40	CAKLRGRYYYDIHGYWSSDYW	CQQYGSSPPWTF	IGHV3-30	IGHD3-22	IGHJ4	IGKV3-20	IGKJ1	21	12																		4	1	44.4444	11.1111	4
40	CASGSLGDENWFDPW	CQQYGSSPPWTF	IGHV4-39	IGHD3-16	IGHJ5	IGKV3-20	IGKJ1	15	12																		2	2	28.5714	28.5714	1
40	CAKLRGLYYYDINGYWTSDYW	CQQYGSSPPWTF	IGHV3-30	IGHD3-22	IGHJ4	IGKV3-20	IGKJ1	21	12																		5	2	31.25	12.5	2.5
39	CANAHIVHGDYTKNYW	CQQYGSSPLWTF	IGHV3-23	IGHD4-17	IGHJ4	IGKV3-20	IGKJ2	16	12																		3	2	42.8571	28.5714	1.5
39	CANSDSGTARAVAAPQPFNIW	CQQYNTYPPTF	IGHV3-74	IGHD6-19	IGHJ3	IGKV1-16	IGKJ3	21	11																		14	3	51.8519	11.1111	4.66667
39	WDSGRLGYENWFDPW	CQQYGSSPPWTF	IGHV4-59	IGHD6-25	IGHJ5	IGKV3-20	IGKJ1	15	12																		5	2	25	10	2.5
39	CASGRLGYEKCFDPW	CQQYGSSPPWTF	IGHV4-39	IGHD6-25	IGHJ5	IGKV3-20	IGKJ1	15	12																		10	6	22.7273	13.6364	1.66667
39	CASGRLGDENWCDPW	CQQYGSSPPWTF	IGHV4-4	IGHD3-16	IGHJ5	IGKV3-20	IGKJ1	15	12																		448	104	52.8926	12.2786	4.30769
39	CASGGLGYDNWFDPW	CQQYGSSPPWTF	IGHV4-4	IGHD6-25	IGHJ5	IGKV3-20	IGKJ1	15	12																		9	2	45	10	4.5
39	CAHGRRYWDWLLRYYFDYW	CQQSYSSPLFTF	IGHV2-5	IGHD3-9	IGHJ4	IGKV1-39	IGKJ3	19	12																		5	2	38.4615	15.3846	2.5
39	CASGRFGYENGFDPW	CQQYGSSPPWTF	IGHV4-4	IGHD6-25	IGHJ5	IGKV3-20	IGKJ1	15	12																		9	3	34.6154	11.5385	3
39	CAREHEQADGFDIW	CQQSYSTLYTF	IGHV3-53		IGHJ3	IGKV1-39	IGKJ2	14	11																		489	74	57.193	8.65497	6.60811
39	SARGRLGYENWFDPW	CQQYGSSPPWTF	IGHV4-59	IGHD6-25	IGHJ5	IGKV3-20	IGKJ1	15	12																		5	1	38.4615	7.69231	5
39	CASRRLGYENWFDHW	CQQYGSSPPWTF	IGHV4-4	IGHD6-25	IGHJ5	IGKV3-20	IGKJ1	15	12																		14	1	56	4	14
38	CARHIHFDWLRSCFDYC	CQQYGSSLTF	IGHV4-59	IGHD3-9	IGHJ4	IGKV3-20	IGKJ3	17	10																		14	1	50	3.57143	14
38	CARLPKQWLVISDYW	CQQYNSYRTF	IGHV4-28	IGHD6-19	IGHJ4	IGKV1-5	IGKJ1	15	10																		5	3	20.8333	12.5	1.66667
38	CAIGRLGYENCFDPW	CQQYGSSPPWTF	IGHV4-39	IGHD6-25	IGHJ5	IGKV3-20	IGKJ1	15	12																		6	1	25	4.16667	6
38	WASGRLGYENWLDPW	CQQYGSSPPWTF	IGHV4-4	IGHD6-25	IGHJ5	IGKV3-20	IGKJ1	15	12																		13	1	56.5217	4.34783	13
38	CAGRRLGYENWFDPW	CQQYGSSPPWTF	IGHV4-4	IGHD6-25	IGHJ5	IGKV3-20	IGKJ1	15	12																		498	87	54.9669	9.60265	5.72414
38	CASGSLGYENWFAPW	CQQYGSSPPWTF	IGHV4-4	IGHD6-25	IGHJ5	IGKV3-20	IGKJ1	15	12																		5	1	27.7778	5.55556	5
38	CASGRLGYDNWFDLW	CQQYGSSPPWTF	IGHV4-59	IGHD6-25	IGHJ5	IGKV3-20	IGKJ1	15	12																		7	1	41.1765	5.88235	7
38	CASGRLGDENGVDPW	CQQYGSSPPWTF	IGHV4-59	IGHD3-16	IGHJ5	IGKV3-20	IGKJ1	15	12																		12	1	50	4.16667	12
38	CSRHRFYGSGTYHYFDPW	CLQHDH_SLYTF	IGHV4-39	IGHD3-10	IGHJ5	IGKV5-2	IGKJ2	18	12																		10	1	83.3333	8.33333	10
38	CGKDVDWAFDIW	CQQSYSTPLTF	IGHV3-48	IGHD3-9	IGHJ3	IGKV1-39	IGKJ4	12	11																		6	2	28.5714	9.52381	3
38	CADSRRYFDWLLLYYFDYW	CQQSYSSPLFTF	IGHV2-5	IGHD3-9	IGHJ4	IGKV1-39	IGKJ3	19	12																		8	1	53.3333	6.66667	8
38	CTRKRDSGDYVASDYW	CLQHDNFPWTF	IGHV3-30	IGHD4-17	IGHJ4	IGKV5-2	IGKJ1	16	11																		3	1	25	8.33333	3
38	CAKDVDWGFDIW	CQQSYSTPLTF	IGHV3-48	IGHD3-9	IGHJ3	IGKV1-39	IGKJ4	12	11																		6	2	30	10	3
37	CARVSLAVNVSNRFDPW	CHQRSLWPWTF	IGHV3-7	IGHD3-3	IGHJ5	IGKV3-11	IGKJ1	17	11																		12	5	36.3636	15.1515	2.4
37	CGSGRRGYENWFDPW	CQQYGSSPPWTF	IGHV4-4	IGHD6-19	IGHJ5	IGKV3-20	IGKJ1	15	12																		14	1	58.3333	4.16667	14
37	CVRIPDCNSASCYEAGGWFDSW	CQQRDNWRTF	IGHV4-34	IGHD2-2	IGHJ5	IGKV3-11	IGKJ1	22	10																		5	3	23.8095	14.2857	1.66667
37	CASGRLGYENGFDHW	CQQYGSSPPWTF	IGHV4-4	IGHD6-25	IGHJ5	IGKV3-20	IGKJ1	15	12																		5	5	100	100	1
37	CASGRRGYENSFDPW	CQQYGSSPPWTF	IGHV4-39	IGHD6-25	IGHJ5	IGKV3-20	IGKJ1	15	12																		4	2	26.6667	13.3333	2
37	GARGRLGYDNWFDHW	CQQYGSSPPWTF	IGHV4-59	IGHD6-25	IGHJ5	IGKV3-20	IGKJ1	15	12																		7	1	63.6364	9.09091	7
37	CASVRLGYENWFDHW	CQQYGSSPPWTF	IGHV4-59	IGHD6-25	IGHJ5	IGKV3-20	IGKJ1	15	12																		6	3	26.087	13.0435	2
37	CASGGLGYEYWFDPW	CQQYGSSPPWTF	IGHV4-4	IGHD6-25	IGHJ5	IGKV3-20	IGKJ1	15	12																		19	18	20	18.9474	1.05556
37	CASGRLRYENWFDTW	CQQYGSSPPWTF	IGHV4-39	IGHD1-1	IGHJ5	IGKV3-20	IGKJ1	15	12																		9	2	56.25	12.5	4.5
37	GASGRRGYEDWFDHW	CQQYGSSPPWTF	IGHV4-59	IGHD6-25	IGHJ5	IGKV3-20	IGKJ1	15	12																		9	1	52.9412	5.88235	9
37	CAIGSLGYENWFDPW	CQQYGSSPPWTF	IGHV4-39	IGHD6-25	IGHJ5	IGKV3-20	IGKJ1	15	12																		2	2	18.1818	18.1818	1
37	CARGRLGYEHWLDHW	CQQYGSSPPWTF	IGHV4-59	IGHD6-25	IGHJ5	IGKV3-20	IGKJ1	15	12																		3	1	20	6.66667	3
37	CAKLRGLYYYDFHGYWTSDYW	CQQYGSSPPWTF	IGHV3-66	IGHD3-22	IGHJ4	IGKV3-20	IGKJ1	21	12																		7	3	43.75	18.75	2.33333
37	CASGRPGYENSFDPW	CQQYGSSPPWTF	IGHV4-4	IGHD3-9	IGHJ5	IGKV3-20	IGKJ1	15	12																		6	1	35.2941	5.88235	6
36	LASGRLGYENWFDPW	CQQYGSSPPWTF	IGHV4-4	IGHD6-25	IGHJ5	IGKV3-20	IGKJ1	15	12																		12	1	70.5882	5.88235	12
36	CASGGLGYENWFDPC	CQQYGSSPPWTF	IGHV4-59	IGHD6-25	IGHJ5	IGKV3-20	IGKJ1	15	12																		8	2	50	12.5	4
36	CASGRHGYENWFDHW	CQQYGSSPPWTF	IGHV4-59	IGHD2-8	IGHJ5	IGKV3-20	IGKJ1	15	12																		9	2	50	11.1111	4.5
36	CAHSRRYCDWLLLYYCDYW	CQQSYSSPLFTF	IGHV2-5	IGHD3-9	IGHJ4	IGKV1-39	IGKJ3	19	12																		11	1	61.1111	5.55556	11
36	CAHSRRYCDWLVLYYFDYW	CQQSYSSPLFTF	IGHV2-5	IGHD3-9	IGHJ4	IGKV1-39	IGKJ3	19	12																		8	2	50	12.5	4
36	CAGDAGITMIVVGHEIDYW	CQETNNWTF	IGHV3-30	IGHD3-22	IGHJ4	IGKV1-5	IGKJ1	19	9																		8	1	53.3333	6.66667	8
36	CASESLGYENWFDPW	CQQYGSSPPWTF	IGHV4-39	IGHD6-25	IGHJ5	IGKV3-20	IGKJ1	15	12																		9	1	47.3684	5.26316	9
36	GARGGRGYEHWLDHW	CQQYGSSPPWTF	IGHV4-59	IGHD6-25	IGHJ5	IGKV3-20	IGKJ1	15	12																		15	4	60	16	3.75
36	CASGRLGYENCFDPC	CQQYGSSPPWTF	IGHV4-59	IGHD6-25	IGHJ5	IGKV3-20	IGKJ1	15	12																		3	3	20	20	1
36	CAGQQCGLETDHDPFDIW	CQQSYSTPLTF	IGHV5-51	IGHD6-19	IGHJ3	IGKV1-39	IGKJ4	18	11																		6	1	46.1538	7.69231	6
36	CASGRFRYENWFDPW	CQQYGSSPPWTF	IGHV4-4	IGHD6-25	IGHJ5	IGKV3-20	IGKJ1	15	12																		130	7	63.4146	3.41463	18.5714
36	CVSARTCNGDDHFGYW	CQQYNSYPLTF	IGHV3-23	IGHD1-1	IGHJ4	IGKV1-5	IGKJ4	16	11																		3	1	50	16.6667	3
36	GARGRLGYEHWLDPW	CQQYGSSPPWTF	IGHV4-4	IGHD6-25	IGHJ5	IGKV3-20	IGKJ1	15	12																		22	3	66.6667	9.09091	7.33333
36	CASGRLGYENGLDPW	CQQYGSSPPWTF	IGHV4-4	IGHD6-25	IGHJ5	IGKV3-20	IGKJ1	15	12																		7	3	43.75	18.75	2.33333
36	CARVRLGYENWFDPW	CQQYGSSPPWTF	IGHV4-59	IGHD6-25	IGHJ5	IGKV3-20	IGKJ1	15	12																		6	2	33.3333	11.1111	3
36	CARQQFGLETDHYPFDIW	CQQSYSTPLTF	IGHV5-51	IGHD3-16	IGHJ3	IGKV1-39	IGKJ4	18	11																		19	5	35.1852	9.25926	3.8
36	CTRKRDSGDSGASDYW	CLQHDNFPWTF	IGHV3-23	IGHD4-17	IGHJ4	IGKV5-2	IGKJ1	16	11																		6	2	20.6897	6.89655	3
36	CAGGRLGYDNWFDPW	CQQYGSSPPWTF	IGHV4-4	IGHD6-25	IGHJ5	IGKV3-20	IGKJ1	15	12																		976	212	63.2124	13.7306	4.60377
36	CAKDVDWALDIW	CQQSYSTPLTF	IGHV3-48	IGHD3-9	IGHJ3	IGKV1-39	IGKJ4	12	11																		8	2	36.3636	9.09091	4
35	CERHIHFDWLRSCFDYW	CQQYGSSLTF	IGHV4-4	IGHD3-9	IGHJ4	IGKV3-20	IGKJ3	17	10																		5	2	16.129	6.45161	2.5
35	CAHSRRYCDWVLLYYFDYW	CQQSYSSPLFTF	IGHV2-5	IGHD3-9	IGHJ4	IGKV1-39	IGKJ3	19	12																		4	2	19.0476	9.52381	2
35	CASGRRGYENWFDHC	CQQYGSSPPWTF	IGHV4-4	IGHD6-25	IGHJ5	IGKV3-20	IGKJ1	15	12																		9	3	36	12	3
35	CASGGRGYENWFDHW	CQQYGSSPPWTF	IGHV4-4	IGHD6-25	IGHJ5	IGKV3-20	IGKJ1	15	12																		5	1	29.4118	5.88235	5
35	CASRRLGYENWFDTW	CQQYGSSPPWTF	IGHV4-4	IGHD6-25	IGHJ5	IGKV3-20	IGKJ1	15	12																		7	2	33.3333	9.52381	3.5
35	CARDHAQADGFDIW	CQQSYSTLYTF	IGHV3-53		IGHJ3	IGKV1-39	IGKJ2	14	11																		6	1	46.1538	7.69231	6
35	CASVRLGYENWSDPW	CQQYGSSPPWTF	IGHV4-59	IGHD6-25	IGHJ5	IGKV3-20	IGKJ1	15	12																		6	1	40	6.66667	6
35	CARGRPGYENWFDHW	CQQYGSSPPWTF	IGHV4-4	IGHD6-25	IGHJ5	IGKV3-20	IGKJ1	15	12																		3	1	27.2727	9.09091	3
35	CAKDVDWAFDNW	CQQSYSTPLTF	IGHV3-48	IGHD3-9	IGHJ3	IGKV1-39	IGKJ4	12	11																		8	1	57.1429	7.14286	8
35	CSRGGNHRFDYW	CQQFGSSPLTF	IGHV3-74	IGHD1-14	IGHJ4	IGKV3-20	IGKJ4	12	11																		5	2	31.25	12.5	2.5
35	CASSLQFDALASW	CQQSYSTPLTF	IGHV4-59	IGHD2-21	IGHJ4	IGKV1-39	IGKJ4	13	11																		3	1	15.7895	5.26316	3
35	CTRGGNHRFDFW	CQQFGSSPLTF	IGHV3-74	IGHD1-14	IGHJ4	IGKV3-20	IGKJ4	12	11																		4	1	28.5714	7.14286	4
34	CGNAREGNGDDHFGYW	CQQYNSYPLTF	IGHV3-23	IGHD1-1	IGHJ4	IGKV1-5	IGKJ4	16	11																		1	1	6.66667	6.66667	1
34	CAREQHSGGWPGDYW	CQQYGSSPTWTF	IGHV3-30	IGHD6-19	IGHJ4	IGKV3-20	IGKJ1	15	12																		1	1	33.3333	33.3333	1
34	WASGRLGYEYWFDPW	CQQYGSSPPWTF	IGHV4-4	IGHD6-25	IGHJ5	IGKV3-20	IGKJ1	15	12																		8	1	50	6.25	8
34	CAIVRLGYENWFDPW	CQQYGSSPPWTF	IGHV4-4	IGHD6-25	IGHJ5	IGKV3-20	IGKJ1	15	12																		9	1	75	8.33333	9
34	CASGRLGYEYGFDPW	CQQYGSSPPWTF	IGHV4-4	IGHD6-25	IGHJ5	IGKV3-20	IGKJ1	15	12																		8	1	61.5385	7.69231	8
34	CARGRLGYENWFDLW	CQQYGSSPPWTF	IGHV4-4	IGHD6-25	IGHJ5	IGKV3-20	IGKJ1	15	12																		2	1	15.3846	7.69231	2
34	CAKTWADSSGYDATFDIW	CQQSYNTPLTF	IGHV3-30	IGHD3-22	IGHJ3	IGKV1-39	IGKJ4	18	11																		3	2	20	13.3333	1.5
34	WASGRFGYENWFDPW	CQQYGSSPPWTF	IGHV4-4	IGHD3-9	IGHJ5	IGKV3-20	IGKJ1	15	12																		8	1	42.1053	5.26316	8
34	CMDTSLKKSWDYW	CQQYNTWPRTF	IGHV3-15	IGHD5-5	IGHJ4	IGKV3-15	IGKJ2	13	11																		7	1	41.1765	5.88235	7
34	CARAVLDNRIYTSSFDFW	CQQSYNSYTF	IGHV1-3	IGHD2-8	IGHJ4	IGKV1-39	IGKJ2	18	10																		7	2	50	14.2857	3.5
34	CAKQQFGLETDHDPFDIW	CQQSYSTPLTF	IGHV5-51	IGHD3-16	IGHJ3	IGKV1-39	IGKJ4	18	11																		4	1	30.7692	7.69231	4
34	CAKCSDSGTYLDYW	CQQSYSTPYTF	IGHV3-23	IGHD3-10	IGHJ4	IGKV1-39	IGKJ2	14	11																		10	1	66.6667	6.66667	10
34	CTRGGNHRFDHW	CQQFGSSPLTF	IGHV3-74	IGHD1-14	IGHJ4	IGKV3-20	IGKJ4	12	11																		90	15	62.5	10.4167	6
34	CTRGGYHRFDYW	CQQFGSSPLTF	IGHV3-74	IGHD2-2	IGHJ4	IGKV3-20	IGKJ4	12	11																		17	2	68	8	8.5
33	CGNARTGNEDDHFGYW	CQQYNSYPLTF	IGHV3-23	IGHD5-12	IGHJ4	IGKV1-5	IGKJ4	16	11																		6	2	31.5789	10.5263	3
33	CVNARKGNGDDHFVYW	CQQYNSYPLTF	IGHV3-23	IGHD1-1	IGHJ4	IGKV1-5	IGKJ4	16	11																		4	2	44.4444	22.2222	2
33	WASGRLEYENWFDPW	CQQYGSSPPWTF	IGHV4-4	IGHD6-6	IGHJ5	IGKV3-20	IGKJ1	15	12																		9	1	64.2857	7.14286	9
33	CARRNGSGWYEGVDYW	CQQYYSYPRTF	IGHV2-5	IGHD6-19	IGHJ4	IGKV1-8	IGKJ1	16	11																		7	2	50	14.2857	3.5
33	CARRREVTGTTDYFDYW	CQQSYSTPRTF	IGHV4-4	IGHD6-19	IGHJ4	IGKV1-39	IGKJ1	17	11																		8	1	44.4444	5.55556	8
33	CVKDDGRLTGYRGWFDSW	CQQYGSSPPITF	IGHV3-23	IGHD3-9	IGHJ5	IGKV3-20	IGKJ5	18	12																		467	33	72.8549	5.14821	14.1515
33	CASGRFEYENWFDPW	CQQYGSSPPWTF	IGHV4-4	IGHD6-6	IGHJ5	IGKV3-20	IGKJ1	15	12																		16	3	72.7273	13.6364	5.33333
33	CASRRLGYENGFDPW	CQQYGSSPPWTF	IGHV4-39	IGHD6-25	IGHJ5	IGKV3-20	IGKJ1	15	12																		81	3	69.2308	2.5641	27
33	GARGGLGYEHWFDPW	CQQYGSSPPWTF	IGHV4-39	IGHD6-25	IGHJ5	IGKV3-20	IGKJ1	15	12																		11	2	64.7059	11.7647	5.5
33	CARRGAVTGPPDYFDYW	CQQSYSTPRTF	IGHV4-4	IGHD6-19	IGHJ4	IGKV1-39	IGKJ1	17	11																		5	4	27.7778	22.2222	1.25
33	CARRRAVTGTTDSFDYW	CQQSYSTPRTF	IGHV4-39	IGHD6-19	IGHJ4	IGKV1-39	IGKJ2	17	11																		7	1	63.6364	9.09091	7
33	CASGRLRYENWFDHW	CQQYGSSPPWTF	IGHV4-4	IGHD6-25	IGHJ5	IGKV3-20	IGKJ1	15	12																		6	2	37.5	12.5	3
33	CAKYSDSETYLDYW	CQQSYSTPYTF	IGHV3-53	IGHD3-10	IGHJ4	IGKV1-39	IGKJ2	14	11																		1	1	20	20	1
33	CMDTSKKKSWDYW	CQQYNTWPRTF	IGHV3-15	IGHD5-5	IGHJ4	IGKV3-15	IGKJ2	13	11																		14	4	43.75	12.5	3.5
32	CAGGVGDRRYSDVYGMDVW	CQQSYSTPNTF	IGHV4-39	IGHD1-26	IGHJ6	IGKV1-39	IGKJ2	19	11																		5	1	38.4615	7.69231	5
32	CARGVGDRRYSDGYGMDVW	CQQYNNWPTF	IGHV4-39	IGHD1-26	IGHJ6	IGKV3-15	IGKJ1	19	10																		8	1	57.1429	7.14286	8
32	CACGRLGYENWFDHW	CQQYGSSPPWTF	IGHV4-4	IGHD6-25	IGHJ5	IGKV3-20	IGKJ1	15	12																		10	3	45.4545	13.6364	3.33333
32	CGSGRLGYDNWFDPW	CQQYGSSPPWTF	IGHV4-4	IGHD6-19	IGHJ5	IGKV3-20	IGKJ1	15	12																		3	2	23.0769	15.3846	1.5
32	CARQQCGLEPDHDPFDIW	CQQSYSTPLTF	IGHV5-51	IGHD6-19	IGHJ3	IGKV1-39	IGKJ4	18	11																		5	2	31.25	12.5	2.5
32	CARRRAVTGATDYFDYW	CQQSYSTPRTF	IGHV4-39	IGHD6-19	IGHJ4	IGKV1-39	IGKJ2	17	11																		7	2	29.1667	8.33333	3.5
32	CAERRYCRSTSCSYFDYW	CQQSYSTPLTF	IGHV3-23	IGHD2-2	IGHJ4	IGKV1-39	IGKJ4	18	11																		13	3	50	11.5385	4.33333
32	CASGNLGYENWFDPW	CQQYGSSPPWTF	IGHV4-39	IGHD6-25	IGHJ5	IGKV3-20	IGKJ1	15	12																		9	2	32.1429	7.14286	4.5
32	SASGRLGYENWFDTW	CQQYGSSPPWTF	IGHV4-4	IGHD6-25	IGHJ5	IGKV3-20	IGKJ1	15	12																		6	1	40	6.66667	6
32	CGSGRLGYENCFDPW	CQQYGSSPPWTF	IGHV4-39	IGHD6-19	IGHJ5	IGKV3-20	IGKJ1	15	12																		7	3	33.3333	14.2857	2.33333
32	CGNALTGNGDDHFGYW	CQQYNSYPLTF	IGHV3-23	IGHD4-17	IGHJ4	IGKV1-5	IGKJ4	16	11																		8	3	57.1429	21.4286	2.66667
32	CTIGGNHRFDYW	CQQFGSSPLTF	IGHV3-74	IGHD4-23	IGHJ4	IGKV3-20	IGKJ4	12	11																		7	3	41.1765	17.6471	2.33333
32	CASGRLGYENLSDPW	CQQYGSSPPWTF	IGHV4-4	IGHD6-25	IGHJ5	IGKV3-20	IGKJ1	15	12																		5	3	18.5185	11.1111	1.66667
32	CARLRAVTATTDYFDYW	CQQSYSTPRTF	IGHV4-4	IGHD2-21	IGHJ4	IGKV1-39	IGKJ1	17	11																		1	1	25	25	1
32	GARGRLGYENWCDPW	CQQYGSSPPWTF	IGHV4-28	IGHD6-25	IGHJ5	IGKV3-20	IGKJ1	15	12																		3	1	12.5	4.16667	3
31	WVNARKGNGDDHFGYW	CQQYNSYPLTF	IGHV3-23	IGHD1-1	IGHJ4	IGKV1-5	IGKJ4	16	11																		11	9	19.2982	15.7895	1.22222
31	CASGRLGYENWFDNW	CQQYGSSPPWTF	IGHV4-4	IGHD6-25	IGHJ5	IGKV3-20	IGKJ1	15	12																		7	2	38.8889	11.1111	3.5
31	CAGDAGRKMIVVGHEIDYW	.	IGHV3-30	IGHD3-22	IGHJ4	IGKV1-5	IGKJ1	19	1																		4	2	28.5714	14.2857	2
31	CERGGWVYSYGYLQGYYW	CQQYGSSRGFTF	IGHV1-2	IGHD5-5	IGHJ4	IGKV3-20	IGKJ3	18	12																		2	1	66.6667	33.3333	2
31	CVNARTGNGDDHFDSW	CQQYNSYPLTF	IGHV3-23	IGHD1-1	IGHJ4	IGKV1-5	IGKJ4	16	11																		4	2	36.3636	18.1818	2
31	GASGGRGYENWFDPW	CQQYGSSPPWTF	IGHV4-59	IGHD6-25	IGHJ5	IGKV3-20	IGKJ1	15	12																		11	1	91.6667	8.33333	11
31	CAKLRGRYYYEIHGYWTSDYW	CQQYGSSPPWTF	IGHV3-30	IGHD3-22	IGHJ4	IGKV3-20	IGKJ1	21	12																		5	1	41.6667	8.33333	5
31	CSHSRRYFDWLLLYSFDYW	CQQSYSSPLFTF	IGHV2-5	IGHD3-9	IGHJ4	IGKV1-39	IGKJ3	19	12																		8	2	57.1429	14.2857	4
31	CAHSRRYGDWLLLYYFDYW	CQQSYSSPLFTF	IGHV2-5	IGHD3-9	IGHJ4	IGKV1-39	IGKJ3	19	12																		10	2	52.6316	10.5263	5
31	CASGGLGYEHWFDHW	CQQYGSSPPWTF	IGHV4-4	IGHD6-25	IGHJ5	IGKV3-20	IGKJ1	15	12																		1	1	100	100	1
31	CASGRLGYDNWFDPC	CQQYGSSPPWTF	IGHV4-4	IGHD6-25	IGHJ5	IGKV3-20	IGKJ1	15	12																		13	7	59.0909	31.8182	1.85714
31	GASGRLGYENWFDHC	CQQYGSSPPWTF	IGHV4-59	IGHD6-25	IGHJ5	IGKV3-20	IGKJ1	15	12																		198	13	72	4.72727	15.2308
31	CASGRLGYENCFDTW	CQQYGSSPPWTF	IGHV4-4	IGHD6-25	IGHJ5	IGKV3-20	IGKJ1	15	12																		11	1	68.75	6.25	11
31	CASGRLGDENCFDPW	CQQYGSSPPWTF	IGHV4-4	IGHD3-16	IGHJ5	IGKV3-20	IGKJ1	15	12																		2	2	12.5	12.5	1
31	WGSGRLGYENGFDPW	CQQYGSSPPWTF	IGHV4-4	IGHD6-19	IGHJ5	IGKV3-20	IGKJ1	15	12																		11	1	55	5	11
31	CVKDDGMRTGYMGWFDSW	CQQYGSSPPITF	IGHV3-23	IGHD3-9	IGHJ5	IGKV3-20	IGKJ5	18	12																		2	1	18.1818	9.09091	2
31	CARLRAVTGTPDSFDYW	CQQSYSTPRTF	IGHV4-39	IGHD6-19	IGHJ4	IGKV1-39	IGKJ2	17	11																		6	1	75	12.5	6
31	CARLRAVTGTTDYFDYL	CQQSYSTPRTF	IGHV4-39	IGHD6-19	IGHJ4	IGKV1-39	IGKJ1	17	11																		77	17	51.6779	11.4094	4.52941
30	CASGRRGYEDWFDHW	CQQYGSSPPWTF	IGHV4-4	IGHD6-25	IGHJ5	IGKV3-20	IGKJ1	15	12																		2	1	22.2222	11.1111	2
30	GVNARTGNGDDHCGYW	CQQYNSYPLTF	IGHV3-23	IGHD1-1	IGHJ4	IGKV1-5	IGKJ4	16	11																		6	2	33.3333	11.1111	3
30	CGSGGLGYENWFDPW	CQQYGSSPPWTF	IGHV4-4	IGHD6-19	IGHJ5	IGKV3-20	IGKJ1	15	12																		9	1	60	6.66667	9
30	CARSRRYCDWLLLYYFDYW	CQQSYSSPLFTF	IGHV2-5	IGHD3-9	IGHJ4	IGKV1-39	IGKJ3	19	12																		6	1	46.1538	7.69231	6
30	FAHSRRYCDWLLLYYFDYW	CQQSYSSPLFTF	IGHV2-5	IGHD3-9	IGHJ4	IGKV1-39	IGKJ3	19	12																		9	1	56.25	6.25	9
30	CASGILVYENWFDPW	CQQYGSSPPWTF	IGHV4-39	IGHD2-8	IGHJ5	IGKV3-20	IGKJ1	15	12																		214	20	60.452	5.64972	10.7
30	CAHSRRYFDWLLLYDLDYW	CQQSYSSPLFTF	IGHV2-5	IGHD3-9	IGHJ4	IGKV1-39	IGKJ3	19	12																		7	1	46.6667	6.66667	7
30	CASGILGDENWFDPW	CQQYGSSPPWTF	IGHV4-4	IGHD3-16	IGHJ5	IGKV3-20	IGKJ1	15	12																		8	3	50	18.75	2.66667
30	CASRSLGYENWFDPW	CQQYGSSPPWTF	IGHV4-4	IGHD6-25	IGHJ5	IGKV3-20	IGKJ1	15	12																		4	1	40	10	4
30	CASGRLGYENGFDLW	CQQYGSSPPWTF	IGHV4-39	IGHD6-25	IGHJ5	IGKV3-20	IGKJ1	15	12																		9	1	52.9412	5.88235	9
30	GARGSLGYENWFDPW	CQQYGSSPPWTF	IGHV4-59	IGHD6-25	IGHJ5	IGKV3-20	IGKJ1	15	12																		7	1	58.3333	8.33333	7
30	CARGILGYENWFDPW	CQQYGSSPPWTF	IGHV4-59	IGHD6-25	IGHJ5	IGKV3-20	IGKJ1	15	12																		190	37	51.0753	9.94624	5.13514
30	RASGRLGYENWFDHW	CQQYGSSPPWTF	IGHV4-4	IGHD6-25	IGHJ5	IGKV3-20	IGKJ1	15	12																		1	1	25	25	1
30	CMDTSMKKSWDDW	CQQYNTWPRTF	IGHV3-15	IGHD5-5	IGHJ4	IGKV3-20	IGKJ1	13	11																		6	2	31.5789	10.5263	3
30	CAKDVDWACDIW	CQQSYSTPLTF	IGHV3-48	IGHD3-9	IGHJ3	IGKV1-39	IGKJ4	12	11																		3	1	30	10	3
29	CVNAREGNGDDHFGYW	CQQYNSYPLTF	IGHV3-23	IGHD1-1	IGHJ4	IGKV1-5	IGKJ4	16	11																		3	2	15.7895	10.5263	1.5
29	GASGGLGYEHWFDPW	CQQYGSSPPWTF	IGHV4-4	IGHD6-25	IGHJ5	IGKV3-20	IGKJ1	15	12																		7	2	53.8462	15.3846	3.5
29	CARERLGYENWFDPW	CQQYGSSPPWTF	IGHV4-59	IGHD6-25	IGHJ5	IGKV3-20	IGKJ1	15	12																		9	2	47.3684	10.5263	4.5
29	CASGRIGYEKWFDPW	CQQYGSSPPWTF	IGHV4-59	IGHD6-25	IGHJ5	IGKV3-20	IGKJ1	15	12																		8	2	40	10	4
29	CAKTWAESSGYYASFDIW	CQQSYNTPLTF	IGHV3-30	IGHD3-22	IGHJ3	IGKV1-39	IGKJ4	18	11																		7	2	35	10	3.5
29	GARGRLGYDNWFDPW	CQQYGSSPPWTF	IGHV4-39	IGHD6-25	IGHJ5	IGKV3-20	IGKJ1	15	12																		3	1	17.6471	5.88235	3
29	CASGRLLYENWFDPW	CQQYGSSPPWTF	IGHV4-59	IGHD2-8	IGHJ5	IGKV3-20	IGKJ1	15	12																		8	1	40	5	8
29	CARGGLGYEHWFDHW	CQQYGSSPPWTF	IGHV4-34	IGHD6-25	IGHJ5	IGKV3-20	IGKJ1	15	12																		12	4	37.5	12.5	3
29	CASGILGYENCFDPW	CQQYGSSPPWTF	IGHV4-4	IGHD6-25	IGHJ5	IGKV3-20	IGKJ1	15	12																		1	1	12.5	12.5	1
29	CASGRLGYENWCDTW	CQQYGSSPPWTF	IGHV4-59	IGHD6-25	IGHJ5	IGKV3-20	IGKJ1	15	12																		5	2	23.8095	9.52381	2.5
29	CAKGDGTAYGVDYW	CQKYDSAPWTF	IGHV3-30	IGHD5-5	IGHJ4	IGKV1-27	IGKJ1	14	11																		10	6	20	12	1.66667
29	CASGRLGYEYWFDLW	CQQYGSSPPWTF	IGHV4-39	IGHD6-25	IGHJ5	IGKV3-20	IGKJ1	15	12																		1	1	12.5	12.5	1
29	GASGRRGYEHWLDHW	CQQSYSTPFTF	IGHV4-59	IGHD6-25	IGHJ5	IGKV1-39	IGKJ3	15	11																		4	2	20	10	2
29	WASGRLGYENWFGPW	CQQYGSSPPWTF	IGHV4-39	IGHD6-25	IGHJ5	IGKV3-20	IGKJ1	15	12																		4	2	25	12.5	2
29	CRRGGNHRFDYW	CQQFGSSPLTF	IGHV3-74	IGHD4-23	IGHJ4	IGKV3-20	IGKJ4	12	11																		5	4	20	16	1.25
29	CGNARTGNGYDHFGYW	CQQYNSYPLTF	IGHV3-23	IGHD1-1	IGHJ4	IGKV1-5	IGKJ4	16	11																		8	1	88.8889	11.1111	8
29	CARQQFGLETDHGPFDIW	CQQSYSTPLTF	IGHV5-51	IGHD3-16	IGHJ3	IGKV1-39	IGKJ4	18	11																		2	1	13.3333	6.66667	2
28	CVNARTGSGDDHFDYW	CQQYNSYPLTF	IGHV3-23	IGHD6-25	IGHJ4	IGKV1-5	IGKJ4	16	11																		5	4	27.7778	22.2222	1.25
28	CANSDSGTASAGAATQPFNIW	CQQYNTYPPTF	IGHV3-74	IGHD1-26	IGHJ3	IGKV1-16	IGKJ3	21	11																		4	2	33.3333	16.6667	2
28	CASGRRWYENWFDPW	CQQYGSSPPWTF	IGHV4-39	IGHD4-23	IGHJ5	IGKV3-20	IGKJ1	15	12																		39	1	65	1.66667	39
28	CAHSRREFDWLLLYYFDYW	CQQSYSSPLFTF	IGHV2-5	IGHD3-9	IGHJ4	IGKV1-39	IGKJ3	19	12																		3	2	37.5	25	1.5
28	CGSRRLGYENWFDPW	CQQYGSSPPWTF	IGHV4-4	IGHD6-25	IGHJ5	IGKV3-20	IGKJ1	15	12																		8	1	57.1429	7.14286	8
28	VASGRRGYENWFDHW	CQQYGSSTPWTF	IGHV4-4	IGHD6-25	IGHJ5	IGKV3-20	IGKJ1	15	12																		9	1	75	8.33333	9
28	GASGGLGYEHWFDHW	CQQYGSSPPWTF	IGHV4-4	IGHD6-25	IGHJ5	IGKV3-20	IGKJ1	15	12																		9	1	56.25	6.25	9
28	CRETSMKKSWDYW	CQQYNTWPRTF	IGHV3-15	IGHD5-5	IGHJ4	IGKV3-15	IGKJ2	13	11																		5	1	38.4615	7.69231	5
28	CASGRLGYENCFDLW	CQQYGSSPPWTF	IGHV4-4	IGHD6-25	IGHJ5	IGKV3-20	IGKJ1	15	12																		10	1	83.3333	8.33333	10
28	CASGRLEYENWFDTW	CQQYGSSPPWTF	IGHV4-4	IGHD6-6	IGHJ5	IGKV3-20	IGKJ1	15	12																		7	1	50	7.14286	7
28	CASGRLGDDNGFDPW	CQQYGSSPPWTF	IGHV4-59	IGHD3-16	IGHJ5	IGKV3-20	IGKJ1	15	12																		8	2	50	12.5	4
28	CASGRLGDENWVDPW	CQQYGSSPPWTF	IGHV4-4	IGHD3-16	IGHJ5	IGKV3-20	IGKJ1	15	12																		6	2	40	13.3333	3
28	CAHRRRYWDWLLLYYFDYW	CQQSYSSPLFTF	IGHV2-5	IGHD3-9	IGHJ4	IGKV1-39	IGKJ3	19	12																		6	2	46.1538	15.3846	3
28	FASGRLGYENWFDHW	CQQYGSSPPWTF	IGHV4-59	IGHD6-25	IGHJ5	IGKV3-20	IGKJ1	15	12																		1	1	16.6667	16.6667	1
28	CARAFLYNRIYTSSFDFW	CQQSYNSYTF	IGHV1-3	IGHD2-8	IGHJ4	IGKV1-39	IGKJ2	18	10																		4	2	30.7692	15.3846	2
28	GASGILGYENWFDPW	CQQYGSSPPWTF	IGHV4-4	IGHD3-9	IGHJ5	IGKV3-20	IGKJ1	15	12																		8	1	80	10	8
27	CARDAGRKMIVVGHEIDYW	.	IGHV3-30	IGHD3-22	IGHJ4	IGKV1-5	IGKJ1	19	1																		6	2	40	13.3333	3
27	FASGRLGYENLFDPW	CQQYGSSPPWTF	IGHV4-39	IGHD6-25	IGHJ5	IGKV3-20	IGKJ1	15	12																		5	2	50	20	2.5
27	FASGRRGYENWFDPW	CQQ*GSSPPWTF	IGHV4-4	IGHD6-25	IGHJ5	IGKV3-20	IGKJ1	15	12																		2	2	100	100	1
27	CASVRRGYENWFDPW	CQQYGSSPPWTF	IGHV4-59	IGHD6-25	IGHJ5	IGKV3-20	IGKJ1	15	12																		12	2	85.7143	14.2857	6
27	CALGRLGYENWFDPW	CQQYGSSPPWTF	IGHV4-4	IGHD6-25	IGHJ5	IGKV3-20	IGKJ1	15	12																		6	1	50	8.33333	6
27	CAKGDGPASGVDYW	CQKYDSAPWTF	IGHV3-30	IGHD2-2	IGHJ4	IGKV1-27	IGKJ1	14	11																		9	2	64.2857	14.2857	4.5
27	CAHSRRDLDWLLLYYFDYW	CQQSYSSPLFTF	IGHV2-5	IGHD3-9	IGHJ4	IGKV1-39	IGKJ3	19	12																		7	1	46.6667	6.66667	7
27	CASGRLGYEKWSDPW	CQQYGSSPPWTF	IGHV4-39	IGHD6-25	IGHJ5	IGKV3-20	IGKJ1	15	12																		4	2	30.7692	15.3846	2
27	CASVILGYENWFDPW	CQQYGSSPPWTF	IGHV4-4	IGHD6-25	IGHJ5	IGKV3-20	IGKJ1	15	12																		7	1	70	10	7
27	CACGSLGYENWFDPW	CQQYGSSPPWTF	IGHV4-39	IGHD6-25	IGHJ5	IGKV3-20	IGKJ1	15	12																		10	1	62.5	6.25	10
27	CARGRRGYEHWLDHW	CQQYGSSPPWTF	IGHV4-59	IGHD6-25	IGHJ4	IGKV3-20	IGKJ1	15	12																		9	2	64.2857	14.2857	4.5
27	CASGRLGYEYCFDPW	CQQYGSSPPWTF	IGHV4-4	IGHD6-25	IGHJ5	IGKV3-20	IGKJ1	15	12																		10	1	76.9231	7.69231	10
27	WASGRLGDENGFDPW	CQQYGSSPPWTF	IGHV4-4	IGHD3-16	IGHJ5	IGKV3-20	IGKJ1	15	12																		3	1	75	25	3
27	CAQDRSAWQVSYYHGMDVW	CQQLNSYPRTF	IGHV3-30	IGHD6-19	IGHJ6	IGKV1-9	IGKJ1	19	11																		1	1	9.09091	9.09091	1
27	CAKIRGLYYYDIHGYWTSDYW	CQQYGSSPPWTF	IGHV3-30	IGHD3-22	IGHJ4	IGKV3-20	IGKJ1	21	12																		865	50	65.7795	3.80228	17.3
27	CARDYDQADVFDIW	CQQYYSYLSLTF	IGHV3-53	IGHD3-9	IGHJ3	IGKV1-8	IGKJ4	14	12																		5	1	31.25	6.25	5
26	CASGRRGYENLFDPW	CQQYGSSPPWTF	IGHV4-4	IGHD6-25	IGHJ5	IGKV3-20	IGKJ1	15	12																		4	1	36.3636	9.09091	4
26	CDSGRLGYENWFDTW	CQQYGSSPPWTF	IGHV4-59	IGHD6-25	IGHJ5	IGKV3-20	IGKJ1	15	12																		8	2	42.1053	10.5263	4
26	CAGRRAVTGTTDYFDYW	CQQSYSTPRTF	IGHV4-4	IGHD6-19	IGHJ4	IGKV1-39	IGKJ2	17	11																		1	1	7.14286	7.14286	1
26	CAHSRRYCDWLLLYDFDYW	CQQSYSSPLFTF	IGHV2-5	IGHD3-9	IGHJ4	IGKV1-39	IGKJ3	19	12																		5	4	35.7143	28.5714	1.25
26	CASGRRGYENWFDTW	CQQYGSSPPWTF	IGHV4-4	IGHD6-25	IGHJ5	IGKV3-20	IGKJ1	15	12																		5	3	35.7143	21.4286	1.66667
26	CSRGRLGYENWFDPW	CQQYGSSPPWTF	IGHV4-4	IGHD6-25	IGHJ5	IGKV3-20	IGKJ1	15	12																		7	3	41.1765	17.6471	2.33333
26	CASGRLGYEKWFDPC	CQQYGSSPPWTF	IGHV4-39	IGHD6-25	IGHJ5	IGKV3-20	IGKJ1	15	12																		13	2	61.9048	9.52381	6.5
26	CAHSRRYFDCLLLYSFDYW	CQQSYSSPLFTF	IGHV2-5	IGHD3-9	IGHJ4	IGKV1-39	IGKJ3	19	12																		9	2	37.5	8.33333	4.5
26	CARRGEVTGPPDYFDYW	CQQSYSTPRTF	IGHV4-39	IGHD3-9	IGHJ4	IGKV1-39	IGKJ2	17	11																		6	2	23.0769	7.69231	3
26	CARGGRGYENWFDHW	CQQYGSSPPWTF	IGHV4-59	IGHD6-25	IGHJ5	IGKV3-20	IGKJ1	15	12																		145	20	42.6471	5.88235	7.25
26	CARVRYYCSGEYCYDPLSLDYW	CQQYGSSPETF	IGHV1-18	IGHD2-15	IGHJ4	IGKV3-20	IGKJ2	22	11																		3	2	17.6471	11.7647	1.5
26	VASGRRGYENWFDPW	CQQYGSSPPWTF	IGHV4-4	IGHD6-25	IGHJ5	IGKV3-20	IGKJ1	15	12																		7	2	53.8462	15.3846	3.5
26	CASVSLGYENWFDPW	CQQYGSSPPWTF	IGHV4-4	IGHD6-25	IGHJ5	IGKV3-20	IGKJ1	15	12																		5	3	18.5185	11.1111	1.66667
26	CASGRLGYDNSFDPW	CQQYGSSPPWTF	IGHV4-4	IGHD6-25	IGHJ5	IGKV3-20	IGKJ1	15	12																		7	1	53.8462	7.69231	7
26	CASGSLGSENWFDPW	CQQYGSSPPWTF	IGHV4-39	IGHD1-1	IGHJ5	IGKV3-20	IGKJ1	15	12																		10	2	62.5	12.5	5
26	CASGRLGYENWFDIW	CQQYGSSPPWTF	IGHV4-4	IGHD6-25	IGHJ5	IGKV3-20	IGKJ1	15	12																		8	2	26.6667	6.66667	4
26	CASGSVGYENWFDPW	CQQYGSSPPWTF	IGHV4-59	IGHD6-25	IGHJ5	IGKV3-20	IGKJ1	15	12																		7	2	25	7.14286	3.5
26	CASGRLGYENCSDPW	CQQYGSSPPWTF	IGHV4-4	IGHD6-25	IGHJ5	IGKV3-20	IGKJ1	15	12																		8	2	28.5714	7.14286	4
26	CARDPDQADVFDIW	CQQYYSYLSLTF	IGHV3-53	IGHD2-2	IGHJ3	IGKV1-8	IGKJ4	14	12																		7	2	35	10	3.5
26	CASGRLGYYNGFDPW	CQQYGSSPPWTF	IGHV4-4	IGHD6-25	IGHJ5	IGKV3-20	IGKJ1	15	12																		5	3	21.7391	13.0435	1.66667
26	GAGGRLGYEYWFDHW	CQQYGSSPPWTF	IGHV1-18	IGHD6-25	IGHJ5	IGKV3-20	IGKJ1	15	12																		7	2	38.8889	11.1111	3.5
26	CVNARTGRGDDHFGYW	CQQYNSYPLTF	IGHV3-23	IGHD3-16	IGHJ4	IGKV1-5	IGKJ4	16	11																		7	2	46.6667	13.3333	3.5
26	CASGRLGYENWYDHW	CQQYGSSPPWTF	IGHV4-39	IGHD3-9	IGHJ5	IGKV3-20	IGKJ1	15	12																		10	1	76.9231	7.69231	10
26	CARGHDQADVFDIW	CQQYYSYLSLTF	IGHV3-53	IGHD1-1	IGHJ3	IGKV1-8	IGKJ4	14	12																		6	1	24	4	6
26	GASGRLGYENWFDSW	CQQYGSSPPWTF	IGHV4-39	IGHD6-25	IGHJ5	IGKV3-20	IGKJ1	15	12																		8	2	29.6296	7.40741	4
26	CARGTGSVCGWCDGTTENYVDSW	CQQLTNWPLF	IGHV4-59	IGHD2-21	IGHJ4	IGKV3-11	IGKJ4	23	10																		8	1	44.4444	5.55556	8
25	CGNARKGYGDDHFGYW	CQQYNSYPLTF	IGHV3-23	IGHD4-17	IGHJ4	IGKV1-5	IGKJ4	16	11																		7	1	77.7778	11.1111	7
25	CAGHRCYGSGTYHYFDSW	CQQSYSTPRTF	IGHV4-39	IGHD3-10	IGHJ5	IGKV1-39	IGKJ2	18	11																		1	1	14.2857	14.2857	1
25	CAMGRLGYENWFDPW	CQQYGSSPPWTF	IGHV4-39	IGHD6-25	IGHJ5	IGKV3-20	IGKJ1	15	12																		5	2	26.3158	10.5263	2.5
25	WAREGQSRFDPW	CQQYGNSRFTF	IGHV3-11		IGHJ5	IGKV3-20	IGKJ3	12	11																		7	2	33.3333	9.52381	3.5
25	CGSGRIGYENWFDPW	CQQYGSSPPWTF	IGHV4-39	IGHD6-19	IGHJ5	IGKV3-20	IGKJ1	15	12																		1	1	8.33333	8.33333	1
25	CGNARKGHGDDHFVYW	CQQYNSYPLTF	IGHV3-23	IGHD4-17	IGHJ4	IGKV1-5	IGKJ4	16	11																		12	2	40	6.66667	6
25	CARGGWVYSYGYRQGYYW	CQQYGSSRGFTF	IGHV1-2	IGHD5-5	IGHJ4	IGKV3-20	IGKJ3	18	12																		11	5	25	11.3636	2.2
25	GARGGRGYEYWFDHW	CQQYGSTPPWTF	IGHV4-59	IGHD6-25	IGHJ5	IGKV3-20	IGKJ1	15	12																		17	9	47.2222	25	1.88889
25	CARAVSYNRIYTSSFDFW	GQRTYN_PPVTF	IGHV1-3	IGHD5-24	IGHJ4	IGKV1-39	IGKJ2	18	12																		11	1	61.1111	5.55556	11
25	CSSGRLGYEKWFDPW	CQQYGSSPPWTF	IGHV4-39	IGHD6-25	IGHJ5	IGKV3-20	IGKJ1	15	12																		3	1	23.0769	7.69231	3
25	GASGRRGYEYWFDPW	CQQYGSSPPWTF	IGHV4-4	IGHD6-25	IGHJ5	IGKV3-20	IGKJ1	15	12																		4	1	28.5714	7.14286	4
25	CVKDDGRLTGYMGWFDYW	CQQYGSSPPITF	IGHV3-23	IGHD3-9	IGHJ4	IGKV3-20	IGKJ5	18	12																		3	3	20	20	1
25	CARLRAVTGSPDYFDYW	CQQSYSTPRTF	IGHV4-59	IGHD6-19	IGHJ4	IGKV1-39	IGKJ1	17	11																		6	5	25	20.8333	1.2
25	CASGRLGYEKWFDTW	CQQYGSSPPWTF	IGHV4-39	IGHD6-25	IGHJ5	IGKV3-20	IGKJ1	15	12																		4	1	66.6667	16.6667	4
25	CASGRLGYEHWLDHW	CQQYGSSPPWTF	IGHV4-4	IGHD6-25	IGHJ5	IGKV3-20	IGKJ1	15	12																		5	1	38.4615	7.69231	5
25	CARQKCGLEADHDPFDIW	CQQSYSTPLTF	IGHV5-51	IGHD3-22	IGHJ3	IGKV1-39	IGKJ4	18	11																		5	1	55.5556	11.1111	5
25	CASGRVGYENWFDSW	CQQYGSSPPWTF	IGHV4-39	IGHD6-25	IGHJ5	IGKV3-20	IGKJ1	15	12																		100	4	58.1395	2.32558	25
25	CARQECGLETDHDPFDIW	CQQSYSTPLTF	IGHV5-51	IGHD3-3	IGHJ3	IGKV1-39	IGKJ4	18	11																		6	2	31.5789	10.5263	3
25	GARGGLGYEHWLDHW	CQQSYSTPFTF	IGHV4-4	IGHD6-25	IGHJ5	IGKV1-39	IGKJ3	15	11																		15	1	60	4	15
25	WASGRLGYENGFDTW	CQQYGSSPPWTF	IGHV4-4	IGHD6-25	IGHJ5	IGKV3-20	IGKJ1	15	12																		8	3	42.1053	15.7895	2.66667
25	CAHGRRYWDWLLLYYFDYW	CQQSYSSPLFTF	IGHV2-5	IGHD3-9	IGHJ4	IGKV1-39	IGKJ3	19	12																		8	1	57.1429	7.14286	8
25	CASGRLGAENWFDPW	CQQYGSSPPWTF	IGHV4-39	IGHD3-16	IGHJ5	IGKV3-20	IGKJ1	15	12																		9	1	75	8.33333	9
25	CAHGRRYCDWLLRYYFDYW	CQQSYSSPLFTF	IGHV2-5	IGHD3-9	IGHJ4	IGKV1-39	IGKJ3	19	12																		10	1	62.5	6.25	10
25	CARRRAVTGSTDYFDYW	CQQSYSTPRTF	IGHV4-59	IGHD6-19	IGHJ4	IGKV1-39	IGKJ1	17	11																		9	1	75	8.33333	9
25	CARQRCGLETDHDPFDIW	CQQSYSTPLTF	IGHV5-51	IGHD5-24	IGHJ3	IGKV1-39	IGKJ4	18	11																		11	1	73.3333	6.66667	11
25	CAHSRRYCDWLLQYYFDYW	CQQSYSSPLFTF	IGHV2-5	IGHD3-9	IGHJ4	IGKV1-39	IGKJ3	19	12																		24	7	54.5455	15.9091	3.42857
25	CASGIPGYENWFDPW	CQQYGSSPPWTF	IGHV4-4	IGHD3-9	IGHJ5	IGKV3-20	IGKJ1	15	12																		2	1	66.6667	33.3333	2
25	CAKLRGLYYYDIHGYWTSDNW	CQQYGSSPPWTF	IGHV3-30	IGHD3-22	IGHJ4	IGKV3-20	IGKJ1	21	12																		7	1	50	7.14286	7
24	WSSGRLGYENWFDPW	CQQYGSSPPWTF	IGHV4-59	IGHD6-25	IGHJ5	IGKV3-20	IGKJ1	15	12																		9	2	42.8571	9.52381	4.5
24	CASGRRVYENWFDPW	CQQYGSSPPWTF	IGHV4-4	IGHD2-8	IGHJ5	IGKV3-20	IGKJ1	15	12																		2	1	16.6667	8.33333	2
24	CANSDSGTASAVAAAQPFNIW	CQQYNTYPPTF	IGHV3-74	IGHD2-15	IGHJ3	IGKV1-16	IGKJ3	21	11																		6	1	46.1538	7.69231	6
24	GASGGRGYEHWFDHW	CQQYGSSPPWTF	IGHV4-4	IGHD6-25	IGHJ5	IGKV3-20	IGKJ1	15	12																		10	1	58.8235	5.88235	10
24	CAPSRRYCDWLLLYYFDYW	CQQSYSSPLFTF	IGHV2-5	IGHD3-9	IGHJ4	IGKV1-39	IGKJ3	19	12																		6	1	40	6.66667	6
24	CAHSRRYCDWLLLYYFDYC	CQQSYSSPLFTF	IGHV2-5	IGHD3-9	IGHJ4	IGKV1-39	IGKJ3	19	12																		15	1	78.9474	5.26316	15
24	CASGRLGYEKGFDPW	WQQYGSSPPWTF	IGHV4-4	IGHD6-25	IGHJ5	IGKV3-20	IGKJ1	15	12																		7	1	63.6364	9.09091	7
24	WAHSRRYCDWLLLYYFDYW	CQQSYSSPLFTF	IGHV2-5	IGHD3-9	IGHJ4	IGKV1-39	IGKJ3	19	12																		9	4	50	22.2222	2.25
24	CARLRAVTGPSDYFDYW	CQQSYSTPRTF	IGHV4-4	IGHD6-19	IGHJ4	IGKV1-39	IGKJ1	17	11																		6	2	46.1538	15.3846	3
24	CASGGLGYEYWFDHW	CQQYGSSPPWTF	IGHV4-4	IGHD6-25	IGHJ5	IGKV3-20	IGKJ1	15	12																		7	2	46.6667	13.3333	3.5
24	CGSGRLGYEYWFDPW	CQQYGSSPPWTF	IGHV4-39	IGHD6-19	IGHJ5	IGKV3-20	IGKJ1	15	12																		2	2	33.3333	33.3333	1
24	GASGRLGYEKWFDHW	CQQYGSSPPWTF	IGHV4-39	IGHD6-25	IGHJ5	IGKV3-20	IGKJ1	15	12																		1	1	50	50	1
24	CASGRLRYENCFDPW	CQQYGSSPPWTF	IGHV4-4	IGHD1-1	IGHJ5	IGKV3-20	IGKJ1	15	12																		10	1	76.9231	7.69231	10
24	CASGRHEYENWFDPW	CQQYGSSPPWTF	IGHV4-4	IGHD6-6	IGHJ5	IGKV3-20	IGKJ1	15	12																		11	3	61.1111	16.6667	3.66667
24	CGSGRLGYENWFDSW	CQQYGSSPPWTF	IGHV4-39	IGHD6-19	IGHJ5	IGKV3-20	IGKJ1	15	12																		2	1	40	20	2
24	GARGRLGYEKWFDPW	CQQYGSSPPWTF	IGHV4-59	IGHD6-25	IGHJ5	IGKV3-20	IGKJ1	15	12																		5	1	45.4545	9.09091	5
24	CASGRLGYENSFDTW	CQQYGSSPPWTF	IGHV4-59	IGHD6-25	IGHJ5	IGKV3-20	IGKJ1	15	12																		9	1	64.2857	7.14286	9
24	VARGRLGYENWFDHW	CQQSYSTPFTF	IGHV4-39	IGHD6-25	IGHJ5	IGKV1-39	IGKJ3	15	11																		4	1	44.4444	11.1111	4
24	CASGSLGYEDWFDPW	CQQYGSSPPWTF	IGHV4-39	IGHD6-25	IGHJ5	IGKV3-20	IGKJ1	15	12																		3	3	42.8571	42.8571	1
24	WENDVDWAFDIW	CQQSYSTPITF	IGHV3-48	IGHD3-9	IGHJ3	IGKV1-39	IGKJ4	12	11																		6	2	60	20	3
24	CAREHAQADGFDIW	CQQSYSTLYTF	IGHV3-53		IGHJ3	IGKV1-39	IGKJ2	14	11																		21	4	48.8372	9.30233	5.25
24	CASGRLGYDNWFDTW	CQQYGSSPPWTF	IGHV4-4	IGHD6-25	IGHJ5	IGKV3-20	IGKJ1	15	12																		5	1	71.4286	14.2857	5
24	CASGRLGDEHWFDPW	CQQYGSSPPWTF	IGHV4-39	IGHD3-16	IGHJ5	IGKV3-20	IGKJ1	15	12																		5	1	41.6667	8.33333	5
24	GAGGGRGYEHWFDHW	CQQSYSTPFTF	IGHV4-39	IGHD3-16	IGHJ5	IGKV1-39	IGKJ3	15	11																		5	1	45.4545	9.09091	5
24	CARRRAGTGTPDYFDYW	CQQSYSTPRTF	IGHV4-4	IGHD6-19	IGHJ4	IGKV1-39	IGKJ2	17	11																		7	1	77.7778	11.1111	7
24	CASGSLRYENWFDPW	CQQYGSSPPWTF	IGHV4-39	IGHD6-25	IGHJ5	IGKV3-20	IGKJ1	15	12																		2	2	20	20	1
24	CARRRAVTGTSDYFDYW	CQQSYSTPRTF	IGHV4-4	IGHD6-19	IGHJ4	IGKV1-39	IGKJ2	17	11																		5	1	41.6667	8.33333	5
24	CAGGRLGYENWFDTW	CQQSYSTPFTF	IGHV4-4	IGHD6-25	IGHJ5	IGKV1-39	IGKJ3	15	11																		1	1	20	20	1
24	CAIGRPGYENWFDPW	CQQYGSSPPWTF	IGHV4-59	IGHD3-9	IGHJ5	IGKV3-20	IGKJ1	15	12																		7	1	58.3333	8.33333	7
24	CVNARTGNGDDHFGYS	CQQYNSYPLTF	IGHV3-23	IGHD4-17	IGHJ4	IGKV1-5	IGKJ4	16	11																		5	1	23.8095	4.7619	5
24	CARRHGSGWYDGVDYW	CQQYYSYPRTF	IGHV2-5	IGHD6-19	IGHJ4	IGKV1-8	IGKJ1	16	11																		6	1	46.1538	7.69231	6
23	CVRARTGNGDDHFDYW	CQQYNSYPLTF	IGHV3-23	IGHD1-1	IGHJ4	IGKV1-5	IGKJ4	16	11																		9	1	69.2308	7.69231	9
23	CASGRLCYENWFDPW	CQQYGSSPPWTF	IGHV4-39	IGHD3-16	IGHJ5	IGKV3-20	IGKJ1	15	12																		1	1	20	20	1
23	CRDTSMQKSWDYW	CQQYNTWPRTF	IGHV3-15	IGHD5-5	IGHJ4	IGKV5-2	IGKJ1	13	11																		12	1	57.1429	4.7619	12
23	CAKRRGLYYYEIHGYWTSDYW	CQQYGSSPPWTF	IGHV3-30	IGHD3-22	IGHJ4	IGKV3-20	IGKJ1	21	12																		7	1	58.3333	8.33333	7
23	CERLRAVTGKTDYFDYW	CQQSYSTPRTF	IGHV4-59	IGHD6-19	IGHJ4	IGKV1-39	IGKJ2	17	11																		4	2	25	12.5	2
23	CVRYNRNSGWYSVDYW	CQQAKSFPLTF	IGHV4-59	IGHD6-19	IGHJ4	IGKV1-12	IGKJ4	16	11																		12	4	52.1739	17.3913	3
23	CASGKRGYENWFDPW	CQQYGSSPPWTF	IGHV4-39	IGHD6-25	IGHJ5	IGKV3-20	IGKJ1	15	12																		4	1	66.6667	16.6667	4
23	CARGRRGYEYWFDHW	CQQYGSSPPWTF	IGHV4-59	IGHD6-25	IGHJ5	IGKV3-20	IGKJ1	15	12																		10	3	27.7778	8.33333	3.33333
23	CAATLVRGVINARYYYYGMDVW	CQQSYSSYTF	IGHV3-7	IGHD3-10	IGHJ6	IGKV1-39	IGKJ2	22	10																		9	1	36	4	9
23	CAHSRRYCDWLLLYFFDYW	CQQSYSSPLFTF	IGHV2-5	IGHD3-9	IGHJ4	IGKV1-39	IGKJ3	19	12																		4	3	21.0526	15.7895	1.33333
23	CASGRRGYENWVDPW	CQQYGSSPPWTF	IGHV4-4	IGHD6-25	IGHJ5	IGKV3-20	IGKJ1	15	12																		3	2	17.6471	11.7647	1.5
23	CALSRRYCDWLLLYYFDYW	CQQSYSSPLFTF	IGHV2-5	IGHD3-9	IGHJ4	IGKV1-39	IGKJ3	19	12																		6	1	50	8.33333	6
23	CANLRGRYYYDIHGYWTSDYW	CQQYGSSPPWTF	IGHV3-30	IGHD3-22	IGHJ4	IGKV3-20	IGKJ1	21	12																		159	43	39.2593	10.6173	3.69767
23	CARGRLGYEKWFDHW	CQQYGSSPPWTF	IGHV4-4	IGHD6-25	IGHJ5	IGKV3-20	IGKJ1	15	12																		8	2	50	12.5	4
23	WEKDVDWAFEIW	CQQSYSTPLTF	IGHV3-48	IGHD3-9	IGHJ3	IGKV1-39	IGKJ4	12	11																		9	1	69.2308	7.69231	9
23	CASGRHGYENWFDTW	CQQYGSSPPWTF	IGHV4-4	IGHD2-8	IGHJ5	IGKV3-20	IGKJ1	15	12																		5	2	23.8095	9.52381	2.5
23	CASGRLGYEHWLDPW	CQQYGSSPPWTF	IGHV4-4	IGHD6-25	IGHJ5	IGKV3-20	IGKJ1	15	12																		4	3	19.0476	14.2857	1.33333
23	CARRRAGNGTTDYFDYW	CQQSYSTPRTF	IGHV4-59	IGHD1-1	IGHJ4	IGKV1-39	IGKJ1	17	11																		3	1	50	16.6667	3
23	CASGRLGYENYFDPW	CQQYGSSPPWTF	IGHV4-55	IGHD6-25	IGHJ5	IGKV3-20	IGKJ1	15	12																		2	2	18.1818	18.1818	1
23	CASGRIGYENGFDPW	CQQSYSTPFTF	IGHV4-4	IGHD6-25	IGHJ5	IGKV1-39	IGKJ3	15	11																		3	1	14.2857	4.7619	3
23	GAGGRRGYEHWLDHW	CQQSYSTPFTF	IGHV4-28	IGHD6-25	IGHJ5	IGKV1-39	IGKJ3	15	11																		4	1	40	10	4
23	GAGGRRGYENWLDHW	CQQYGSSPPWTF	IGHV4-59	IGHD6-25	IGHJ5	IGKV3-20	IGKJ1	15	12																		5	1	38.4615	7.69231	5
23	CASGRFGYENWFDLW	CQQYGSSPPWTF	IGHV4-39	IGHD3-9	IGHJ5	IGKV3-20	IGKJ1	15	12																		2	2	10.5263	10.5263	1
23	CARGRLGYENRFDPW	CQQYGSSPPWTF	IGHV4-4	IGHD6-25	IGHJ5	IGKV3-20	IGKJ1	15	12																		3	1	50	16.6667	3
23	CARHGFYGSGTYHYFDPW	CLQHDH_SLYTF	IGHV4-39	IGHD3-10	IGHJ5	IGKV5-2	IGKJ2	18	12																		4	2	36.3636	18.1818	2
23	CASGRLGYDNWLDPW	CQQYGSSPPWTF	IGHV4-4	IGHD6-25	IGHJ5	IGKV3-20	IGKJ1	15	12																		6	2	20.6897	6.89655	3
23	WASGRLGYENWFDSW	CQQYGSSPPWTF	IGHV4-4	IGHD6-25	IGHJ5	IGKV3-20	IGKJ1	15	12																		2	2	12.5	12.5	1
23	CAGEQAQADGFDIW	CQQSYSTLYTF	IGHV3-6		IGHJ3	IGKV1-39	IGKJ2	14	11																		8	2	40	10	4
23	CARDHDQADVVDIW	CQQYYSYLSLTF	IGHV3-53	IGHD5-12	IGHJ5	IGKV1-8	IGKJ4	14	12																		3	2	17.6471	11.7647	1.5
23	CAKRRYCRSTSFSYFDYW	CQQYDNLQTF	IGHV3-23	IGHD2-2	IGHJ4	IGKV1-39	IGKJ4	18	10																		8	1	88.8889	11.1111	8
23	CTRKRDSSDYGASDYW	CLQHDNFPWTF	IGHV3-23	IGHD4-23	IGHJ4	IGKV5-2	IGKJ1	16	11																		7	2	29.1667	8.33333	3.5
23	CASGRLGYENGFDAW	CQQYGSSPPWTF	IGHV4-4	IGHD6-25	IGHJ5	IGKV3-20	IGKJ1	15	12																		4	1	40	10	4
23	CGSGRPGYENWFDPW	CQQYGSSPPWTF	IGHV4-59	IGHD6-25	IGHJ5	IGKV3-20	IGKJ1	15	12																		5	3	27.7778	16.6667	1.66667
23	CTRVGNHRFDYW	CQQFGSSPLTF	IGHV3-74	IGHD4-23	IGHJ4	IGKV3-20	IGKJ4	12	11																		11	11	100	100	1
22	CANSDSGTASEVAAPQPFNIW	CQQYNTYPPTF	IGHV3-74	IGHD1-26	IGHJ3	IGKV1-16	IGKJ3	21	11																		4	1	25	6.25	4
22	CVNARTCNGDYHFGYW	CQQYNSYPLTF	IGHV3-23	IGHD4-17	IGHJ4	IGKV1-5	IGKJ4	16	11																		2	2	40	40	1
22	CGNARNGNGDDHFGYW	CQQYNSYPLTF	IGHV3-23	IGHD1-1	IGHJ4	IGKV1-5	IGKJ4	16	11																		6	1	50	8.33333	6
22	CASGRLVYENCFDPW	CQQYGSSPPWTF	IGHV4-59	IGHD2-8	IGHJ5	IGKV3-20	IGKJ1	15	12																		3	2	60	40	1.5
22	CSHSRRYFDWLVLYYFDYW	CQQSYSSPLFTF	IGHV2-5	IGHD3-9	IGHJ4	IGKV1-39	IGKJ3	19	12																		7	1	63.6364	9.09091	7
22	CASVRLGYENCFDPW	CQQYGSSPPWTF	IGHV4-4	IGHD6-25	IGHJ5	IGKV3-20	IGKJ1	15	12																		9	1	81.8182	9.09091	9
22	CASGRLGYEYWLDPW	CQQYGSSPPWTF	IGHV4-39	IGHD6-25	IGHJ5	IGKV3-20	IGKJ1	15	12																		4	2	30.7692	15.3846	2
22	WRETSMKKSWDYW	CQQYNTWPRTF	IGHV3-15	IGHD5-5	IGHJ4	IGKV3-15	IGKJ2	13	11																		3	1	37.5	12.5	3
22	CASGRLGYENWSDSW	CQQYGSSPPWTF	IGHV4-4	IGHD6-25	IGHJ5	IGKV3-20	IGKJ1	15	12																		5	1	45.4545	9.09091	5
22	CARRREVTGTPDYFDYW	CQQSYSTPRTF	IGHV4-4	IGHD6-19	IGHJ4	IGKV1-39	IGKJ2	17	11																		5	1	50	10	5
22	CASGSLGYENSFDPW	CQQYGSSPPWTF	IGHV4-4	IGHD6-25	IGHJ5	IGKV3-20	IGKJ1	15	12																		4	1	50	12.5	4
22	CVNSDSGTAIAVAATQPFNIW	CQQYNSYPLTF	IGHV3-23	IGHD1-26	IGHJ3	IGKV1-5	IGKJ4	21	11																		4	2	36.3636	18.1818	2
22	CASRRLGYENSFDPW	CQQYGSSPPWTF	IGHV4-39	IGHD6-25	IGHJ5	IGKV3-20	IGKJ1	15	12																		6	1	66.6667	11.1111	6
22	GARGRRGYEYWLDHW	CQQYGSSPPWTF	IGHV4-4	IGHD6-25	IGHJ4	IGKV3-20	IGKJ1	15	12																		7	1	58.3333	8.33333	7
22	CAVGRLGYENWFDPW	CQQYGSSPPWTF	IGHV4-59	IGHD6-25	IGHJ5	IGKV3-20	IGKJ1	15	12																		4	1	30.7692	7.69231	4
22	CASRRPGYENWFDPW	CQQYGSSPPWTF	IGHV4-34	IGHD3-9	IGHJ5	IGKV3-20	IGKJ1	15	12																		4	2	36.3636	18.1818	2
21	CASGRLGYEKLFDPW	CQQYGSSPPWTF	IGHV4-4	IGHD6-25	IGHJ5	IGKV3-20	IGKJ1	15	12																		3	1	30	10	3
21	CAKLRGRYYYDIHGYWTYDYW	CQQYGSSPPWTF	IGHV3-30	IGHD3-22	IGHJ4	IGKV3-20	IGKJ1	21	12																		5	1	50	10	5
21	GARDQHSGGWPGDYW	CQQYGSSPPWTF	IGHV3-30	IGHD6-19	IGHJ4	IGKV3-20	IGKJ1	15	12																		7	1	63.6364	9.09091	7
21	FAIGRLGYENWFDPW	CQQYGSSPPWTF	IGHV4-39	IGHD6-25	IGHJ5	IGKV3-20	IGKJ1	15	12																		7	1	70	10	7
21	CASGRLGYEKWFDSW	CQQYGSSPPWTF	IGHV4-4	IGHD6-25	IGHJ5	IGKV3-20	IGKJ1	15	12																		9	2	52.9412	11.7647	4.5
21	CDSGRLGYEKWFDPW	CQQYGSSPPWTF	IGHV4-39	IGHD6-25	IGHJ5	IGKV3-20	IGKJ1	15	12																		3	1	75	25	3
21	CARAGLYNRIYASSFDFW	CQQSYNSYTF	IGHV1-3	IGHD2-2	IGHJ4	IGKV1-39	IGKJ2	18	10																		1	1	100	100	1
21	GAHSRRYVDWLLLYYFDYW	CQQSYSSPLFTF	IGHV2-5	IGHD3-9	IGHJ4	IGKV1-39	IGKJ3	19	12																		4	1	57.1429	14.2857	4
21	CAHSRRYCDGLLLYYFDYW	CQQSYSSPLFTF	IGHV2-5	IGHD3-9	IGHJ4	IGKV1-39	IGKJ3	19	12																		45	11	47.3684	11.5789	4.09091
21	CASGRLGEENWFDPW	CQQYGSSPPWTF	IGHV4-4	IGHD3-16	IGHJ5	IGKV3-20	IGKJ1	15	12																		11	2	57.8947	10.5263	5.5
21	CASGIRGYENWFDPW	CQQYGSSPPWTF	IGHV4-39	IGHD5-12	IGHJ5	IGKV3-20	IGKJ1	15	12																		6	1	66.6667	11.1111	6
21	WKRGGNHRFDYW	CQQFGSSPLTF	IGHV3-74	IGHD1-14	IGHJ4	IGKV3-20	IGKJ4	12	11																		7	1	77.7778	11.1111	7
21	CASGRLGYEKWFDPG	CQQYGSSPPWTF	IGHV4-59	IGHD6-25	IGHJ5	IGKV3-20	IGKJ1	15	12																		3	1	42.8571	14.2857	3
21	CAGLRAVTGTPDYFDYW	CQQSYSTPRTF	IGHV4-4	IGHD6-19	IGHJ4	IGKV1-39	IGKJ2	17	11																		2	1	25	12.5	2
21	CAGGRLGYEHWFDPW	CQQYGSSPPWTF	IGHV4-4	IGHD6-25	IGHJ5	IGKV3-20	IGKJ1	15	12																		2	1	18.1818	9.09091	2
21	CASGRMGYENWFDPW	CQQYGSSPPWTF	IGHV4-4	IGHD2-8	IGHJ5	IGKV3-20	IGKJ1	15	12																		3	1	75	25	3
21	CAHSRRQCDWLLLYYFDYW	CQQSYSSPLFTF	IGHV2-5	IGHD3-9	IGHJ4	IGKV1-39	IGKJ3	19	12																		196	19	68.7719	6.66667	10.3158
21	CGSGRLGDENWFDPW	CQQYGSSPPWTF	IGHV4-4	IGHD6-19	IGHJ5	IGKV3-20	IGKJ1	15	12																		13	3	56.5217	13.0435	4.33333
21	WARGRLGYENWFDHW	CQQYGSSPPWTF	IGHV4-39	IGHD6-25	IGHJ5	IGKV3-20	IGKJ1	15	12																		6	1	42.8571	7.14286	6
21	GARGRLGDENWFDPW	CQQYGSSPPWTF	IGHV4-4	IGHD3-16	IGHJ5	IGKV3-20	IGKJ1	15	12																		9	1	81.8182	9.09091	9
21	CASGRHRYENWFDPW	CQQYGSSPPWTF	IGHV4-4	IGHD1-1	IGHJ5	IGKV3-20	IGKJ1	15	12																		3	1	75	25	3
21	CASRRLRYENWFDPW	CQQYGSSPPWTF	IGHV4-39	IGHD6-25	IGHJ5	IGKV3-20	IGKJ1	15	12																		4	1	50	12.5	4
21	CASGRIGYDNWFDPW	CQQYGSSPPWTF	IGHV4-39	IGHD6-25	IGHJ5	IGKV3-20	IGKJ1	15	12																		237	15	57.6642	3.64964	15.8
21	GAGGGRGYENWFDHW	CQQYGSSPPWTF	IGHV4-39	IGHD6-25	IGHJ5	IGKV3-20	IGKJ1	15	12																		83	4	64.3411	3.10078	20.75
21	CASGSLGYENWSDPW	CQQYGSSPPWTF	IGHV4-4	IGHD6-25	IGHJ5	IGKV3-20	IGKJ1	15	12																		4	1	36.3636	9.09091	4
21	GASGRRGYENWLDPW	CQQYGSSPPWTF	IGHV4-59	IGHD6-25	IGHJ5	IGKV3-20	IGKJ1	15	12																		5	1	55.5556	11.1111	5
21	CARQLFGLETDHDPFDIW	CQQSYSTPLTF	IGHV5-51	IGHD3-16	IGHJ3	IGKV1-39	IGKJ4	18	11																		2	1	22.2222	11.1111	2
21	CATGRLGYENWFDTW	CQQYGSSPPWTF	IGHV4-4	IGHD1-1	IGHJ5	IGKV3-20	IGKJ1	15	12																		309	59	45.5081	8.68925	5.23729
21	CASGSLGYENWFDTW	CQQYGSSPPWTF	IGHV4-39	IGHD6-25	IGHJ5	IGKV3-20	IGKJ1	15	12																		4	1	66.6667	16.6667	4
21	CASRRLGYDNWFDPW	CQQYGSSPPWTF	IGHV4-4	IGHD6-25	IGHJ5	IGKV3-20	IGKJ1	15	12																		1	1	12.5	12.5	1
21	CARGRLGYENWFDHC	CQQYGSSPPWTF	IGHV4-4	IGHD6-25	IGHJ5	IGKV3-20	IGKJ1	15	12																		5	3	50	30	1.66667
21	WASGRLKYENWFDPW	CQQYGSSPPWTF	IGHV4-39	IGHD1-1	IGHJ5	IGKV3-20	IGKJ1	15	12																		1	1	14.2857	14.2857	1
21	SASGSLGYENWFDPW	CQQYGSSPPWTF	IGHV4-39	IGHD6-25	IGHJ5	IGKV3-20	IGKJ1	15	12																		3	1	50	16.6667	3
21	CASGRLRYDNWFDPW	CQQYGSSPPWTF	IGHV4-4	IGHD3-16	IGHJ5	IGKV3-20	IGKJ1	15	12																		3	2	23.0769	15.3846	1.5
21	CGSGRLRYENWFDPW	CQQYGSSPPWTF	IGHV4-4	IGHD6-19	IGHJ5	IGKV3-20	IGKJ1	15	12																		1	1	14.2857	14.2857	1
21	CASGRLWYENWFDPC	CQQYGSSPPWTF	IGHV4-59	IGHD1-1	IGHJ5	IGKV3-20	IGKJ1	15	12																		2	1	66.6667	33.3333	2
21	SASGRLGYENSFDPW	CQQYGSSPPWTF	IGHV4-4	IGHD6-25	IGHJ5	IGKV3-20	IGKJ1	15	12																		4	1	40	10	4
21	CARVRAVTGPTDYFDYW	CQQSYSTPRTF	IGHV4-39	IGHD6-19	IGHJ4	IGKV1-39	IGKJ2	17	11																		7	2	43.75	12.5	3.5
21	CAHSGRYCDWLLLYYFDYW	CQQSYSSPLFTF	IGHV2-5	IGHD3-9	IGHJ4	IGKV1-39	IGKJ3	19	12																		10	4	41.6667	16.6667	2.5
21	CASGRLGDEDWFDPW	CQQYGSSPPWTF	IGHV4-39	IGHD3-16	IGHJ5	IGKV3-20	IGKJ1	15	12																		12	2	46.1538	7.69231	6
21	CASGRLGYANWFDHW	CQQYGSSPPWTF	IGHV4-4	IGHD6-25	IGHJ5	IGKV3-20	IGKJ1	15	12																		2	2	100	100	1
21	CARGDGTASGVDSW	CQKYDSAPWTF	IGHV4-59	IGHD5-5	IGHJ4	IGKV1-27	IGKJ1	14	11																		3	2	18.75	12.5	1.5
20	GASGRLGYENWCDHW	CQQYGSSPPWTF	IGHV4-39	IGHD6-25	IGHJ5	IGKV3-20	IGKJ1	15	12																		6	6	26.087	26.087	1
20	CADSDSGTASAVAATQPFNIW	CQQYNTYPPTF	IGHV3-74	IGHD1-26	IGHJ3	IGKV1-16	IGKJ3	21	11																		272	46	57.7495	9.76645	5.91304
20	CAHSRRYFDWLLLYSCDYW	CQQSYSSPLFTF	IGHV2-5	IGHD3-9	IGHJ4	IGKV1-39	IGKJ3	19	12																		8	1	53.3333	6.66667	8
20	CAHSRRDFDWLLLYSFDYW	CQQSYSSPLFTF	IGHV2-5	IGHD3-9	IGHJ4	IGKV1-39	IGKJ3	19	12																		10	3	41.6667	12.5	3.33333
20	CRDTAMKKSWDYW	CQQYNTWPRTF	IGHV3-15	IGHD5-5	IGHJ4	IGKV3-15	IGKJ2	13	11																		4	2	25	12.5	2
20	CAHSRRDVDWLLLYYFDYW	CQQSYSSPLFTF	IGHV2-5	IGHD3-9	IGHJ4	IGKV1-39	IGKJ3	19	12																		7	1	53.8462	7.69231	7
20	CAKLGGRYYYDIHGYWTSDYW	CQQYGSSPPWTF	IGHV3-30	IGHD3-22	IGHJ4	IGKV3-20	IGKJ1	21	12																		3	3	100	100	1
20	CCSGRLGYENWFDPW	CQQYGSSPPWTF	IGHV4-4	IGHD6-19	IGHJ5	IGKV3-20	IGKJ1	15	12																		8	2	40	10	4
20	CASRRLGYEKWFDPW	CQQYGSSPPWTF	IGHV4-4	IGHD6-25	IGHJ5	IGKV3-20	IGKJ1	15	12																		1	1	16.6667	16.6667	1
20	GASGRRGYENWFDRW	CQQYGSSPPWTF	IGHV4-4	IGHD6-25	IGHJ5	IGKV3-20	IGKJ1	15	12																		4	3	17.3913	13.0435	1.33333
20	CAGGRLGYENCFDPW	CQQYGSSPPWTF	IGHV4-39	IGHD6-25	IGHJ5	IGKV3-20	IGKJ1	15	12																		5	1	41.6667	8.33333	5
20	CATRRLGYENWFDPW	CQQYGSSPPWTF	IGHV4-4	IGHD6-25	IGHJ5	IGKV3-20	IGKJ1	15	12																		7	3	31.8182	13.6364	2.33333
20	GASGRHGYENWFDHW	CQQYGSSPPWTF	IGHV4-4	IGHD2-8	IGHJ5	IGKV3-20	IGKJ1	15	12																		2	1	22.2222	11.1111	2
20	CAHRRRYFDWLLLYSFDYW	CQQSYSSPLFTF	IGHV2-5	IGHD3-9	IGHJ4	IGKV1-39	IGKJ3	19	12																		5	2	41.6667	16.6667	2.5
20	CASGRLGDENWFDTW	CQQYGSSPPWTF	IGHV4-39	IGHD3-16	IGHJ5	IGKV3-20	IGKJ1	15	12																		2	1	28.5714	14.2857	2
20	CASGRRGYDNWFDHW	CQQYGSSPPWTF	IGHV4-4	IGHD6-25	IGHJ5	IGKV3-20	IGKJ1	15	12																		9	3	47.3684	15.7895	3
20	CARGRHGYENWFDHW	CQQYGSSPPWTF	IGHV3-53	IGHD2-8	IGHJ5	IGKV3-20	IGKJ1	15	12																		15	1	50	3.33333	15
20	GASGRLGYEYWLDHW	CQQYGSSPPWTF	IGHV4-34	IGHD6-25	IGHJ5	IGKV3-20	IGKJ1	15	12																		5	3	29.4118	17.6471	1.66667
20	CASGRLEYENGFDPW	CQQYGSSPPWTF	IGHV4-4	IGHD6-6	IGHJ5	IGKV3-20	IGKJ1	15	12																		6	2	54.5455	18.1818	3
20	GARGGLGYEYWFDPW	CQQYGSSPPWTF	IGHV4-4	IGHD6-25	IGHJ5	IGKV3-20	IGKJ1	15	12																		6	1	54.5455	9.09091	6
20	CASGRIRYENWFDPW	CQQYGSSPPWTF	IGHV4-59	IGHD6-25	IGHJ5	IGKV3-20	IGKJ1	15	12																		5	1	35.7143	7.14286	5
20	GAGGRLGYENWLDHW	CQQYGSSPPWTF	IGHV4-59	IGHD6-25	IGHJ5	IGKV3-20	IGKJ1	15	12																		2	2	14.2857	14.2857	1
20	CASGRLGYEYSFDPW	CQQYGSSPPWTF	IGHV4-4	IGHD6-25	IGHJ5	IGKV3-20	IGKJ1	15	12																		1	1	25	25	1
20	GARGRRGYEDWLDHW	CQQYGSSTPWTF	IGHV4-39	IGHD6-25	IGHJ4	IGKV3-20	IGKJ1	15	12																		3	3	15	15	1
20	CAHRRRYLDWLLLYYFDYW	CQQSYSSPLFTF	IGHV2-5	IGHD3-9	IGHJ4	IGKV1-39	IGKJ3	19	12																		4	1	22.2222	5.55556	4
20	CASGRLRDENWFDPW	CQQYGSSPPWTF	IGHV4-59	IGHD3-10	IGHJ5	IGKV3-20	IGKJ1	15	12																		2	1	40	20	2
20	CASGRLGDENWFDPC	CQQYGSSPPWTF	IGHV4-4	IGHD3-16	IGHJ5	IGKV3-20	IGKJ1	15	12																		1	1	10	10	1
20	CASGRLGYENGFDPC	CQQYGSSPPWTF	IGHV4-59	IGHD6-25	IGHJ5	IGKV3-20	IGKJ1	15	12																		3	2	30	20	1.5
20	GASGRLGYENGFDTW	CQQYGSSPPWTF	IGHV4-39	IGHD6-25	IGHJ5	IGKV3-20	IGKJ1	15	12																		7	2	41.1765	11.7647	3.5
20	GARGRLGYDHWFDHW	CQQSYSTPFTF	IGHV4-34	IGHD1-14	IGHJ5	IGKV1-39	IGKJ3	15	11																		1	1	100	100	1
20	GARGRRGYDNWFDHW	CQQYGSSPPWTF	IGHV4-4	IGHD6-25	IGHJ5	IGKV3-20	IGKJ1	15	12																		1	1	20	20	1
20	CARGRHGYENWFDPW	CQQYGSSPPWTF	IGHV4-59	IGHD2-8	IGHJ5	IGKV3-20	IGKJ1	15	12																		1	1	8.33333	8.33333	1
20	CASGRRGYENWFDLW	CQQYGSSPPWTF	IGHV4-59	IGHD6-25	IGHJ5	IGKV3-20	IGKJ1	15	12																		3	1	33.3333	11.1111	3
20	CVKDDGMLTGYMGLFDSW	CQQYGSSPPITF	IGHV3-23	IGHD3-9	IGHJ4	IGKV3-20	IGKJ5	18	12																		1	1	100	100	1
20	CASGRLGYENGSDPW	CQQYGSSPPWTF	IGHV4-4	IGHD6-25	IGHJ5	IGKV3-20	IGKJ1	15	12																		3	1	21.4286	7.14286	3
19	CGTARKGHGDDHFAYW	CQQYNSYPITF	IGHV3-23	IGHD4-17	IGHJ4	IGKV1-5	IGKJ4	16	11																		3	1	33.3333	11.1111	3
19	CANSDSGTAMAVAAPQPFNIW	CQQYNTYPPTF	IGHV3-74	IGHD6-19	IGHJ3	IGKV1-16	IGKJ3	21	11																		3	2	27.2727	18.1818	1.5
19	CVNARKGKGDDHFGYW	CQQYNSYPLTF	IGHV3-23	IGHD1-14	IGHJ4	IGKV1-5	IGKJ4	16	11																		4	2	40	20	2
19	WAHSRRYFDWLLLYSFDYW	CQQSYSSPLFTF	IGHV2-5	IGHD3-9	IGHJ4	IGKV1-39	IGKJ3	19	12																		5	2	41.6667	16.6667	2.5
19	WEREGQSRFDPW	CQQYGNSRFTF	IGHV3-11		IGHJ5	IGKV3-20	IGKJ3	12	11																		5	2	55.5556	22.2222	2.5
19	GASGRRGYENWFDHC	CQQYGSSPPWTF	IGHV4-39	IGHD6-25	IGHJ5	IGKV3-20	IGKJ1	15	12																		6	1	85.7143	14.2857	6
19	CAHSRRYVDWLLLYSFDYW	CQQSYSSPLFTF	IGHV2-5	IGHD3-9	IGHJ4	IGKV1-39	IGKJ3	19	12																		7	1	70	10	7
19	CAHSRGYWDWLLLYYFDYW	CQQSYSSPLFTF	IGHV2-5	IGHD3-9	IGHJ4	IGKV1-39	IGKJ3	19	12																		429	47	65.0986	7.13202	9.12766
19	CDSGRIGYENWFDPW	CQQYGSSPPWTF	IGHV4-4	IGHD6-25	IGHJ5	IGKV3-20	IGKJ1	15	12																		3	1	33.3333	11.1111	3
19	WEREGQIRFDPW	CQQYGNSRFTF	IGHV3-11		IGHJ5	IGKV3-20	IGKJ3	12	11																		6	1	50	8.33333	6
19	CANSDSGTAMEVAATQPFNIW	CQQYNTYPPTF	IGHV3-74	IGHD1-26	IGHJ3	IGKV1-16	IGKJ3	21	11																		119	5	56.1321	2.35849	23.8
19	GAHSRRYFDGLLLYYFDYW	CQQSYSSPLFTF	IGHV2-5	IGHD3-9	IGHJ4	IGKV1-39	IGKJ3	19	12																		2	1	40	20	2
19	GAREQHRGGWPGDYW	CQQYGSSPTWTF	IGHV3-30	IGHD6-19	IGHJ4	IGKV3-20	IGKJ1	15	12																		5	1	41.6667	8.33333	5
19	CAHSRRYFDWLLRYSFDYW	CQQSYSSPLFTF	IGHV2-5	IGHD3-9	IGHJ4	IGKV1-39	IGKJ3	19	12																		2	1	28.5714	14.2857	2
19	CARAGLYKRIYTSSFDFW	CQQSYNSYTF	IGHV1-3	IGHD2-8	IGHJ4	IGKV1-39	IGKJ2	18	10																		2	1	33.3333	16.6667	2
19	CASGRTLDYW	CQQYNSYRTF	IGHV3-21	IGHD1-26	IGHJ4	IGKV1-5	IGKJ1	10	10																		11	3	44	12	3.66667
19	CAGGRLGDENWFDPW	CQQYGSSPPWTF	IGHV4-39	IGHD3-16	IGHJ5	IGKV3-20	IGKJ1	15	12																		5	1	50	10	5
19	CASGRLGYEYWFDTW	CQQYGSSPPWTF	IGHV4-39	IGHD6-25	IGHJ5	IGKV3-20	IGKJ1	15	12																		2	1	22.2222	11.1111	2
19	CASGRLGDENWFDPG	CQQYGSSPPWTF	IGHV4-4	IGHD3-16	IGHJ5	IGKV3-20	IGKJ1	15	12																		8	1	80	10	8
19	CSSGRLGYENCFDPW	CQQYGSSPPWTF	IGHV4-39	IGHD6-25	IGHJ5	IGKV3-20	IGKJ1	15	12																		5	2	41.6667	16.6667	2.5
19	GASGRLGYENGFDHW	CQQYGSSPPWTF	IGHV4-4	IGHD6-25	IGHJ5	IGKV3-20	IGKJ1	15	12																		7	1	58.3333	8.33333	7
19	CAHCRRYWDWLLLYYFDYW	CQQSYSSPLFTF	IGHV2-5	IGHD3-9	IGHJ4	IGKV1-39	IGKJ3	19	12																		5	1	62.5	12.5	5
19	CAHSRRYFDWLLLYSLDYW	CQQSYSSPLFTF	IGHV2-5	IGHD3-9	IGHJ4	IGKV1-39	IGKJ3	19	12																		3	1	18.75	6.25	3
19	CARLRAGTGTPDYFDYW	CQQSYSTPRTF	IGHV4-59	IGHD6-19	IGHJ4	IGKV1-39	IGKJ2	17	11																		3	1	33.3333	11.1111	3
19	CASGRLDYENWFDPW	CQQYGSSPPWTF	IGHV4-34	IGHD3-16	IGHJ5	IGKV3-20	IGKJ1	15	12																		5	1	50	10	5
19	GASGGLGYEYWFDHW	CQQYGSSPPWTF	IGHV4-59	IGHD6-25	IGHJ5	IGKV3-20	IGKJ1	15	12																		6	1	46.1538	7.69231	6
19	CARQQCGLEADHDPFDIW	CQQSYSTPLTF	IGHV5-51	IGHD3-22	IGHJ3	IGKV1-39	IGKJ4	18	11																		5	1	38.4615	7.69231	5
19	CARGRRGYENWLDPW	CQQYGSSPPWTF	IGHV4-39	IGHD6-25	IGHJ5	IGKV3-20	IGKJ1	15	12																		4	1	40	10	4
19	CATGRLGYENCFDPW	CQQYGSSPPWTF	IGHV4-4	IGHD1-1	IGHJ5	IGKV3-20	IGKJ1	15	12																		8	1	80	10	8
19	GARGGLGYENWLDHW	CQQYGSSPPWTF	IGHV4-4	IGHD6-25	IGHJ4	IGKV3-20	IGKJ1	15	12																		6	1	66.6667	11.1111	6
19	CASGSLGYENWFDAW	CQQYGSSPPWTF	IGHV4-4	IGHD6-25	IGHJ5	IGKV3-20	IGKJ1	15	12																		7	1	70	10	7
19	CDSGSLGYENWFDPW	CQQYGSSPPWTF	IGHV4-4	IGHD6-25	IGHJ5	IGKV3-20	IGKJ1	15	12																		4	1	50	12.5	4
19	CAKGEGTASGVDYW	CQKYDSAPWTF	IGHV3-30	IGHD5-5	IGHJ4	IGKV1-27	IGKJ1	14	11																		3	3	100	100	1
19	CAHRRRYCDWLLRYYFDYW	CQQSYSSPLFTF	IGHV2-5	IGHD3-9	IGHJ4	IGKV1-39	IGKJ3	19	12																		1	1	20	20	1
19	CARGRLGYDHWFDHW	CQQSYSTPFTF	IGHV4-4	IGHD1-14	IGHJ5	IGKV1-39	IGKJ3	15	11																		7	7	100	100	1
19	CARGRLGYENWSDHW	CQQYGSSPPWTF	IGHV4-34	IGHD6-25	IGHJ5	IGKV3-20	IGKJ1	15	12																		9	1	60	6.66667	9
19	CASGRLGYENWFGHW	CQQYGSSPPWTF	IGHV4-39	IGHD6-25	IGHJ5	IGKV3-20	IGKJ1	15	12																		3	1	37.5	12.5	3
19	CARGTGSVCGWRDGTTENYFDSW	CQQRSNWPLTF	IGHV4-59	IGHD2-21	IGHJ4	IGKV3-11	IGKJ4	23	11																		1	1	25	25	1
19	CARGRLGNENWFDPW	CQQYGSSPPWTF	IGHV4-39		IGHJ5	IGKV3-20	IGKJ1	15	12																		3	1	60	20	3
18	CARGRLGYENLLDPW	CQQYGSSPPWTF	IGHV4-59	IGHD6-25	IGHJ5	IGKV3-20	IGKJ1	15	12																		5	1	55.5556	11.1111	5
18	CVNARTGNGDDHFDFW	CQQYNSYPLTF	IGHV3-23	IGHD1-1	IGHJ4	IGKV1-5	IGKJ4	16	11																		2	1	28.5714	14.2857	2
18	WGKDVDWAFDIW	CQQYNSYPWTF	IGHV3-48	IGHD3-9	IGHJ3	IGKV1-5	IGKJ1	12	11																		4	1	36.3636	9.09091	4
18	CARDSGITRIVVGHEIDYW	CQETNNWTF	IGHV3-30	IGHD3-22	IGHJ4	IGKV1-5	IGKJ1	19	9																		3	3	100	100	1
18	CAHSIRYCDWLLLYYFDYW	CQQSYSSPLFTF	IGHV2-5	IGHD3-9	IGHJ4	IGKV1-39	IGKJ3	19	12																		9	1	81.8182	9.09091	9
18	CAIGILGYENWFDPW	CQQYGSSPPWTF	IGHV4-39	IGHD6-25	IGHJ5	IGKV3-20	IGKJ1	15	12																		6	2	50	16.6667	3
18	CKRGGHHRFDYW	CQQFGSSPLTF	IGHV3-74	IGHD1-14	IGHJ4	IGKV3-20	IGKJ4	12	11																		3	1	30	10	3
18	CARLRAVTGPADYFDYW	CQQSYSTPRTF	IGHV4-4	IGHD6-19	IGHJ4	IGKV1-39	IGKJ2	17	11																		210	12	55.2632	3.15789	17.5
18	CGSGRFGYENWFDPW	CQQYGSSPPWTF	IGHV4-39	IGHD6-19	IGHJ5	IGKV3-20	IGKJ1	15	12																		3	1	50	16.6667	3
18	CAHSRRHCDWLLRYYFDYW	CQQSYSSPLFTF	IGHV2-5	IGHD3-9	IGHJ4	IGKV1-39	IGKJ3	19	12																		3	3	100	100	1
18	CAHSRRHWDWLLLYYFDYW	CQQSYSSPLFTF	IGHV2-5	IGHD3-9	IGHJ4	IGKV1-39	IGKJ3	19	12																		4	1	57.1429	14.2857	4
18	CASGMLGYENWFDPW	CQQYGSSPPWTF	IGHV4-59	IGHD6-25	IGHJ5	IGKV3-20	IGKJ1	15	12																		5	1	33.3333	6.66667	5
18	CARLREGTGTTDYFDYW	CQQSYSTPRTF	IGHV4-59	IGHD1-1	IGHJ4	IGKV1-39	IGKJ2	17	11																		62	8	49.6	6.4	7.75
18	CGNARKGKGDDHFAYW	CQQYNSYPITF	IGHV3-23	IGHD1-14	IGHJ4	IGKV1-5	IGKJ4	16	11																		1	1	33.3333	33.3333	1
18	GASGGLGYEYWFDPW	CQQYGSSPPWTF	IGHV4-59	IGHD6-25	IGHJ5	IGKV3-20	IGKJ1	15	12																		5	1	45.4545	9.09091	5
18	CAKTWAESSGYYETFDIW	CQQSYNTPLTF	IGHV3-30	IGHD3-22	IGHJ3	IGKV1-39	IGKJ4	18	11																		8	2	42.1053	10.5263	4
18	CRDTSLKKSWDYW	CQQYNTWPRTF	IGHV3-15	IGHD5-5	IGHJ4	IGKV3-15	IGKJ2	13	11																		3	1	25	8.33333	3
18	CASGRNGYENWFDPW	CQQYGSSPPWTF	IGHV4-39	IGHD2-8	IGHJ5	IGKV3-20	IGKJ1	15	12																		441	73	52.2512	8.64929	6.0411
18	WASGRHGYENWFDPW	CQQYGSSPPWTF	IGHV4-4	IGHD6-25	IGHJ5	IGKV3-20	IGKJ1	15	12																		4	1	36.3636	9.09091	4
18	SARGRLGYENWFDHW	CQQYGSSPPWTF	IGHV4-39	IGHD6-25	IGHJ5	IGKV3-20	IGKJ1	15	12																		2	1	25	12.5	2
18	CARRREGNGTTDYFDYW	CQQSYSTPRTF	IGHV4-4	IGHD1-1	IGHJ4	IGKV1-39	IGKJ1	17	11																		1	1	16.6667	16.6667	1
18	CARRRAVTGAPDYFDYW	CQQSYSTPRTF	IGHV4-4	IGHD6-19	IGHJ4	IGKV1-39	IGKJ2	17	11																		8	1	57.1429	7.14286	8
18	CAREQDQADGFDIW	CQQSYSTLYTF	IGHV3-53	IGHD2-2	IGHJ3	IGKV1-39	IGKJ2	14	11																		7	3	46.6667	20	2.33333
18	GAGGRRGYEYWFDHW	CQQSYSTPFTF	IGHV4-34	IGHD6-25	IGHJ5	IGKV1-39	IGKJ3	15	11																		3	1	42.8571	14.2857	3
18	CASGRLGDENWFDLW	CQQYGSSPPWTF	IGHV4-4	IGHD3-16	IGHJ5	IGKV3-20	IGKJ1	15	12																		3	1	25	8.33333	3
18	CASGRLGYENYFDSW	CQQYGSSPPWTF	IGHV4-59	IGHD6-25	IGHJ4	IGKV3-20	IGKJ1	15	12																		3	1	75	25	3
18	GARGRLGYEDWLDHW	CQQYGSSPPWTF	IGHV4-59	IGHD6-25	IGHJ4	IGKV3-20	IGKJ1	15	12																		163	33	46.7049	9.45559	4.93939
18	GASGRRGYDNWFDHW	CQQYGSSPPWTF	IGHV4-28	IGHD6-25	IGHJ5	IGKV3-20	IGKJ1	15	12																		7	4	35	20	1.75
18	GARGRLGYEYWLDPW	CQQYGSSPPWTF	IGHV4-4	IGHD6-25	IGHJ5	IGKV3-20	IGKJ1	15	12																		5	1	38.4615	7.69231	5
18	CARRRAVTGPADYFDYW	CQQSYSTPRTF	IGHV4-59	IGHD6-19	IGHJ4	IGKV1-39	IGKJ2	17	11																		7	2	38.8889	11.1111	3.5
18	CARRREVTGPTDYFDYW	CQQSYSTPRTF	IGHV4-59	IGHD3-9	IGHJ4	IGKV1-39	IGKJ1	17	11																		4	1	44.4444	11.1111	4
18	CASGRIGYENCFDPW	CQQYGSSPPWTF	IGHV4-59	IGHD6-25	IGHJ5	IGKV3-20	IGKJ1	15	12																		5	1	38.4615	7.69231	5
18	CARDSNRALLWFGDRLLLRDAFDIW	CQQRSNWPYTF	IGHV3-30	IGHD3-10	IGHJ3	IGKV3-11	IGKJ2	25	11																		3	1	30	10	3
18	CAGEHAQADGFDIW	CQQSYSTLYTF	IGHV3-53		IGHJ3	IGKV1-39	IGKJ2	14	11																		2	1	22.2222	11.1111	2
18	CAHSRRYFDWLLLYYFEYW	CQQSYSSPLFTF	IGHV2-5	IGHD3-9	IGHJ4	IGKV1-39	IGKJ3	19	12																		5	1	35.7143	7.14286	5
18	CARHRFYGSGTYHYFDFW	CQQSYSTPRTF	IGHV4-39	IGHD3-10	IGHJ4	IGKV1-39	IGKJ2	18	11																		3	3	25	25	1
18	CANAHIDHSDYTKNYW	CQQYGSSPLWTF	IGHV3-30	IGHD4-17	IGHJ4	IGKV3-20	IGKJ2	16	12																		1	1	25	25	1
18	YASGRLGYENWFDHW	CQQYGSSPPWTF	IGHV4-59	IGHD6-25	IGHJ5	IGKV3-20	IGKJ1	15	12																		10	2	27.7778	5.55556	5
18	GASGRLGDENWFDHW	CQQYGSSPPWTF	IGHV4-4	IGHD3-16	IGHJ5	IGKV3-20	IGKJ1	15	12																		8	7	44.4444	38.8889	1.14286
18	CARDGQIRFDPW	CQQYGNSRFTF	IGHV3-11		IGHJ5	IGKV3-20	IGKJ3	12	11																		507	19	64.3401	2.41117	26.6842
17	CARGRLGYENWFVPW	CQQYGSSPPWTF	IGHV4-4	IGHD6-25	IGHJ5	IGKV3-20	IGKJ1	15	12																		7	2	77.7778	22.2222	3.5
17	CARAVSYNRIYPSSFDFW	GQRTYN_PPVTF	IGHV1-3	IGHD5-24	IGHJ4	IGKV1-39	IGKJ2	18	12																		3	1	42.8571	14.2857	3
17	CAGGRRGYEHWFDHW	CQQSYSTPFTF	IGHV4-59	IGHD6-25	IGHJ5	IGKV1-39	IGKJ3	15	11																		1	1	50	50	1
17	CAERRYWRSTSCSYFDYW	CQQSYSTPLTF	IGHV3-23	IGHD2-2	IGHJ4	IGKV1-39	IGKJ4	18	11																		4	1	44.4444	11.1111	4
17	CVNARNGNGDDHFGYW	CQQYNSYPLTF	IGHV3-23	IGHD1-1	IGHJ4	IGKV1-5	IGKJ4	16	11																		3	2	30	20	1.5
17	VASGRLGYENWFDHW	CQQYGSSPPWTF	IGHV4-59	IGHD6-25	IGHJ5	IGKV3-20	IGKJ1	15	12																		3	2	12.5	8.33333	1.5
17	CAKYSDSGSSLDYW	CQQSYSTPYTF	IGHV3-23	IGHD3-10	IGHJ4	IGKV1-39	IGKJ2	14	11																		4	2	23.5294	11.7647	2
17	CAKLRGRYCYDIHGYWTSDYW	CQQYGSSPPWTF	IGHV3-30	IGHD3-22	IGHJ4	IGKV3-20	IGKJ1	21	12																		6	1	26.087	4.34783	6
17	CVRDRREQKMARFVQYFDYW	CQQRSNWPPRYTF	IGHV4-59	IGHD3-3	IGHJ4	IGKV1-39	IGKJ2	20	13																		6	3	31.5789	15.7895	2
17	CAHCRRYCDWLLRYYFDYW	CQQSYSSPLFTF	IGHV2-5	IGHD3-9	IGHJ4	IGKV1-39	IGKJ3	19	12																		5	1	45.4545	9.09091	5
17	WERDSGITMIVVVHEIDYW	CQETNNWTF	IGHV3-30	IGHD3-22	IGHJ4	IGKV1-5	IGKJ1	19	9																		2	1	28.5714	14.2857	2
17	CAGQKCGLETDHDPFDIW	CQQSYSTPLTF	IGHV5-51	IGHD5-24	IGHJ3	IGKV1-39	IGKJ4	18	11																		2	1	10	5	2
17	CGSGRLGYENSFDPW	CQQYGSSPPWTF	IGHV4-4	IGHD6-19	IGHJ5	IGKV3-20	IGKJ1	15	12																		5	1	21.7391	4.34783	5
17	FAHSRRYFDWLLLYSFDYW	CQQSYSSPLFTF	IGHV2-5	IGHD3-9	IGHJ4	IGKV1-39	IGKJ3	19	12																		4	1	40	10	4
17	CAHSRRYFDWVVLYYFDYW	CQQSYSSPLFTF	IGHV2-5	IGHD3-9	IGHJ4	IGKV1-39	IGKJ3	19	12																		13	5	33.3333	12.8205	2.6
17	CAHSRRYLDWLLLYSFDYW	CQQSYSSPLFTF	IGHV2-5	IGHD3-9	IGHJ4	IGKV1-39	IGKJ3	19	12																		6	1	60	10	6
17	CASERLGYENGFDPW	CQQYGSSPPWTF	IGHV4-39	IGHD6-25	IGHJ5	IGKV3-20	IGKJ1	15	12																		8	1	88.8889	11.1111	8
17	CAHSRRYFDWLVLYDFDYW	CQQSYSSPLFTF	IGHV2-5	IGHD3-9	IGHJ4	IGKV1-39	IGKJ3	19	12																		8	1	80	10	8
17	CASRQGSGWYEGVDYW	CQQYYSYPRTF	IGHV2-5	IGHD6-19	IGHJ4	IGKV1-8	IGKJ1	16	11																		8	1	53.3333	6.66667	8
17	CARGRLGYENWCDHW	CQQYGSSPPWTF	IGHV4-39	IGHD6-25	IGHJ5	IGKV3-20	IGKJ1	15	12																		1	1	16.6667	16.6667	1
17	CSSGRLGYENLFDPW	CQQYGSSPPWTF	IGHV4-39	IGHD6-25	IGHJ5	IGKV3-20	IGKJ1	15	12																		2	1	18.1818	9.09091	2
17	CASGRIGYENWSDPW	CQQYGSSPPWTF	IGHV4-59	IGHD6-25	IGHJ5	IGKV3-20	IGKJ1	15	12																		4	1	33.3333	8.33333	4
17	CASGILGYDNWFDPW	CQQYGSSPPWTF	IGHV4-39	IGHD6-25	IGHJ5	IGKV3-20	IGKJ1	15	12																		4	1	40	10	4
17	CASGRFKYENWFDPW	CQQYGSSPPWTF	IGHV4-39	IGHD1-1	IGHJ5	IGKV3-20	IGKJ1	15	12																		5	1	45.4545	9.09091	5
17	CARLRAVPGSTDYFDYW	CQQSYSTPRTF	IGHV4-4	IGHD6-19	IGHJ4	IGKV1-39	IGKJ2	17	11																		4	2	44.4444	22.2222	2
17	CASGRLRYEYWFDPW	CQQYGSSPPWTF	IGHV4-4	IGHD1-1	IGHJ5	IGKV3-20	IGKJ1	15	12																		3	1	33.3333	11.1111	3
17	GARGGRGYENWLDHW	CQQSYSTPFTF	IGHV4-39	IGHD6-25	IGHJ5	IGKV3-20	IGKJ1	15	11																		277	22	62.9545	5	12.5909
17	GAHSRRYLDWLLLYYFDYW	CQQSYSSPLFTF	IGHV2-5	IGHD3-9	IGHJ4	IGKV1-39	IGKJ3	19	12																		6	1	75	12.5	6
17	CASVRLGYENWFDPC	CQQYGSSPPWTF	IGHV4-4	IGHD6-25	IGHJ5	IGKV3-20	IGKJ1	15	12																		3	1	75	25	3
17	GASGRLGYEHWLDPW	CQQYGSSPPWTF	IGHV4-4	IGHD6-25	IGHJ5	IGKV3-20	IGKJ1	15	12																		3	1	60	20	3
17	GAGGRLGYEHWLDHW	CQQSYSTPFTF	IGHV4-4	IGHD6-25	IGHJ4	IGKV1-39	IGKJ3	15	11																		1	1	50	50	1
17	CAREQEQADGFDIW	CQQSYSTLYTF	IGHV3-53		IGHJ3	IGKV1-39	IGKJ2	14	11																		4	1	33.3333	8.33333	4
17	CASGRFGYENCFDPW	CQQYGSSPPWTF	IGHV4-4	IGHD6-25	IGHJ5	IGKV3-20	IGKJ1	15	12																		4	1	36.3636	9.09091	4
17	SASGRLEYENWFDPW	CQQYGSSPPWTF	IGHV4-59	IGHD6-6	IGHJ5	IGKV3-20	IGKJ1	15	12																		5	1	71.4286	14.2857	5
17	CASGRFRYENWFDTW	CQQYGSSPPWTF	IGHV4-4	IGHD6-25	IGHJ5	IGKV3-20	IGKJ1	15	12																		4	3	44.4444	33.3333	1.33333
17	GASGRRGYDNWFDPW	CQQYGSSPPWTF	IGHV4-4	IGHD6-25	IGHJ5	IGKV3-20	IGKJ1	15	12																		4	1	50	12.5	4
17	CASRRLGYENCFDPW	CQQYGSSPPWTF	IGHV3-38	IGHD6-25	IGHJ5	IGKV3-20	IGKJ1	15	12																		6	2	37.5	12.5	3
17	GASGRRGYENWCDPW	CQQYGSSPPWTF	IGHV4-59	IGHD6-25	IGHJ5	IGKV3-20	IGKJ1	15	12																		4	1	40	10	4
17	CAKLRGRDYYDIHGYWTSDYW	CQQYGSSPPWTF	IGHV3-30	IGHD3-22	IGHJ4	IGKV3-20	IGKJ1	21	12																		117	6	53.1818	2.72727	19.5
17	CAGGGLGYENWFDPW	CQQYGSSPPWTF	IGHV4-28	IGHD6-25	IGHJ5	IGKV3-20	IGKJ1	15	12																		7	1	50	7.14286	7
17	CASGRHGYENGFDPW	CQQYGSSPPWTF	IGHV3-30	IGHD2-8	IGHJ5	IGKV3-20	IGKJ1	15	12																		3	1	33.3333	11.1111	3
17	CARAVLYNRIYTNSFDFW	CQQSYNSYTF	IGHV1-3	IGHD2-8	IGHJ4	IGKV1-39	IGKJ2	18	10																		16	2	57.1429	7.14286	8
17	CAGHIHFDWLRSCFDYW	CQQYGSSLTF	IGHV3-72	IGHD3-9	IGHJ4	IGKV3-20	IGKJ3	17	10																		2	1	66.6667	33.3333	2
17	CTRGGNHRIDYW	CQQFGSSPLTF	IGHV3-74	IGHD1-14	IGHJ4	IGKV3-20	IGKJ4	12	11																		2	1	25	12.5	2
16	CGTARKGKGDDHFGYW	CQQYNSYPITF	IGHV3-53	IGHD1-14	IGHJ4	IGKV1-5	IGKJ4	16	11																		1	1	16.6667	16.6667	1
16	CARDSGINRIVVVHEIDYW	CKETNNWTF	IGHV3-30	IGHD3-22	IGHJ4	IGKV1-5	IGKJ1	19	9																		2	1	22.2222	11.1111	2
16	CAHSRRYFDWLVLYSFDYW	CQQSYSSPLFTF	IGHV2-5	IGHD3-9	IGHJ4	IGKV1-39	IGKJ3	19	12																		5	1	62.5	12.5	5
16	CASVRLGYENLFDPW	CQQYGSSPPWTF	IGHV4-39	IGHD6-25	IGHJ5	IGKV3-20	IGKJ1	15	12																		5	1	50	10	5
16	CASVRLWYENWFDPW	CQQYGSSPPWTF	IGHV4-4	IGHD3-10	IGHJ5	IGKV3-20	IGKJ1	15	12																		2	2	22.2222	22.2222	1
16	CAHSRRYCDWLLLYYFDDW	CQQSYSSPLFTF	IGHV2-5	IGHD3-9	IGHJ4	IGKV1-39	IGKJ3	19	12																		7	2	70	20	3.5
16	CASGRFGYEYWFDPW	CQQYGSSPPWTF	IGHV4-39	IGHD6-25	IGHJ5	IGKV3-20	IGKJ1	15	12																		5	2	41.6667	16.6667	2.5
16	CARDWSDSVWGTYRIFDYW	CQHANTFPIF	IGHV3-48	IGHD3-16	IGHJ4	IGKV1-12	IGKJ3	19	10																		7	1	70	10	7
16	GAIGRLGYENWFDHW	CQQYGSSPPWTF	IGHV4-39	IGHD6-25	IGHJ5	IGKV3-20	IGKJ1	15	12																		103	7	65.6051	4.4586	14.7143
16	FASGRLGYDNWFDPW	CQQYGSSPPWTF	IGHV4-4	IGHD6-25	IGHJ5	IGKV3-20	IGKJ1	15	12																		2	2	20	20	1
16	CAKRRGLYYYDSHGYWTSDYW	CQQYGSSPPWTF	IGHV3-30	IGHD3-22	IGHJ4	IGKV3-20	IGKJ1	21	12																		296	10	65.0549	2.1978	29.6
16	CAHSIRYFDWLLLYYFDYC	CQQSYSSPLFTF	IGHV2-5	IGHD3-9	IGHJ4	IGKV1-39	IGKJ3	19	12																		5	4	31.25	25	1.25
16	CAHSRRYVDWLLLYCFDYW	CQQSYSSPLFTF	IGHV2-5	IGHD3-9	IGHJ4	IGKV1-39	IGKJ3	19	12																		4	1	57.1429	14.2857	4
16	CAHSRGYCDWLLRYYFDYW	CQQSYSSPLFTF	IGHV2-5	IGHD3-9	IGHJ4	IGKV1-39	IGKJ3	19	12																		4	2	44.4444	22.2222	2
16	FVNARTGNGDDHFVYW	CQQYNSYPLTF	IGHV3-23	IGHD1-1	IGHJ4	IGKV1-5	IGKJ4	16	11																		8	1	80	10	8
16	GASGRLGYENLFDHW	CQQYGSSPPWTF	IGHV4-4	IGHD6-25	IGHJ5	IGKV3-20	IGKJ1	15	12																		6	6	100	100	1
16	CAKLRGRYYYDIHGYWTSDYC	CQQYGSSPPWTF	IGHV3-30	IGHD3-22	IGHJ4	IGKV3-20	IGKJ1	21	12																		4	2	36.3636	18.1818	2
16	FASGSLGYENWFDPW	CQQYGSSPPWTF	IGHV4-39	IGHD6-25	IGHJ5	IGKV3-20	IGKJ1	15	12																		179	19	60.8844	6.46259	9.42105
16	CASGRLVYEKWFDPW	CQQYGSSPPWTF	IGHV4-4	IGHD2-8	IGHJ5	IGKV3-20	IGKJ1	15	12																		4	1	66.6667	16.6667	4
16	CAKLRGLYSYDIHGYWPSDYW	CQQYGSSPPWTF	IGHV3-30	IGHD3-22	IGHJ4	IGKV3-20	IGKJ1	21	12																		63	5	57.7982	4.58716	12.6
16	FSHSRRYFDWLLLYYFDYW	FQQSYSSPLFTF	IGHV2-5	IGHD3-9	IGHJ4	IGKV1-39	IGKJ3	19	12																		94	4	63.0872	2.68456	23.5
16	CARLRAGNGTTDYFDYW	CQQSYSTPRTF	IGHV4-59	IGHD1-1	IGHJ4	IGKV1-39	IGKJ2	17	11																		9	2	69.2308	15.3846	4.5
16	CARIRAGTGTTDYFDYW	CQQSYSTPRTF	IGHV4-59	IGHD6-19	IGHJ4	IGKV1-39	IGKJ1	17	11																		4	2	44.4444	22.2222	2
16	GASGRRGYEDWFDPW	CQQYGSSPPWTF	IGHV4-59	IGHD6-25	IGHJ5	IGKV3-20	IGKJ1	15	12																		7	2	63.6364	18.1818	3.5
16	CAHSRRSFDWLLLYSFDYW	CQQSYSSPLFTF	IGHV2-5	IGHD3-9	IGHJ4	IGKV1-39	IGKJ3	19	12																		8	2	61.5385	15.3846	4
16	CAHSRRYVDWVLLYYFDYW	CQQSYSSPLFTF	IGHV2-5	IGHD3-9	IGHJ4	IGKV1-39	IGKJ3	19	12																		6	1	75	12.5	6
16	CARVRAVTGTPDYFDYW	CQQSYSTPRTF	IGHV4-4	IGHD6-19	IGHJ4	IGKV1-39	IGKJ2	17	11																		4	1	44.4444	11.1111	4
16	FASGRLGYENCFDPW	CQQYGSSPPWTF	IGHV4-34	IGHD6-25	IGHJ5	IGKV3-20	IGKJ1	15	12																		2	1	50	25	2
16	CASGRLGYENWGDPW	CQQYGSSPPWTF	IGHV4-59	IGHD6-25	IGHJ5	IGKV3-20	IGKJ1	15	12																		97	5	59.8765	3.08642	19.4
16	CAHSRRYLDWLLLYYCDYW	CQQSYSSPLFTF	IGHV2-5	IGHD3-9	IGHJ4	IGKV1-39	IGKJ3	19	12																		3	1	75	25	3
16	CASGRLGSDNWFDPW	CQQYGSSPPWTF	IGHV4-4	IGHD1-1	IGHJ5	IGKV3-20	IGKJ1	15	12																		5	1	45.4545	9.09091	5
16	CASGRIWYENWFDPW	CQQYGSSPPWTF	IGHV4-4	IGHD6-25	IGHJ5	IGKV3-20	IGKJ1	15	12																		1	1	25	25	1
16	GASGRRGYENWFDLW	CQQYGSSTPWTF	IGHV4-4	IGHD6-25	IGHJ5	IGKV3-20	IGKJ1	15	12																		4	2	33.3333	16.6667	2
16	CTRGWKHRFDYW	CQQFGSSPLTF	IGHV3-74	IGHD5-5	IGHJ4	IGKV3-20	IGKJ4	12	11																		3	1	37.5	12.5	3
16	CASGRLWYENCFDPW	CQQYGSSPPWTF	IGHV4-59	IGHD1-1	IGHJ5	IGKV3-20	IGKJ1	15	12																		4	1	57.1429	14.2857	4
16	CASGRLGYENWLDRW	CQQYGSSPPWTF	IGHV4-39	IGHD6-25	IGHJ5	IGKV3-20	IGKJ1	15	12																		3	1	42.8571	14.2857	3
16	CASGRLEYENCFDPW	CQQYGSSPPWTF	IGHV4-4	IGHD6-6	IGHJ5	IGKV3-20	IGKJ1	15	12																		6	1	21.4286	3.57143	6
16	CAHSRRYLDWLVLYYFDYW	CQQSYSSPLFTF	IGHV2-5	IGHD3-9	IGHJ4	IGKV1-39	IGKJ3	19	12																		3	1	23.0769	7.69231	3
16	CARDSGRTRIVVGHEIDYW	CQETNNWTF	IGHV3-30	IGHD3-22	IGHJ4	IGKV1-5	IGKJ1	19	9																		4	1	44.4444	11.1111	4
16	CAETWAESSGYYAPFDIW	CQQSYNTPITF	IGHV3-30	IGHD3-22	IGHJ3	IGKV1-39	IGKJ4	18	11																		244	46	48.5089	9.14513	5.30435
16	CASGRLGDENWFDSW	CQQYGSSPPWTF	IGHV4-39	IGHD3-16	IGHJ5	IGKV3-20	IGKJ1	15	12																		3	1	37.5	12.5	3
16	CARGRLGSENWFDPW	CQQYGSSPPWTF	IGHV4-4	IGHD3-16	IGHJ5	IGKV3-20	IGKJ1	15	12																		1	1	16.6667	16.6667	1
16	CAETWAESSGYYASFDIW	CQQSYNTPITF	IGHV3-30	IGHD3-22	IGHJ3	IGKV1-39	IGKJ4	18	11																		3	1	50	16.6667	3
16	CACGRLGYENCFDPW	CQQYGSSPPWTF	IGHV4-39	IGHD6-25	IGHJ5	IGKV3-20	IGKJ1	15	12																		2	2	15.3846	15.3846	1
16	CARGRAVTGPPDYFDYW	CQQSYSTPRTF	IGHV4-4	IGHD6-19	IGHJ4	IGKV1-39	IGKJ1	17	11																		4	1	66.6667	16.6667	4
16	CASGRLGYENCFDSW	CQQYGSSPPWTF	IGHV4-59	IGHD6-25	IGHJ5	IGKV3-20	IGKJ1	15	12																		2	2	16.6667	16.6667	1
16	GARGRLGYENWFDLW	CQQYGSSPPWTF	IGHV4-59	IGHD6-25	IGHJ5	IGKV3-20	IGKJ1	15	12																		4	1	36.3636	9.09091	4
16	CARHLFYGSGTYHYFDPW	CLQHDH_SLYTF	IGHV4-39	IGHD3-10	IGHJ5	IGKV5-2	IGKJ2	18	12																		3	1	50	16.6667	3
16	GSSGRLGYENWFDPW	CQQYGSSPPWTF	IGHV4-4	IGHD6-25	IGHJ5	IGKV3-20	IGKJ1	15	12																		1	1	100	100	1
16	CERDHDQADVFDIW	CQQYYSYLSLTF	IGHV3-53	IGHD1-1	IGHJ3	IGKV1-8	IGKJ4	14	12																		4	1	33.3333	8.33333	4
15	CAKIRGRYYYDIHGYWTSDYW	CQQYGSSPPWTF	IGHV3-30	IGHD3-22	IGHJ4	IGKV3-20	IGKJ1	21	12																		7	1	50	7.14286	7
15	WVNARTGNGDGHFGYW	CQQYNSYPLTF	IGHV3-23	IGHD1-1	IGHJ4	IGKV1-5	IGKJ4	16	11																		8	1	42.1053	5.26316	8
15	CAKRRYWRSSSCSYFDYW	CQQSYSTPLTF	IGHV3-23	IGHD2-2	IGHJ4	IGKV1-39	IGKJ4	18	11																		2	1	18.1818	9.09091	2
15	CARGSLGYENWFDHW	CQQYGSSPPWTF	IGHV4-39	IGHD6-25	IGHJ5	IGKV3-20	IGKJ1	15	12																		3	2	21.4286	14.2857	1.5
15	FARGRLGYENWFDHW	CQQYGSSPPWTF	IGHV4-39	IGHD6-25	IGHJ5	IGKV3-20	IGKJ1	15	12																		3	1	30	10	3
15	CARHGCYGSGTYHYFDSW	CQQSYSTPRTF	IGHV4-39	IGHD3-10	IGHJ5	IGKV1-39	IGKJ2	18	11																		4	4	33.3333	33.3333	1
15	FSSGRLGYENWFDPW	CQQYGSSPPWTF	IGHV4-59	IGHD6-25	IGHJ5	IGKV3-20	IGKJ1	15	12																		1	1	20	20	1
15	GASGGRGYEYWFDHW	CQQYGSSPPWTF	IGHV4-4	IGHD6-25	IGHJ5	IGKV3-20	IGKJ1	15	12																		5	1	55.5556	11.1111	5
15	CARCGVTHSRPDYW	CQQYNTWPRTF	IGHV4-4	IGHD2-21	IGHJ4	IGKV3-15	IGKJ2	14	11																		4	1	40	10	4
15	GASVRLGYENWFDHW	CQQYGSSPPWTF	IGHV4-4	IGHD6-25	IGHJ5	IGKV3-20	IGKJ1	15	12																		1	1	50	50	1
15	CAKDSTSGWSFDYW	CQQYDNLLLSF	IGHV3-23	IGHD2-2	IGHJ4	IGKV1-33	IGKJ3	14	11																		5	2	31.25	12.5	2.5
15	CARDSGRNMIVVVHEIDYW	CQETNNWTF	IGHV3-30	IGHD3-22	IGHJ4	IGKV1-5	IGKJ1	19	9																		180	29	56.25	9.0625	6.2069
15	GAHSRRYFDWVLLYYFDYW	CQQSYSSPLFTF	IGHV2-5	IGHD3-9	IGHJ4	IGKV1-39	IGKJ3	19	12																		277	58	55.0696	11.5308	4.77586
15	CAKTWAESSGYYAAFDIW	CQQYNSYHTF	IGHV3-30	IGHD3-22	IGHJ3	IGKV1-5	IGKJ2	18	10																		4	1	36.3636	9.09091	4
15	CDSGRLGYENGFDPW	CQQYGSSPPWTF	IGHV4-4	IGHD6-25	IGHJ5	IGKV3-20	IGKJ1	15	12																		5	1	45.4545	9.09091	5
15	CMDTSMKKACDYW	YQQ*KTWRRTV	IGHV3-15	IGHD5-5	IGHJ4	IGKV5-2	IGKJ1	13	11																		3	1	42.8571	14.2857	3
15	CARDAGINMIVVVHEIDYW	CQETNNWTF	IGHV3-30	IGHD3-22	IGHJ4	IGKV1-5	IGKJ1	19	9																		3	1	27.2727	9.09091	3
15	CAGQQWGLETDHDPFDIW	CQQSYSTPLTF	IGHV5-51	IGHD6-19	IGHJ3	IGKV1-39	IGKJ4	18	11																		1	1	7.14286	7.14286	1
15	CASGRRGYEKWFDHW	CQQYGSSPPWTF	IGHV4-59	IGHD6-25	IGHJ5	IGKV3-20	IGKJ1	15	12																		7	1	77.7778	11.1111	7
15	CAGLRAVTGTTDSFDYW	CQQSYSTPRTF	IGHV4-59	IGHD6-19	IGHJ4	IGKV1-39	IGKJ2	17	11																		3	1	27.2727	9.09091	3
15	CARRRAVTGTTYYFDYW	CQQSYSTPRTF	IGHV4-59	IGHD6-19	IGHJ4	IGKV1-39	IGKJ2	17	11																		694	123	58.3684	10.3448	5.64228
15	CMDTSMKKSFDYW	CHQYGSSPPWTF	IGHV3-15	IGHD5-5	IGHJ4	IGKV3-20	IGKJ1	13	12																		196	42	41.2632	8.84211	4.66667
15	CAHSRRDWDWLLLYYFDYW	CQQSYSSPLFTF	IGHV2-5	IGHD3-9	IGHJ4	IGKV1-39	IGKJ3	19	12																		4	1	50	12.5	4
15	CARQQVGVETDHDPFDIW	CQQSYSTPLTF	IGHV5-51	IGHD2-8	IGHJ3	IGKV1-39	IGKJ4	18	11																		5	1	50	10	5
15	CARLRAVTGTTYSFDYW	CQQSYSTPRTF	IGHV4-59	IGHD6-19	IGHJ4	IGKV1-39	IGKJ2	17	11																		3	1	33.3333	11.1111	3
15	CGRGRLGYENWFDHW	CQQYGSSPPWTF	IGHV4-4	IGHD6-25	IGHJ5	IGKV3-20	IGKJ1	15	12																		7	1	87.5	12.5	7
15	WANDVDWAFDIW	CQQYNSYPWTF	IGHV3-48	IGHD3-9	IGHJ3	IGKV1-5	IGKJ1	12	11																		11	1	57.8947	5.26316	11
15	CAHRRRYVDWLLLYYFDYW	CQQSYSSPLFTF	IGHV2-5	IGHD3-9	IGHJ4	IGKV1-39	IGKJ3	19	12																		1	1	50	50	1
15	CARLRAVTGSTDCFDYW	CQQSYSTPRTF	IGHV4-59	IGHD6-19	IGHJ4	IGKV1-39	IGKJ2	17	11																		4	1	40	10	4
15	CARHSQFDWLRSCFDYW	CQQYGSSLTF	IGHV4-4	IGHD3-9	IGHJ4	IGKV3-20	IGKJ3	17	10																		3	1	42.8571	14.2857	3
15	CASGRLGYENGFDPG	CQQYGSSPPWTF	IGHV4-39	IGHD6-25	IGHJ5	IGKV3-20	IGKJ1	15	12																		3	1	75	25	3
15	CARGGWGYSYGYLQGDYW	CQQYGSSRGFTF	IGHV1-2	IGHD5-5	IGHJ4	IGKV3-20	IGKJ3	18	12																		2	2	100	100	1
15	SGSGRLGYENWFDPW	CQQYGSSPPWTF	IGHV4-4	IGHD6-19	IGHJ5	IGKV3-20	IGKJ1	15	12																		7	1	63.6364	9.09091	7
15	CASGRLWYDNWFDPW	CQQYGSSPPWTF	IGHV4-39	IGHD1-1	IGHJ5	IGKV3-20	IGKJ1	15	12																		2	1	66.6667	33.3333	2
15	CAKGDGTASGVEYW	CQKYDSAPWTF	IGHV3-30	IGHD5-5	IGHJ4	IGKV1-27	IGKJ1	14	11																		3	1	20	6.66667	3
15	GAGGRRGYDHWFDHW	CQQSYSTPFTF	IGHV3-48	IGHD1-14	IGHJ5	IGKV1-39	IGKJ3	15	11																		2	1	16.6667	8.33333	2
15	GASGRLGYEYWFDLW	YQQYDSCHPITF	IGHV4-4	IGHD6-25	IGHJ5	IGKV3-7	IGKJ1	15	12																		1	1	6.66667	6.66667	1
15	CAGDHDQADGFDIW	CQQSYSTLYTF	IGHV3-53	IGHD1-1	IGHJ3	IGKV1-39	IGKJ2	14	11																		4	2	28.5714	14.2857	2
15	GASGRRGYEYWLDHW	YQQYGNSTPWTF	IGHV4-34	IGHD6-25	IGHJ5	IGKV3-20	IGKJ1	15	12																		2	1	66.6667	33.3333	2
15	CASGRLGYEDWSDPW	CQQYGSSPPWTF	IGHV4-59	IGHD6-25	IGHJ5	IGKV3-20	IGKJ1	15	12																		4	1	50	12.5	4
15	CVNARACNGDDHFGYW	CQQYNSYPLTF	IGHV3-53	IGHD1-1	IGHJ4	IGKV1-5	IGKJ4	16	11																		2	1	16.6667	8.33333	2
15	CGRQQFGLETDHDPFDIW	CQQSYSTPLTF	IGHV5-51	IGHD3-16	IGHJ3	IGKV1-39	IGKJ4	18	11																		4	2	18.1818	9.09091	2
15	CAIGRLGYDNWFDPW	CQQYGSSPPWTF	IGHV4-4	IGHD3-9	IGHJ5	IGKV3-20	IGKJ1	15	12																		2	1	28.5714	14.2857	2
15	CASGRLWYENGFDPW	CQQYGSSPPWTF	IGHV4-4	IGHD1-1	IGHJ5	IGKV3-20	IGKJ1	15	12																		7	3	33.3333	14.2857	2.33333
15	CAGEHEQADGFDIW	CQQSYSTLYTF	IGHV3-53	IGHD6-25	IGHJ3	IGKV1-39	IGKJ2	14	11																		372	77	60.0969	12.4394	4.83117
15	CMNTSMKKSWDYW	CQQYGSSPPWTF	IGHV3-15	IGHD5-5	IGHJ4	IGKV3-20	IGKJ1	13	12																		68	53	31.0502	24.2009	1.28302
15	CSKDVDWAFDIW	CQQYNSYPWTF	IGHV3-48	IGHD3-9	IGHJ3	IGKV1-5	IGKJ1	12	11																		5	1	33.3333	6.66667	5
14	CGNARQGNGDDHFAYW	CQQYNSYPLTF	IGHV3-23	IGHD1-1	IGHJ4	IGKV1-5	IGKJ4	16	11																		3	1	17.6471	5.88235	3
14	CARARTGNGDDHFGYW	CQQYNSYPLTF	IGHV3-33	IGHD1-1	IGHJ4	IGKV1-5	IGKJ4	16	11																		3	1	37.5	12.5	3
14	CAHSRRYFDWLLRYFFDYW	CQQSYSSPLFTF	IGHV2-5	IGHD3-9	IGHJ4	IGKV1-39	IGKJ3	19	12																		2	2	18.1818	18.1818	1
14	CARGSWAVNVTNRFDPW	CQQYNSYPLTF	IGHV3-7	IGHD6-19	IGHJ5	IGKV3-11	IGKJ1	17	11																		3	2	30	20	1.5
14	CARAVLYNRSYPSSFDFW	CQQSYNSYTF	IGHV1-3	IGHD5-24	IGHJ4	IGKV1-39	IGKJ2	18	10																		2	1	25	12.5	2
14	GASGSLGYENWFDHW	CQQYGSSPPWTF	IGHV4-39	IGHD6-25	IGHJ5	IGKV3-20	IGKJ1	15	12																		3	1	50	16.6667	3
14	CAKSRDGYYHGLSW	CQQSYSTPRSLTF	IGHV3-33	IGHD5-24	IGHJ5	IGKV1-39	IGKJ4	14	13																		2	2	14.2857	14.2857	1
14	CAHSRGYWDWLLRYYFDYW	CQQSYSSPLFTF	IGHV2-5	IGHD3-9	IGHJ4	IGKV1-39	IGKJ3	19	12																		1	1	11.1111	11.1111	1
14	CARLRAVTGSADYFDYW	CQQSYSTPRTF	IGHV4-59	IGHD6-19	IGHJ4	IGKV1-39	IGKJ2	17	11																		2	2	20	20	1
14	CARLRAGTGSTDYFDYW	CQQSYSTPRTF	IGHV4-59	IGHD3-9	IGHJ4	IGKV1-39	IGKJ1	17	11																		2	1	20	10	2
14	CASGILGYENGFDPW	CQQYGSSPPWTF	IGHV4-39	IGHD6-25	IGHJ5	IGKV3-20	IGKJ1	15	12																		3	1	27.2727	9.09091	3
14	CASERLGYDNWFDPW	CQQYGSSPPWTF	IGHV4-4	IGHD6-25	IGHJ5	IGKV3-20	IGKJ1	15	12																		3	2	30	20	1.5
14	GASGRLGYDHWFDHW	CQQYGSSPPWTF	IGHV4-4	IGHD1-14	IGHJ5	IGKV3-20	IGKJ1	15	12																		6	1	66.6667	11.1111	6
14	WAREGQIRFDHW	CQQYGNSRFTF	IGHV3-11		IGHJ5	IGKV3-20	IGKJ3	12	11																		4	1	36.3636	9.09091	4
14	CALSRRYFDWLLLYSFDYW	CQQSYSSPLFTF	IGHV2-5	IGHD3-9	IGHJ4	IGKV1-39	IGKJ3	19	12																		111	17	60.989	9.34066	6.52941
14	CAHSRRYVDWLLRYYFDYW	CQQSYSSPLFTF	IGHV2-5	IGHD3-9	IGHJ4	IGKV1-39	IGKJ3	19	12																		3	1	60	20	3
14	CERHRFYGSGKYHYFDSW	CQQSYSTPRTF	IGHV4-39	IGHD3-10	IGHJ5	IGKV1-39	IGKJ2	18	11																		4	4	100	100	1
14	CASLRAVTGTTDSFDYW	CQQSYSTPRTF	IGHV4-59	IGHD6-19	IGHJ4	IGKV1-39	IGKJ2	17	11																		3	1	75	25	3
14	CARIRAVTGPADYFDYW	CQQSYSTPRTF	IGHV4-4	IGHD6-19	IGHJ4	IGKV1-39	IGKJ2	17	11																		4	1	50	12.5	4
14	CACGRLGYDNWFDPW	YQQYGNSPPWTF	IGHV4-4	IGHD6-25	IGHJ5	IGKV3-20	IGKJ1	15	12																		1	1	50	50	1
14	CAGGRLGYENWCDPW	CQQYGSSPPWTF	IGHV4-39	IGHD6-25	IGHJ5	IGKV3-20	IGKJ1	15	12																		197	8	53.9726	2.19178	24.625
14	CASVRIGYENWFDPW	CQQYGSSPPWTF	IGHV4-59	IGHD6-25	IGHJ5	IGKV3-20	IGKJ1	15	12																		3	1	33.3333	11.1111	3
14	CAKDLDCAFDIW	CQQSYSTPLTF	IGHV3-48	IGHD3-9	IGHJ3	IGKV1-39	IGKJ4	12	11																		5	1	62.5	12.5	5
14	CAHSRRYFEWLLLYSFDYW	CQQSYSSPLFTF	IGHV2-5	IGHD3-9	IGHJ4	IGKV1-39	IGKJ3	19	12																		4	2	66.6667	33.3333	2
14	WAHSRRYVDWLLLYYFDYW	CQQSYSSPLFTF	IGHV2-5	IGHD3-9	IGHJ4	IGKV1-39	IGKJ3	19	12																		46	4	52.8736	4.5977	11.5
14	CVNARTGNGDDQFGYC	CQQYNSYPLTF	IGHV3-23	IGHD1-1	IGHJ4	IGKV1-5	IGKJ4	16	11																		5	1	71.4286	14.2857	5
14	CARGRAVTGTTDYFDYW	CQQSYSTPRTF	IGHV4-4	IGHD6-19	IGHJ4	IGKV1-39	IGKJ2	17	11																		4	1	44.4444	11.1111	4
14	CESGRLGYENWFDHW	CQQSYSTPFTF	IGHV4-59	IGHD6-25	IGHJ5	IGKV1-39	IGKJ3	15	11																		8	1	40	5	8
14	VARGRRGYENWFDHW	CQQYGSSPPWTF	IGHV4-59	IGHD6-25	IGHJ5	IGKV3-20	IGKJ1	15	12																		246	9	58.2938	2.1327	27.3333
14	CAREHNQADVFDIW	CQQYYSYLSLTF	IGHV3-53	IGHD1-1	IGHJ3	IGKV1-8	IGKJ4	14	12																		8	8	100	100	1
14	CASGSLGYENWYDPW	CQQYGSSPPWTF	IGHV4-59	IGHD6-25	IGHJ5	IGKV3-20	IGKJ1	15	12																		3	1	37.5	12.5	3
14	CASERLGYENCFDPW	CQQYGSSPPWTF	IGHV4-39	IGHD6-25	IGHJ5	IGKV3-20	IGKJ1	15	12																		2	2	22.2222	22.2222	1
14	CAHCRRYLDWLLLYYFDYW	CQQSYSSPLFTF	IGHV2-5	IGHD3-9	IGHJ4	IGKV1-39	IGKJ3	19	12																		4	1	50	12.5	4
14	CASGSLGYENWFDLW	CQQYGSSPPWTF	IGHV4-59	IGHD6-25	IGHJ5	IGKV3-20	IGKJ1	15	12																		3	1	42.8571	14.2857	3
14	CASGRYGYENWFDPW	CQQYGSSPPWTF	IGHV4-39	IGHD2-8	IGHJ5	IGKV3-20	IGKJ1	15	12																		4	1	44.4444	11.1111	4
14	CARGRLGYENLFDHW	YQQYVSSTPWTF	IGHV4-4	IGHD6-25	IGHJ5	IGKV5-2	IGKJ1	15	12																		6	1	66.6667	11.1111	6
14	GASGRLGDENGFDPW	CQQSYSTPFTF	IGHV4-59	IGHD3-16	IGHJ5	IGKV1-39	IGKJ3	15	11																		1	1	12.5	12.5	1
14	CEKDVDWAFEIW	CQQYNSYPWTF	IGHV3-48	IGHD3-9	IGHJ3	IGKV1-5	IGKJ1	12	11																		5	1	62.5	12.5	5
14	CAHRRRYFDWLLRYYFDYW	CQQSYSSPLFTF	IGHV2-5	IGHD3-9	IGHJ4	IGKV1-39	IGKJ3	19	12																		6	1	66.6667	11.1111	6
14	CASGRLGYDNWFDSW	CQQYGSSPPWTF	IGHV4-59	IGHD6-25	IGHJ5	IGKV3-20	IGKJ1	15	12																		1	1	12.5	12.5	1
14	CASGRLGDANWFDPW	CQQYGSSPPWTF	IGHV4-4	IGHD3-16	IGHJ5	IGKV3-20	IGKJ1	15	12																		4	1	66.6667	16.6667	4
14	CARGGWGYSYGYRQGYYW	CQQYGSSRGFTF	IGHV1-2	IGHD5-5	IGHJ4	IGKV3-20	IGKJ3	18	12																		8	2	57.1429	14.2857	4
14	CARRREVNGPPDYFDYW	CQQSYSTPRTF	IGHV4-39	IGHD2-8	IGHJ4	IGKV1-39	IGKJ1	17	11																		5	1	71.4286	14.2857	5
14	CASGRLGYEDCFDPW	CQQYGSSPPWTF	IGHV4-39	IGHD6-25	IGHJ5	IGKV3-20	IGKJ1	15	12																		5	1	83.3333	16.6667	5
14	CAGDHAQADGFDIW	CQQSYSTLYTF	IGHV3-53		IGHJ3	IGKV1-39	IGKJ2	14	11																		2	2	22.2222	22.2222	1
14	GGSGRLGYEYWFDPW	CQQYGSSPPWTF	IGHV4-4	IGHD6-19	IGHJ5	IGKV3-20	IGKJ1	15	12																		2	1	25	12.5	2
14	GAWGRLGYENWFDPW	CQQYGSSPPWTF	IGHV4-59	IGHD6-25	IGHJ5	IGKV3-20	IGKJ1	15	12																		3	1	33.3333	11.1111	3
14	GAGGRRGYEDWFDHW	CQQYGSSPPWTF	IGHV4-28	IGHD6-25	IGHJ5	IGKV3-20	IGKJ1	15	12																		2	1	28.5714	14.2857	2
14	CARQKLGLETDHDPFDIW	CQQSYSTPLTF	IGHV5-51	IGHD5-24	IGHJ3	IGKV1-39	IGKJ4	18	11																		2	2	100	100	1
14	CASGRLGSENWFDHW	CQQYGSSPPWTF	IGHV4-4	IGHD3-16	IGHJ5	IGKV3-20	IGKJ1	15	12																		1	1	50	50	1
14	GTSGRLGYENWFDPW	CQQYGSSPPWTF	IGHV4-39	IGHD6-25	IGHJ5	IGKV3-20	IGKJ1	15	12																		3	1	33.3333	11.1111	3
14	CAKYSNSGTYLDYW	CQQSYSTPYTF	IGHV3-23	IGHD3-10	IGHJ4	IGKV1-39	IGKJ2	14	11																		5	1	71.4286	14.2857	5
14	CTRKRDSVDYGASDYW	CLQHDNLPYTF	IGHV3-23	IGHD4-17	IGHJ4	IGKV5-2	IGKJ2	16	11																		6	1	66.6667	11.1111	6
14	CASGILAYENWFDPW	C*QYGSSPPWTF	IGHV4-34	IGHD3-16	IGHJ5	IGKV3-20	IGKJ1	15	12																		3	2	42.8571	28.5714	1.5
13	CARAALYNRIYPSSFDFW	CQQSYNSYTF	IGHV1-3	IGHD5-24	IGHJ4	IGKV1-39	IGKJ2	18	10																		4	1	44.4444	11.1111	4
13	CARGRRGYEDWFDHW	CQQYGSSPPWTF	IGHV4-34	IGHD6-25	IGHJ5	IGKV3-20	IGKJ1	15	12																		4	1	50	12.5	4
13	CASGILGYENSFDPW	CQQYGSSPPWTF	IGHV4-4	IGHD6-25	IGHJ5	IGKV3-20	IGKJ1	15	12																		90	10	57.3248	6.36943	9
13	CASGRLGYENWFDPV	CQQYGSSPPWTF	IGHV4-39	IGHD6-25	IGHJ5	IGKV3-20	IGKJ1	15	12																		7	1	58.3333	8.33333	7
13	RARGRLGYENWFDHW	CQQYGSSPPWTF	IGHV4-4	IGHD6-25	IGHJ5	IGKV3-20	IGKJ1	15	12																		4	1	33.3333	8.33333	4
13	LVNARTGNGDDHFGYW	CQQYNSYPLTF	IGHV3-23	IGHD1-1	IGHJ4	IGKV1-5	IGKJ4	16	11																		3	2	42.8571	28.5714	1.5
13	CASGSLGYANWFDPW	CQQYGSSPPWTF	IGHV4-59	IGHD6-25	IGHJ5	IGKV3-20	IGKJ1	15	12																		2	1	50	25	2
13	CASGRLGYDHWFDHW	CQQYGSSPPWTF	IGHV4-4	IGHD1-14	IGHJ5	IGKV3-20	IGKJ1	15	12																		5	1	83.3333	16.6667	5
13	CGRDQRWMGRGGGAFDIW	CLQYNSYTYTF	IGHV1-18	IGHD6-19	IGHJ3	IGKV1-17	IGKJ2	18	11																		7	1	87.5	12.5	7
13	CGSERLGYENWFDPW	CQQYGSSPPWTF	IGHV4-4	IGHD6-25	IGHJ5	IGKV3-20	IGKJ1	15	12																		4	1	66.6667	16.6667	4
13	CANSDSGTARAGAATQPFNIW	CQQYNTYPPTF	IGHV3-74	IGHD1-26	IGHJ3	IGKV1-16	IGKJ3	21	11																		5	2	62.5	25	2.5
13	CSHSRRYFDWLLLYDFDYW	CQQSYSSPLFTF	IGHV2-5	IGHD3-9	IGHJ4	IGKV1-39	IGKJ3	19	12																		4	1	40	10	4
13	GAHSRRYFDWLLLYCFDYW	CQQSYSSPLFTF	IGHV2-5	IGHD3-9	IGHJ4	IGKV1-39	IGKJ3	19	12																		3	1	42.8571	14.2857	3
13	CACGRLGYEYWFDPW	CQQYGSSPPWTF	IGHV4-4	IGHD6-25	IGHJ5	IGKV3-20	IGKJ1	15	12																		3	1	42.8571	14.2857	3
13	CASGRLWYENLFDPW	CQQYGSSPPWTF	IGHV4-4	IGHD1-1	IGHJ5	IGKV3-20	IGKJ1	15	12																		3	1	37.5	12.5	3
13	CARAGAAAHIRYYFDYW	CQQYDNLPLTF	IGHV3-30	IGHD6-13	IGHJ4	IGKV1-33	IGKJ3	17	11																		8	1	66.6667	8.33333	8
13	CASGRLGYEHWCDPW	CQQYGSSPPWTF	IGHV4-39	IGHD6-25	IGHJ5	IGKV3-20	IGKJ1	15	12																		3	1	75	25	3
13	CAHSRRYYDWLLLYSFDYW	CQQSYSSPLFTF	IGHV2-5	IGHD3-9	IGHJ4	IGKV1-39	IGKJ3	19	12																		7	1	77.7778	11.1111	7
13	WAHSRRYFDWLVLYYFDYW	CQQSYSSPLFTF	IGHV2-5	IGHD3-9	IGHJ4	IGKV1-39	IGKJ3	19	12																		17	1	68	4	17
13	CAQTWAESSGYYATFDIW	CQQSYNTPLTF	IGHV3-30	IGHD3-22	IGHJ3	IGKV1-39	IGKJ4	18	11																		12	2	50	8.33333	6
13	CARLRAVTGTTDDLDYW	CQQSYSTPRTF	IGHV4-59	IGHD6-19	IGHJ4	IGKV1-39	IGKJ2	17	11																		2	2	22.2222	22.2222	1
13	CERRRAVTGTTDYFDYW	CQQSYSTPRTF	IGHV4-59	IGHD6-19	IGHJ4	IGKV1-39	IGKJ1	17	11																		3	1	60	20	3
13	CASGRLVYENLFDPW	CQQYGSSPPWTF	IGHV4-59	IGHD2-8	IGHJ5	IGKV3-20	IGKJ1	15	12																		7	1	70	10	7
13	CASGRLGYENWFSPW	CQQYGSSPPWTF	IGHV4-59	IGHD6-25	IGHJ5	IGKV3-20	IGKJ1	15	12																		7	1	77.7778	11.1111	7
13	CDSGRLGYENWYDPW	CQQYGSSPPWTF	IGHV4-4	IGHD6-25	IGHJ5	IGKV3-20	IGKJ1	15	12																		1	1	33.3333	33.3333	1
13	CMDTSMQNSWDYW	CQQYNTWPRTF	IGHV3-15	IGHD5-5	IGHJ4	IGKV3-15	IGKJ2	13	11																		4	1	66.6667	16.6667	4
13	FAHSRRYFDWLLRYYFDYW	CQQSYSSPLFTF	IGHV2-5	IGHD3-9	IGHJ4	IGKV1-39	IGKJ3	19	12																		3	1	42.8571	14.2857	3
13	CARLRAVSGSTDYFDYW	CQQSYSTPRTF	IGHV4-59	IGHD6-19	IGHJ4	IGKV1-39	IGKJ1	17	11																		5	1	83.3333	16.6667	5
13	CARRGAVTGTTDYFDYW	CQQSYSTPRTF	IGHV4-59	IGHD6-19	IGHJ4	IGKV1-39	IGKJ1	17	11																		6	1	75	12.5	6
13	CARIRAVTGAPDYFDYW	CQQSYSTPRTF	IGHV4-28	IGHD6-19	IGHJ4	IGKV1-39	IGKJ2	17	11																		4	1	44.4444	11.1111	4
13	CASVRLGYEHWFDPW	CQQYGSSPPWTF	IGHV4-39	IGHD6-25	IGHJ5	IGKV3-20	IGKJ1	15	12																		5	1	62.5	12.5	5
13	CASGSLGNENWFDPW	CQQYGSSPPWTF	IGHV4-39	IGHD1-1	IGHJ5	IGKV3-20	IGKJ1	15	12																		4	2	50	25	2
13	CASGRIGYENWCDPW	CQQYGSSPPWTF	IGHV4-59	IGHD6-25	IGHJ5	IGKV3-20	IGKJ1	15	12																		3	2	30	20	1.5
13	VARGRRGYENWFDPW	CQQYGSSPPWTF	IGHV4-59	IGHD6-25	IGHJ5	IGKV3-20	IGKJ1	15	12																		4	1	66.6667	16.6667	4
13	CARDAGRTRIVVVHEIDYW	.	IGHV3-30	IGHD3-22	IGHJ4	IGKV1-5	IGKJ1	19	1																		1	1	8.33333	8.33333	1
13	CAHSRRDFDWLLRYYFDYW	CQQSYSSPLFTF	IGHV2-5	IGHD3-9	IGHJ4	IGKV1-39	IGKJ3	19	12																		3	1	33.3333	11.1111	3
13	CASGGRGYEHWFDHW	CQQYGSSPPWTF	IGHV4-59	IGHD6-25	IGHJ5	IGKV3-20	IGKJ1	15	12																		1	1	33.3333	33.3333	1
13	CASGRPGYEHWFDHW	CQQYGSSPPWTF	IGHV4-4	IGHD6-25	IGHJ5	IGKV3-20	IGKJ1	15	12																		2	1	25	12.5	2
13	CAHSRRDFDWVLLYYFDYW	CQQSYSSPLFTF	IGHV2-5	IGHD3-9	IGHJ4	IGKV1-39	IGKJ3	19	12																		4	1	44.4444	11.1111	4
13	CAHSRRDCDWLLRYYFDYW	CQQSYSSPLFTF	IGHV2-5	IGHD3-9	IGHJ4	IGKV1-39	IGKJ3	19	12																		2	2	18.1818	18.1818	1
13	CASGRLGYEYWLDHW	CQQYGSSPPWTF	IGHV4-4	IGHD6-25	IGHJ5	IGKV3-20	IGKJ1	15	12																		1	1	14.2857	14.2857	1
13	CASGRQGYENWFDPW	CQQYGSSPPWTF	IGHV4-39	IGHD6-25	IGHJ5	IGKV3-20	IGKJ1	15	12																		9	2	37.5	8.33333	4.5
13	CARVRAVTGPPDYFDYW	CQQSYSTPRTF	IGHV4-59	IGHD6-19	IGHJ4	IGKV1-39	IGKJ1	17	11																		6	1	35.2941	5.88235	6
13	CARIGAVTGPPDYFDYW	CQQSYSTPRTF	IGHV4-59	IGHD6-19	IGHJ4	IGKV1-39	IGKJ2	17	11																		5	1	25	5	5
13	SASGRLGYENWFDLW	CQQYGSSPPWTF	IGHV4-4	IGHD6-25	IGHJ5	IGKV3-20	IGKJ1	15	12																		987	168	62.0365	10.5594	5.875
13	CAGGRLGYDNWFDHW	CQQYGSSPPWTF	IGHV4-59	IGHD6-25	IGHJ5	IGKV3-20	IGKJ1	15	12																		6	3	42.8571	21.4286	2
13	CASGKLGYENWFDHW	CQQYGSSPPWTF	IGHV4-39	IGHD6-25	IGHJ5	IGKV3-20	IGKJ1	15	12																		1	1	50	50	1
13	CGSGRLGYENWFDLW	CQQYGSSPPWTF	IGHV4-59	IGHD6-19	IGHJ5	IGKV3-20	IGKJ1	15	12																		4	3	28.5714	21.4286	1.33333
13	CASGRLGYDYWFDHW	CQQSYSTPFTF	IGHV4-34	IGHD3-10	IGHJ5	IGKV1-39	IGKJ3	15	11																		2	2	16.6667	16.6667	1
13	CASGRLGDENGFDTW	CQQYGSSPPWTF	IGHV4-59	IGHD3-16	IGHJ5	IGKV3-20	IGKJ1	15	12																		3	1	14.2857	4.7619	3
13	CGTGRLGYENWFDPW	CQQYGSSPPWTF	IGHV4-59	IGHD1-1	IGHJ5	IGKV3-20	IGKJ1	15	12																		51	11	51	11	4.63636
13	GASGRLKYENWFDPW	CQQYGSSPPWTF	IGHV4-4	IGHD1-1	IGHJ5	IGKV3-20	IGKJ1	15	12																		3	1	50	16.6667	3
13	CARRGEGTGPPDYFDYW	CQQSYRTPRTF	IGHV4-28	IGHD3-9	IGHJ4	IGKV1-39	IGKJ2	17	11																		2	1	20	10	2
13	CASGRLNYENWFDPW	CQQYGRSPPWTF	IGHV4-39	IGHD3-16	IGHJ5	IGKV3-20	IGKJ1	15	12																		1	1	10	10	1
13	CASRRLGYENWFDSW	CQQYGSSPPWTF	IGHV4-39	IGHD6-25	IGHJ5	IGKV3-20	IGKJ1	15	12																		2	1	28.5714	14.2857	2
13	CGSGRLGYENWLDPW	CQQYGSSPPWTF	IGHV4-4	IGHD6-19	IGHJ5	IGKV3-20	IGKJ1	15	12																		8	1	61.5385	7.69231	8
13	SASGRRGYENWFDHW	CQQYGSSPPWTF	IGHV4-4	IGHD6-25	IGHJ5	IGKV3-20	IGKJ1	15	12																		4	3	44.4444	33.3333	1.33333
13	CAHSRRYLDWLLLYCFDYW	CQQSYSSPLFTF	IGHV2-5	IGHD3-9	IGHJ4	IGKV1-39	IGKJ3	19	12																		2	1	28.5714	14.2857	2
13	CAGQKWGLETDHDPFDIW	CQQSYSTPLTF	IGHV5-51	IGHD2-15	IGHJ3	IGKV1-39	IGKJ4	18	11																		5	3	31.25	18.75	1.66667
13	SASGRLGYEYWFDPW	CQQYGSSPPWTF	IGHV4-34	IGHD6-25	IGHJ5	IGKV3-20	IGKJ1	15	12																		6	4	30	20	1.5
13	CVRGRLGYENWFDPW	CQQYGSSPPWTF	IGHV4-4	IGHD6-25	IGHJ5	IGKV3-20	IGKJ1	15	12																		1	1	20	20	1
13	CASGRLEYDNWFDPW	FQQIYITPFTF	IGHV4-39	IGHD3-16	IGHJ5	IGKV3-7	IGKJ1	15	11																		144	16	54.9618	6.10687	9
13	GASGRLGYEYWLDPW	CQQYGSSPPWTF	IGHV4-4	IGHD6-25	IGHJ5	IGKV3-20	IGKJ1	15	12																		3	1	42.8571	14.2857	3
13	CGKDDGMLTGYMGWFDSW	CQQYGSSPPITF	IGHV3-23	IGHD3-9	IGHJ5	IGKV3-20	IGKJ5	18	12																		1	1	20	20	1
13	CAHSRRYCDWLLLDYFDYW	CQQSYSSPLFTF	IGHV2-5	IGHD3-9	IGHJ4	IGKV1-39	IGKJ3	19	12																		4	1	30.7692	7.69231	4
13	CASGLLGYENWFDPW	CQQYGSSPPWTF	IGHV4-34	IGHD3-9	IGHJ5	IGKV3-20	IGKJ1	15	12																		9	2	42.8571	9.52381	4.5
13	CASGGLEYENWFDPW	CQQYGSSPPWTF	IGHV4-34	IGHD6-6	IGHJ5	IGKV3-20	IGKJ1	15	12																		6	1	75	12.5	6
12	CASGRLGYENWCVPW	CQQYGSSPPWTF	IGHV4-4	IGHD6-25	IGHJ5	IGKV3-20	IGKJ1	15	12																		1	1	11.1111	11.1111	1
12	FASGRLGYENWLDPW	CQQYGSSPPWTF	IGHV4-39	IGHD6-25	IGHJ5	IGKV3-20	IGKJ1	15	12																		1	1	12.5	12.5	1
12	CAGDERWLGRGGGAFDIW	CLQYNSYTYTF	IGHV1-18	IGHD6-19	IGHJ3	IGKV1-17	IGKJ2	18	11																		3	1	60	20	3
12	WANSDSGTASAVAATQPFNIW	CQQYNTYPPTF	IGHV3-74	IGHD1-26	IGHJ3	IGKV1-16	IGKJ3	21	11																		2	1	18.1818	9.09091	2
12	CDSGRLGYENWFAPW	CQQYGSSPPWTF	IGHV4-39	IGHD6-25	IGHJ5	IGKV3-20	IGKJ1	15	12																		3	1	42.8571	14.2857	3
12	GASGGLGYEDWFDHW	CQQYGSSPPWTF	IGHV4-28	IGHD6-25	IGHJ5	IGKV3-20	IGKJ1	15	12																		1	1	11.1111	11.1111	1
12	CANSDSGTAIEVAAPQPFNIW	CQQYNTYPPTF	IGHV3-74	IGHD2-15	IGHJ3	IGKV1-16	IGKJ3	21	11																		1	1	50	50	1
12	CAKYSDSGHYLDYW	CQQSYSTPYTF	IGHV3-23	IGHD3-10	IGHJ4	IGKV1-39	IGKJ2	14	11																		2	2	16.6667	16.6667	1
12	CAREGQSRFDHW	CQQYGNSRFTF	IGHV3-11		IGHJ5	IGKV3-20	IGKJ3	12	11																		1	1	6.66667	6.66667	1
12	CACVRLGYENWFDPW	CQQYGSSPPWTF	IGHV4-4	IGHD6-25	IGHJ5	IGKV3-20	IGKJ1	15	12																		2	1	25	12.5	2
12	CAKRRGRYYYEIHGYWTSDYW	CQQYGSSPPWTF	IGHV3-30	IGHD3-22	IGHJ4	IGKV3-20	IGKJ1	21	12																		5	1	41.6667	8.33333	5
12	CARSRRYFDWLLLYSFDYW	CQQSYSSPLFTF	IGHV2-5	IGHD3-9	IGHJ4	IGKV1-39	IGKJ3	19	12																		2	1	40	20	2
12	CAHSRRYVDWLLLYYCDYW	CQQSYSSPLFTF	IGHV2-5	IGHD3-9	IGHJ4	IGKV1-39	IGKJ3	19	12																		5	3	27.7778	16.6667	1.66667
12	CAILRAVTGTTDYFDYC	CQQSYSTPRTF	IGHV4-59	IGHD6-19	IGHJ4	IGKV1-39	IGKJ2	17	11																		3	3	25	25	1
12	GARGGLGYDYWFDHW	YQQYGNSPPWTF	IGHV4-4	IGHD3-10	IGHJ5	IGKV3-20	IGKJ3	15	12																		3	2	27.2727	18.1818	1.5
12	CAHSRRYLDWLLLYYFDYG	CQQSYSSPLFTF	IGHV2-5	IGHD3-9	IGHJ4	IGKV1-39	IGKJ3	19	12																		6	1	54.5455	9.09091	6
12	CAHRRRYFDWLVLYYFDYW	CQQSYSSPLFTF	IGHV2-5	IGHD3-9	IGHJ4	IGKV1-39	IGKJ3	19	12																		2	1	40	20	2
12	CARQQFGLETYHDPLDIW	CQQSYSTPLTF	IGHV5-51	IGHD3-16	IGHJ3	IGKV1-39	IGKJ4	18	11																		10	7	38.4615	26.9231	1.42857
12	WVNARTGNGDDHVGYW	CQQYNSYPLTF	IGHV3-23	IGHD1-1	IGHJ4	IGKV1-5	IGKJ4	16	11																		5	1	71.4286	14.2857	5
12	CACGRLGYENWFDSW	CQQYGSSPPWTF	IGHV4-59	IGHD6-25	IGHJ5	IGKV3-20	IGKJ1	15	12																		3	1	42.8571	14.2857	3
12	CAIGRLWYENWFDPW	CQQYGSSPPWTF	IGHV4-39	IGHD1-1	IGHJ5	IGKV3-20	IGKJ1	15	12																		4	1	57.1429	14.2857	4
12	CASGRLWYEYWFDPW	CQQYGSSPPWTF	IGHV4-39	IGHD1-1	IGHJ5	IGKV3-20	IGKJ1	15	12																		14	1	73.6842	5.26316	14
12	CASGRLRYENSFDPW	CQQYGSSPPWTF	IGHV4-39	IGHD1-1	IGHJ5	IGKV3-20	IGKJ1	15	12																		3	1	37.5	12.5	3
12	WTRGENHRFDYW	CQQFGSSPLTF	IGHV3-74	IGHD1-14	IGHJ4	IGKV3-20	IGKJ4	12	11																		3	3	100	100	1
12	CAHSRRYVDWLVLYYFDYW	CQQSYSSPLFTF	IGHV2-5	IGHD3-9	IGHJ4	IGKV1-39	IGKJ3	19	12																		3	2	30	20	1.5
12	CASGRSGYENWFDHW	CQQYGSSPPWTF	IGHV4-59	IGHD3-22	IGHJ5	IGKV3-20	IGKJ1	15	12																		2	1	22.2222	11.1111	2
12	CARGGLGYEYWFDPW	CQQYGSSPPWTF	IGHV4-39	IGHD6-25	IGHJ5	IGKV3-20	IGKJ1	15	12																		2	1	16.6667	8.33333	2
12	GARGGRGYEYWLDHW	YQQYGSTTPWTF	IGHV4-4	IGHD6-25	IGHJ5	IGKV3-20	IGKJ2	15	12																		3	1	30	10	3
12	WTSGGNHRFDYW	CQQFGSSPLTF	IGHV3-74	IGHD1-14	IGHJ4	IGKV3-20	IGKJ4	12	11																		5	1	71.4286	14.2857	5
12	CSRSRRYFDWLLLYYFDYW	CQQSYSSPLFTF	IGHV2-5	IGHD3-9	IGHJ4	IGKV1-39	IGKJ3	19	12																		1	1	25	25	1
12	CAPSRRYVDWLLLYYFDYW	CQQSYSSPLFTF	IGHV2-5	IGHD3-9	IGHJ4	IGKV1-39	IGKJ3	19	12																		4	2	50	25	2
12	CAHSRRYFDWLLLYSFDNW	CQQSYSSPLFTF	IGHV2-5	IGHD3-9	IGHJ4	IGKV1-39	IGKJ3	19	12																		4	1	44.4444	11.1111	4
12	CAHSRRYFDWLVLYYLDYW	CQQSYSSPLFTF	IGHV2-5	IGHD3-9	IGHJ4	IGKV1-39	IGKJ3	19	12																		2	1	28.5714	14.2857	2
12	FLNARTGNGDDHFGYW	CQQYNSYPLTF	IGHV3-23	IGHD1-1	IGHJ4	IGKV1-5	IGKJ4	16	11																		4	1	50	12.5	4
12	CASVRLVYENWFDPW	CQQYGSSPPWTF	IGHV4-39	IGHD2-8	IGHJ5	IGKV3-20	IGKJ1	15	12																		2	1	66.6667	33.3333	2
12	CASGRLVYENWFDSW	CQQYGSSPPWTF	IGHV4-4	IGHD2-8	IGHJ5	IGKV3-20	IGKJ1	15	12																		4	1	66.6667	16.6667	4
12	CARGRLGYEYWLDHW	CQQYGSSPPWTF	IGHV4-4	IGHD6-25	IGHJ5	IGKV3-20	IGKJ1	15	12																		5	1	71.4286	14.2857	5
12	CTRGAHHRFDYW	CQQFGSSPLTF	IGHV3-74	IGHD1-14	IGHJ4	IGKV3-20	IGKJ4	12	11																		3	1	75	25	3
12	FAHSRRYFDCLLLYYFDYW	CQQSYSSPLFTF	IGHV2-5	IGHD3-9	IGHJ4	IGKV1-39	IGKJ3	19	12																		1	1	20	20	1
12	CAHSRGYLDWLLLYYFDYW	CQQSYSSPLFTF	IGHV2-5	IGHD3-9	IGHJ4	IGKV1-39	IGKJ3	19	12																		3	3	100	100	1
12	CAKDVTPDGFNDLDYW	CQQSYTGPLTF	IGHV3-23	IGHD5-24	IGHJ4	IGKV1-39	IGKJ2	16	11																		3	1	50	16.6667	3
12	CATGRLGYENSFDPW	CQQYGSSPPWTF	IGHV4-31	IGHD1-1	IGHJ5	IGKV3-20	IGKJ1	15	12																		2	2	33.3333	33.3333	1
12	CASGIIGYENWFDPW	CQQYGSSPPWTF	IGHV4-39	IGHD2-8	IGHJ5	IGKV3-20	IGKJ1	15	12																		1	1	25	25	1
12	CASGRLGSEHWFDPW	CQQYGSSPPWTF	IGHV4-4	IGHD1-1	IGHJ5	IGKV3-20	IGKJ1	15	12																		172	11	54.7771	3.50318	15.6364
12	GASGGRGYENWLDHW	CQQYGSSPPWTF	IGHV4-59	IGHD6-25	IGHJ4	IGKV3-20	IGKJ1	15	12																		146	8	63.7555	3.49345	18.25
12	GARGRLGYDNWLDHW	CQQYGSSPPWTF	IGHV4-39	IGHD6-25	IGHJ5	IGKV3-20	IGKJ1	15	12																		1	1	25	25	1
12	CARQQWGLEPDHDPFDIW	CQQSYSTPLTF	IGHV5-51	IGHD6-19	IGHJ3	IGKV1-39	IGKJ4	18	11																		2	1	40	20	2
12	CARQQGGLETDHDPFDIW	CQQSYSTPLTF	IGHV5-51	IGHD2-21	IGHJ3	IGKV1-39	IGKJ4	18	11																		3	1	42.8571	14.2857	3
12	CARRRAGTGPTDYFDYW	CQQSYSTPRTF	IGHV4-4	IGHD6-19	IGHJ4	IGKV1-39	IGKJ2	17	11																		3	1	60	20	3
12	CALGRLGYENWFDHW	WQQYGSAPPWTF	IGHV4-4	IGHD6-25	IGHJ5	IGKV3-20	IGKJ1	15	12																		3	1	50	16.6667	3
12	CASGRLGDENWYDPW	CQQYGSSPPWTF	IGHV4-4	IGHD3-16	IGHJ5	IGKV3-20	IGKJ1	15	12																		2	1	40	20	2
12	GASGRPGYENWLDHW	CQQYGSSPPWTF	IGHV4-59	IGHD6-25	IGHJ5	IGKV3-20	IGKJ1	15	12																		2	2	50	50	1
12	GARGGLGYEYWLDHW	CQQYGSSPPWTF	IGHV4-34	IGHD6-25	IGHJ5	IGKV3-20	IGKJ1	15	12																		8	1	42.1053	5.26316	8
12	GARGRRGYDHWFDHW	CQQYGSTTPWTF	IGHV4-31	IGHD1-14	IGHJ5	IGKV3-20	IGKJ1	15	12																		2	1	25	12.5	2
12	CRDTSMKKSCDYW	CQQYNTWPRTF	IGHV3-15	IGHD5-5	IGHJ4	IGKV3-15	IGKJ2	13	11																		4	1	66.6667	16.6667	4
12	CAHSRRDFDWLLLYYLDYW	CQQSYSSPLFTF	IGHV2-5	IGHD3-9	IGHJ4	IGKV1-39	IGKJ3	19	12																		4	1	80	20	4
12	YASGRLGYENCFDPW	CQQYGSSPPWTF	IGHV4-39	IGHD6-25	IGHJ5	IGKV3-20	IGKJ1	15	12																		293	17	59.7959	3.46939	17.2353
12	GARGRLGDENWFDHW	CQQYGSSPPWTF	IGHV4-59	IGHD3-16	IGHJ5	IGKV3-20	IGKJ1	15	12																		2	2	25	25	1
12	CARQKCGLEPDHDPFDIW	CQQSYSTPLTF	IGHV5-51	IGHD6-25	IGHJ3	IGKV1-39	IGKJ4	18	11																		3	1	27.2727	9.09091	3
12	CARIRAVTGATDYFDYW	CQQSYSTPRTF	IGHV4-59	IGHD6-19	IGHJ4	IGKV1-39	IGKJ2	17	11																		5	1	71.4286	14.2857	5
12	CAHSRRYLDCLLLYYFDYW	CQQSYSSPLFTF	IGHV2-5	IGHD3-9	IGHJ4	IGKV1-39	IGKJ3	19	12																		3	1	42.8571	14.2857	3
12	CARLREVTGTPDYFDYW	CQQSYSTPRTF	IGHV4-39	IGHD6-19	IGHJ4	IGKV1-39	IGKJ2	17	11																		2	1	28.5714	14.2857	2
12	CARGSLGYDNWFDPW	CQQYGSSPPWTF	IGHV4-4	IGHD6-25	IGHJ5	IGKV3-20	IGKJ1	15	12																		7	1	87.5	12.5	7
12	GARGRRGYENWFDHC	CQQYGSSPPWTF	IGHV4-59	IGHD6-25	IGHJ5	IGKV3-20	IGKJ1	15	12																		4	1	50	12.5	4
12	CASGTRGYENWFDPW	CQQYGSSPPWTF	IGHV4-4	IGHD3-3	IGHJ5	IGKV3-20	IGKJ1	15	12																		2	1	40	20	2
12	CAKDRSAWQISYYHGMDVW	CQQLNSYPRTF	IGHV3-30	IGHD6-19	IGHJ6	IGKV1-9	IGKJ1	19	11																		2	1	28.5714	14.2857	2
12	CGSGRLGYENWCDPW	CQQYGSSPPWTF	IGHV4-4	IGHD1-26	IGHJ5	IGKV3-20	IGKJ1	15	12																		4	1	50	12.5	4
12	GASGRLGYENWIDPW	CQQYGSSPPWTF	IGHV4-4	IGHD7-27	IGHJ5	IGKV3-20	IGKJ1	15	12																		1	1	20	20	1
11	CANSDSGTAREVAAAQPFNIW	CQQYNTYPPTF	IGHV3-74	IGHD2-15	IGHJ3	IGKV1-16	IGKJ3	21	11																		1	1	16.6667	16.6667	1
11	CVTARTGNGYDHFGYW	CQQYNSYPLTF	IGHV3-23	IGHD1-1	IGHJ4	IGKV1-5	IGKJ4	16	11																		5	1	62.5	12.5	5
11	CARDSGRTMRVVVHEIDYW	CQETNNWTF	IGHV3-30	IGHD3-22	IGHJ4	IGKV1-5	IGKJ1	19	9																		3	1	37.5	12.5	3
11	CARLGAVTGTPDYFDYW	CQQSYSTPRTF	IGHV4-59	IGHD6-19	IGHJ4	IGKV1-39	IGKJ2	17	11																		4	1	57.1429	14.2857	4
11	CARVRAVTGATDYFDYW	CQQSYSTPRTF	IGHV4-59	IGHD6-19	IGHJ4	IGKV1-39	IGKJ2	17	11																		3	1	37.5	12.5	3
11	WAREGQSRFDHW	CQQYGNSRFTF	IGHV3-11		IGHJ5	IGKV3-20	IGKJ3	12	11																		3	1	33.3333	11.1111	3
11	CAGDAGRTRIVVGHEIDYW	.	IGHV3-30	IGHD3-22	IGHJ4	IGKV1-5	IGKJ1	19	1																		3	1	37.5	12.5	3
11	GAWGRLGYEHWFDHW	CQQYGSSPPWTF	IGHV4-4	IGHD7-27	IGHJ5	IGKV3-20	IGKJ1	15	12																		4	1	33.3333	8.33333	4
11	WVNARTGNGYDHFGYW	CQQYNSYPLTF	IGHV3-23	IGHD1-1	IGHJ4	IGKV1-5	IGKJ4	16	11																		1	1	20	20	1
11	CARDHDQADGFEIW	CQQYYSYLSLTF	IGHV3-53	IGHD1-1	IGHJ3	IGKV1-8	IGKJ4	14	12																		4	1	66.6667	16.6667	4
11	CSRQQFGLETYHDPFDIW	CQQSYSTPLTF	IGHV5-51	IGHD3-16	IGHJ3	IGKV1-39	IGKJ4	18	11																		4	1	80	20	4
11	CVKARTGNEDDHFGYW	CQQYNSYPLTF	IGHV3-23	IGHD5-12	IGHJ4	IGKV1-5	IGKJ4	16	11																		69	4	64.486	3.73832	17.25
11	FASGRLGYENWFDPL	CQQYGSSPPWTF	IGHV4-4	IGHD6-25	IGHJ5	IGKV3-20	IGKJ1	15	12																		6	1	85.7143	14.2857	6
11	CARLRAGTGTTDYFDYC	CQQSYSTPRTF	IGHV4-59	IGHD6-19	IGHJ4	IGKV1-39	IGKJ1	17	11																		1	1	16.6667	16.6667	1
11	CVNARTGNGDDHCGYG	CQQYNSYPLTF	IGHV3-23	IGHD1-1	IGHJ4	IGKV1-5	IGKJ4	16	11																		4	1	80	20	4
11	WGNARKGHGDDHFGYW	CQQYNSYPLTF	IGHV3-53	IGHD1-1	IGHJ4	IGKV1-5	IGKJ4	16	11																		5	1	62.5	12.5	5
11	CDSGRLGDENWFDPW	CQQYGSSPPWTF	IGHV4-4	IGHD6-19	IGHJ5	IGKV3-20	IGKJ1	15	12																		3	1	50	16.6667	3
11	GASGRPGYEHWFDHW	CQQYGSSPPWTF	IGHV4-34	IGHD6-25	IGHJ5	IGKV3-20	IGKJ1	15	12																		4	1	50	12.5	4
11	CASLLLTHFDYW	CQQSYSTPFTF	IGHV4-39	IGHD2-15	IGHJ4	IGKV1-39	IGKJ3	12	11																		4	2	66.6667	33.3333	2
11	CAKLRGLYYYDSHGYWSSDYW	CQQYGSSPPWTF	IGHV3-30	IGHD3-22	IGHJ4	IGKV3-20	IGKJ1	21	12																		1	1	20	20	1
11	GANSDSGTAIAVAAAQPFNIW	CQQYNTYPPTF	IGHV3-74	IGHD6-19	IGHJ3	IGKV1-16	IGKJ3	21	11																		2	1	50	25	2
11	CAPSRRYFDWLLLYSFDYW	CQQSYSSPLFTF	IGHV2-5	IGHD3-9	IGHJ4	IGKV1-39	IGKJ3	19	12																		4	1	44.4444	11.1111	4
11	CAHSRRYFDWLWIYYFDYW	CQQSYSSPLFTF	IGHV2-5	IGHD3-9	IGHJ4	IGKV1-39	IGKJ3	19	12																		3	1	42.8571	14.2857	3
11	CAHSRRDYDWLLLYYFDYW	CQQSYSSPLFTF	IGHV2-5	IGHD3-9	IGHJ4	IGKV1-39	IGKJ3	19	12																		3	2	37.5	25	1.5
11	WAHSRRYLDWLLLYYFDYW	CQQSYSSPLFTF	IGHV2-5	IGHD3-9	IGHJ4	IGKV1-39	IGKJ3	19	12																		6	6	100	100	1
11	CARAGSYNRIYTSSFDFW	CQQSYNSYTF	IGHV1-3	IGHD5-24	IGHJ4	IGKV1-39	IGKJ2	18	10																		57	5	54.8077	4.80769	11.4
11	CERLRAVTGTTDSFDYW	CQQSYSTPRTF	IGHV4-59	IGHD6-19	IGHJ4	IGKV1-39	IGKJ2	17	11																		3	2	42.8571	28.5714	1.5
11	WVNARTGNGDDHFGYC	CQQYNSYPLTF	IGHV3-23	IGHD1-1	IGHJ4	IGKV1-5	IGKJ4	16	11																		1	1	25	25	1
11	CAREYQLLMGVFDFW	CQQGYDTPWTF	IGHV2-26	IGHD2-8	IGHJ4	IGKV1-39	IGKJ1	15	11																		5	1	71.4286	14.2857	5
11	CDSGRLGYENWFDSW	CQQYGSSPPWTF	IGHV4-4	IGHD6-25	IGHJ5	IGKV3-20	IGKJ1	15	12																		119	4	70.8333	2.38095	29.75
11	CEREGQSRFDPW	CQQYGNSRFTF	IGHV3-11		IGHJ5	IGKV3-20	IGKJ3	12	11																		38	13	40.8602	13.9785	2.92308
11	CARLRAGTGTADYFDYW	CQQSYSTPRTF	IGHV4-59	IGHD6-19	IGHJ4	IGKV1-39	IGKJ2	17	11																		1	1	50	50	1
11	CARVRAVTGTTDSFDYW	CQQSYSTPRTF	IGHV4-59	IGHD6-19	IGHJ4	IGKV1-39	IGKJ1	17	11																		4	1	50	12.5	4
11	CAMGRLGYENWFDHW	CQQYGSSPPWTF	IGHV4-39	IGHD6-25	IGHJ5	IGKV3-20	IGKJ1	15	12																		4	2	40	20	2
11	CASVRLGYEYWFDPW	CQQYGSSPPWTF	IGHV4-39	IGHD6-25	IGHJ5	IGKV3-20	IGKJ1	15	12																		4	2	25	12.5	2
11	GARGGRGYENWFDPW	CQQYGSSPPWTF	IGHV4-55	IGHD6-25	IGHJ5	IGKV3-20	IGKJ1	15	12																		8	1	72.7273	9.09091	8
11	CENDVDWAFDIW	CQQSYSTPITF	IGHV3-48	IGHD3-9	IGHJ3	IGKV1-39	IGKJ4	12	11																		17	2	68	8	8.5
11	CARVRYYGSGEYCYDPLILDYW	CQQYGSSPETF	IGHV1-18	IGHD2-15	IGHJ4	IGKV3-20	IGKJ2	22	11																		10	1	71.4286	7.14286	10
11	CSHSRRYLDWLLLYYFDYW	CQQSYSSPLFTF	IGHV2-5	IGHD3-9	IGHJ4	IGKV1-39	IGKJ3	19	12																		3	1	33.3333	11.1111	3
11	CAGLRAVTGTTDCFDYW	CQQSYSTPRTF	IGHV4-59	IGHD6-19	IGHJ4	IGKV1-39	IGKJ1	17	11																		1	1	20	20	1
11	CARIRAVTGTADYFDYW	CQQSYSTPRTF	IGHV4-4	IGHD6-19	IGHJ4	IGKV1-39	IGKJ1	17	11																		2	2	100	100	1
11	CVNARTYNGDDHFGYW	CQQYNSYPLTF	IGHV3-23	IGHD1-1	IGHJ4	IGKV1-5	IGKJ4	16	11																		114	14	64.0449	7.86517	8.14286
11	CASCRLGYENWFDPW	CQQYGSSPPWTF	IGHV4-39	IGHD6-25	IGHJ5	IGKV3-20	IGKJ1	15	12																		3	3	100	100	1
11	CASGRFGYDNWFDPW	CQQYGSSPPWTF	IGHV4-59	IGHD6-25	IGHJ5	IGKV3-20	IGKJ1	15	12																		5	1	62.5	12.5	5
11	CASRRLGYEYWFDPW	CQQYGSSPPWTF	IGHV4-4	IGHD6-25	IGHJ5	IGKV3-20	IGKJ1	15	12																		5	1	55.5556	11.1111	5
11	CASRRIGYENWFDPW	CQQYGSSPPWTF	IGHV4-4	IGHD6-25	IGHJ5	IGKV3-20	IGKJ1	15	12																		5	1	83.3333	16.6667	5
11	CARVRLGYENWFDHW	CQQYGSSPPWTF	IGHV4-59	IGHD6-25	IGHJ5	IGKV3-20	IGKJ1	15	12																		4	1	57.1429	14.2857	4
11	CARGRRGYENWFDPC	CQQYGSSPPWTF	IGHV4-4	IGHD6-25	IGHJ5	IGKV3-20	IGKJ1	15	12																		7	1	77.7778	11.1111	7
11	RASGRLWYENWFDPW	CQQYGSSPPWTF	IGHV4-4	IGHD1-1	IGHJ5	IGKV3-20	IGKJ1	15	12																		4	1	50	12.5	4
11	CRDKSMKKSWDYW	CQQYNTWPRTF	IGHV3-15	IGHD5-5	IGHJ4	IGKV5-2	IGKJ1	13	11																		8	4	57.1429	28.5714	2
11	GEKDVDWAFDIW	CQQSYSTPLTF	IGHV3-48	IGHD3-16	IGHJ3	IGKV1-39	IGKJ4	12	11																		5	1	55.5556	11.1111	5
11	CAKLRCLYYYDIHGYWTSDYW	CQQYGSSPPWTF	IGHV3-30	IGHD3-22	IGHJ4	IGKV3-20	IGKJ1	21	12																		20	1	83.3333	4.16667	20
11	CASVRRGYENWFDHW	CQQYGSSPPWTF	IGHV4-59	IGHD6-25	IGHJ5	IGKV3-20	IGKJ1	15	12																		4	1	57.1429	14.2857	4
11	YAIGRLGYENWFDPW	CQQ*GSSPPWTF	IGHV4-39	IGHD6-25	IGHJ5	IGKV3-20	IGKJ1	15	12																		5	1	62.5	12.5	5
11	GARGRHGYENWFDHW	CQQYGSSPPWTF	IGHV4-59	IGHD2-8	IGHJ5	IGKV3-20	IGKJ1	15	12																		4	2	40	20	2
11	GGSGRLGYENGFDPW	CQQYGSSPPWTF	IGHV4-39	IGHD6-19	IGHJ5	IGKV3-20	IGKJ1	15	12																		4	1	50	12.5	4
11	CAHSRRYFDCLLRYYFDYW	CQQSYSSPLFTF	IGHV2-5	IGHD3-9	IGHJ4	IGKV1-39	IGKJ3	19	12																		303	31	59.8814	6.12648	9.77419
11	CARQQVGGETDHDPFDIW	CQQSYSTPLTF	IGHV5-51	IGHD3-16	IGHJ3	IGKV1-39	IGKJ4	18	11																		289	10	60.334	2.08768	28.9
11	CASGSHGYENWFDPW	CQQYGSSPPWTF	IGHV4-34	IGHD2-8	IGHJ5	IGKV3-20	IGKJ1	15	12																		6	1	85.7143	14.2857	6
11	CASGRLEYEYWFDPW	CQQYGSSPPWTF	IGHV4-39	IGHD6-6	IGHJ5	IGKV3-20	IGKJ1	15	12																		2	2	28.5714	28.5714	1
11	VASGRRGYENWLDHW	CQQYGSSPPWTF	IGHV4-4	IGHD6-25	IGHJ5	IGKV3-20	IGKJ1	15	12																		6	2	35.2941	11.7647	3
11	CAGDSGIPMIVVVHEIDYW	CQETNNWTF	IGHV3-30	IGHD3-22	IGHJ4	IGKV1-5	IGKJ1	19	9																		2	1	28.5714	14.2857	2
11	CARVRAVTGTADYFDYW	CQQSYSTPRTF	IGHV4-4	IGHD6-19	IGHJ4	IGKV1-39	IGKJ1	17	11																		5	1	71.4286	14.2857	5
11	CASGRFGYENWFDIW	CQQYGSSPPWTF	IGHV4-4	IGHD6-25	IGHJ5	IGKV3-20	IGKJ1	15	12																		5	1	31.25	6.25	5
11	CASGRLGYENSFDLW	CQQYGSSPPWTF	IGHV4-4	IGHD6-25	IGHJ5	IGKV3-20	IGKJ1	15	12																		1	1	20	20	1
11	GASGRLGDDNWFDPW	CQQYGSSPPWTF	IGHV4-39	IGHD3-16	IGHJ5	IGKV3-20	IGKJ1	15	12																		1	1	50	50	1
11	GARGGLGYDHWFDHW	CQQYGSTPPWTF	IGHV4-34	IGHD1-14	IGHJ5	IGKV3-20	IGKJ1	15	12																		4	1	44.4444	11.1111	4
11	GVRDRREKQLARFVQYFDYW	CQQYGSSPPWTF	IGHV4-59	IGHD1-1	IGHJ4	IGKV1-39	IGKJ2	20	12																		1	1	10	10	1
11	FARGRRGYENWFDHW	CQQDGSSPPWTF	IGHV4-59	IGHD6-25	IGHJ5	IGKV3-20	IGKJ1	15	12																		4	1	44.4444	11.1111	4
11	CASGILGSENWFDPW	CQQYGSSPPWTF	IGHV4-59	IGHD1-7	IGHJ5	IGKV3-20	IGKJ1	15	12																		5	1	45.4545	9.09091	5
11	CASGRLGYQNCFDPW	CQQYGSSPPWTF	IGHV4-4	IGHD6-25	IGHJ5	IGKV3-20	IGKJ1	15	12																		164	18	60.7407	6.66667	9.11111
11	CASGRLRYENWFDLW	CQQYGSSPPWTF	IGHV4-39	IGHD1-1	IGHJ5	IGKV3-20	IGKJ1	15	12																		3	3	13.0435	13.0435	1
11	CASGRIGDENGFDPW	GQQYGRSPQWTC	IGHV4-39	IGHD7-27	IGHJ5	IGKV3-20	IGKJ4	15	12																		3	1	37.5	12.5	3
11	CGSGRLGYENGFDTW	CQQYGSSPPWTF	IGHV4-39	IGHD6-19	IGHJ5	IGKV3-20	IGKJ1	15	12																		3	2	17.6471	11.7647	1.5
11	CAHSGRYFDWLLLYSFDYW	CQQSYSSPLFTF	IGHV2-5	IGHD3-9	IGHJ4	IGKV1-39	IGKJ3	19	12																		7	1	87.5	12.5	7
11	CARLREVTGPPDYFDYW	CQQSYSTPRTF	IGHV4-28	IGHD3-9	IGHJ4	IGKV1-39	IGKJ2	17	11																		2	1	33.3333	16.6667	2
11	CASGRLGYDNWLDHW	CQQYGSSPPWTF	IGHV4-59	IGHD6-25	IGHJ5	IGKV3-20	IGKJ1	15	12																		3	1	11.5385	3.84615	3
11	CASGRLGYENCFHPW	CQQYGSSPPWTF	IGHV4-4	IGHD6-25	IGHJ5	IGKV3-20	IGKJ1	15	12																		6	3	46.1538	23.0769	2
11	CASGRIGYENWSDSW	CQQYGSTPPWTF	IGHV4-59	IGHD6-25	IGHJ5	IGKV3-20	IGKJ1	15	12																		3	3	21.4286	21.4286	1
11	GASGRLEYENGFDPW	CQQYGSSPPWTF	IGHV4-39	IGHD6-6	IGHJ5	IGKV3-20	IGKJ1	15	12																		320	81	51.0367	12.9187	3.95062
11	CATGRLGYDNWFDPW	CQQYGSSPPWTF	IGHV4-4	IGHD1-1	IGHJ5	IGKV3-20	IGKJ1	15	12																		5	2	33.3333	13.3333	2.5
11	CGNAHIDHGDYTKNYW	CQQYGSPPLWTF	IGHV3-23	IGHD4-17	IGHJ4	IGKV3-20	IGKJ2	16	12																		1	1	11.1111	11.1111	1
11	CAIGRLGYEKWFDPW	CQQYGSSPPWTF	IGHV4-39	IGHD6-25	IGHJ5	IGKV3-20	IGKJ1	15	12																		1	1	14.2857	14.2857	1
11	CASGRLGYEQWFDPW	CQQYGSSPPWTF	IGHV4-39	IGHD7-27	IGHJ5	IGKV3-20	IGKJ1	15	12																		4	1	57.1429	14.2857	4
11	CASGKLGYEKWFDPW	CQQYGSSPPWTF	IGHV4-59	IGHD6-25	IGHJ5	IGKV3-20	IGKJ1	15	12																		4	1	30.7692	7.69231	4
11	CASGRREYENWFDPW	CQQYGSSPPWTF	IGHV4-4	IGHD6-6	IGHJ5	IGKV3-20	IGKJ1	15	12																		4	1	36.3636	9.09091	4
10	CGNARTGQGDDHFGYW	CQQYNSYPLTF	IGHV3-23	IGHD1-1	IGHJ4	IGKV1-5	IGKJ4	16	11																		2	1	22.2222	11.1111	2
10	CARVSWAVNVTNRFDHW	CHQRSLWPWTF	IGHV3-7	IGHD6-19	IGHJ5	IGKV3-11	IGKJ1	17	11																		1	1	16.6667	16.6667	1
10	GACGRLGYENWFDHW	CQQYGSSPPWTF	IGHV4-59	IGHD6-25	IGHJ5	IGKV3-20	IGKJ1	15	12																		3	1	30	10	3
10	FASGRLGYENGFDPW	CQQYGSSPPWTF	IGHV4-39	IGHD6-25	IGHJ5	IGKV3-20	IGKJ1	15	12																		1	1	33.3333	33.3333	1
10	CAIGRLGYEYWFDPW	CQQYGSSPPWTF	IGHV4-4	IGHD6-25	IGHJ5	IGKV3-20	IGKJ1	15	12																		2	1	25	12.5	2
10	CARHSFYGSGPYHYFDSW	CQQSYSTPRTF	IGHV4-39	IGHD3-10	IGHJ5	IGKV1-39	IGKJ2	18	11																		4	2	57.1429	28.5714	2
10	CARAVLYKRIYPSSFDFW	CQQSYNSYTF	IGHV1-3	IGHD5-24	IGHJ4	IGKV1-39	IGKJ2	18	10																		3	2	50	33.3333	1.5
10	CARRRAVTGTTDYCDYW	CQQSYSTPRTF	IGHV4-4	IGHD6-19	IGHJ4	IGKV1-39	IGKJ1	17	11																		2	1	50	25	2
10	CGNARQGKGDDHFGYW	CQQYNSYPLTF	IGHV3-23	IGHD1-1	IGHJ4	IGKV1-5	IGKJ4	16	11																		4	2	44.4444	22.2222	2
10	FASGRRGYENWFDHW	CQQYGSSPPWTF	IGHV4-4	IGHD6-25	IGHJ5	IGKV3-20	IGKJ1	15	12																		4	1	50	12.5	4
10	WASGRRGYENWFDHW	CQQYGSSPPWTF	IGHV4-39	IGHD6-25	IGHJ5	IGKV3-20	IGKJ1	15	12																		1	1	33.3333	33.3333	1
10	CAREHGQADGFDIW	CQQSYSTLYTF	IGHV3-53		IGHJ3	IGKV1-39	IGKJ2	14	11																		1	1	14.2857	14.2857	1
10	CAHCRRYFDWLLRYYFDYW	CQQSYSSPLFTF	IGHV2-5	IGHD3-9	IGHJ4	IGKV1-39	IGKJ3	19	12																		4	2	21.0526	10.5263	2
10	WAHSRRYFDWLLRYYFDYW	CQQSYSSPLFTF	IGHV2-5	IGHD3-9	IGHJ4	IGKV1-39	IGKJ3	19	12																		4	1	80	20	4
10	WAHSRRYFDWLWLYYFDYW	CQQSYSSPLFTF	IGHV2-5	IGHD3-9	IGHJ4	IGKV1-39	IGKJ3	19	12																		2	1	50	25	2
10	GAHSRRYFDWLLLYYCDYW	CQQSYSSPLFTF	IGHV2-5	IGHD3-9	IGHJ4	IGKV1-39	IGKJ3	19	12																		1	1	16.6667	16.6667	1
10	CAIGRLGYEHWFDPW	CQQYGSSPPWTF	IGHV4-4	IGHD6-25	IGHJ5	IGKV3-20	IGKJ1	15	12																		6	2	26.087	8.69565	3
10	CASGRFVYENWFDPW	CQQYGSSPPWTF	IGHV4-59	IGHD2-8	IGHJ5	IGKV3-20	IGKJ1	15	12																		1	1	25	25	1
10	GASGGRGYEDWFDHW	YQQYGN*TPWTF	IGHV4-39	IGHD6-25	IGHJ5	IGKV3-20	IGKJ2	15	12																		7	1	35	5	7
10	GASGRLGYDYWFDHW	CQQYGSSPPWTF	IGHV3-74	IGHD3-10	IGHJ5	IGKV3-20	IGKJ1	15	12																		3	1	50	16.6667	3
10	CEREGQSRFDHW	CQQYGNSRFTF	IGHV3-11		IGHJ5	IGKV3-20	IGKJ3	12	11																		6	5	25	20.8333	1.2
10	CAKLRGLYSYDIHGYWSSDYW	CQQYGSSPPWTF	IGHV3-33	IGHD3-22	IGHJ4	IGKV3-20	IGKJ1	21	12																		56	4	63.6364	4.54545	14
10	CAHSIRYCDWLLRYYFDYW	CQQSYSSPLFTF	IGHV2-5	IGHD3-9	IGHJ4	IGKV1-39	IGKJ3	19	12																		6	2	46.1538	15.3846	3
10	CAHSRRYFDWLLLSSFDYW	CQQSYSSPLFTF	IGHV2-5	IGHD3-9	IGHJ4	IGKV1-39	IGKJ3	19	12																		1	1	16.6667	16.6667	1
10	CAHSRRYVDWLLLYYLDYW	CQQSYSSPLFTF	IGHV2-5	IGHD3-9	IGHJ4	IGKV1-39	IGKJ3	19	12																		4	2	50	25	2
10	CAHSRRDIDWLLLYYFDYW	CQQSYSSPLFTF	IGHV2-5	IGHD3-9	IGHJ4	IGKV1-39	IGKJ3	19	12																		1	1	25	25	1
10	CAHRRRYFDWLLLYFFDYW	CQQSYSSPLFTF	IGHV2-5	IGHD3-9	IGHJ4	IGKV1-39	IGKJ3	19	12																		3	1	37.5	12.5	3
10	GAHSRRYFDWLVLYYFDYW	CQQSYSSPLFTF	IGHV2-5	IGHD3-9	IGHJ4	IGKV1-39	IGKJ3	19	12																		1	1	16.6667	16.6667	1
10	CVQARTGNGDDHFGYW	CQQYNSYPLTF	IGHV3-23	IGHD1-1	IGHJ4	IGKV1-5	IGKJ4	16	11																		2	1	33.3333	16.6667	2
10	CASGRIGNENWFDPW	CQQYGSSPPWTF	IGHV4-4	IGHD1-1	IGHJ5	IGKV3-20	IGKJ1	15	12																		2	1	28.5714	14.2857	2
10	WGSGRLGYENGFDTW	CQQYGRSPPWTF	IGHV4-39	IGHD6-19	IGHJ5	IGKV3-20	IGKJ1	15	12																		217	43	51.6667	10.2381	5.04651
10	GGSGRRGYENWFDPW	CQQYGSSPPWTF	IGHV4-4	IGHD6-19	IGHJ5	IGKV3-20	IGKJ1	15	12																		3	1	37.5	12.5	3
10	CAKYSDSGSCLDYW	CQQSYSTPYTF	IGHV3-23	IGHD3-10	IGHJ4	IGKV1-39	IGKJ2	14	11																		2	2	16.6667	16.6667	1
10	CAKGGGTASGVDYW	CQKYDSAPWTF	IGHV3-30	IGHD5-5	IGHJ4	IGKV1-27	IGKJ1	14	11																		4	3	36.3636	27.2727	1.33333
10	CTRGGSRRFDYW	CQQFGSSPLTF	IGHV3-74	IGHD1-26	IGHJ4	IGKV3-20	IGKJ4	12	11																		1	1	100	100	1
10	CAYSRRYFDWLLLYSFDYW	CQQSYSSPLFTF	IGHV2-5	IGHD3-9	IGHJ4	IGKV1-39	IGKJ3	19	12																		1	1	14.2857	14.2857	1
10	CAHSRRYIDWLLLYSFDYW	CQQSYSSPLFTF	IGHV2-5	IGHD3-9	IGHJ4	IGKV1-39	IGKJ3	19	12																		2	1	33.3333	16.6667	2
10	CAHSRGYFDWLLLYCFDYW	CQQSYSSPLFTF	IGHV2-5	IGHD3-9	IGHJ4	IGKV1-39	IGKJ3	19	12																		1	1	20	20	1
10	CAHRRRYFDWLLLYYCDYW	CQQSYSSPLFTF	IGHV2-5	IGHD3-9	IGHJ4	IGKV1-39	IGKJ3	19	12																		5	2	25	10	2.5
10	WAHSRRDFDWLLLYYFDYW	CQQSYSTPFTF	IGHV2-5	IGHD3-9	IGHJ4	IGKV1-39	IGKJ3	19	11																		3	2	23.0769	15.3846	1.5
10	CERDQRWVGRGGGAFDIW	CLQYNSYTYTF	IGHV1-18	IGHD6-19	IGHJ3	IGKV1-17	IGKJ2	18	11																		4	3	20	15	1.33333
10	CASGRLVYEYWFDPW	CQQYGSSPPWTF	IGHV4-4	IGHD2-8	IGHJ5	IGKV3-20	IGKJ1	15	12																		4	3	33.3333	25	1.33333
10	CASGRLGYENLFDSW	CQQYGSSPPWTF	IGHV4-4	IGHD6-25	IGHJ5	IGKV3-20	IGKJ1	15	12																		5	1	50	10	5
10	CGSGRRGYENWFDHW	CQQYGSSPPWTF	IGHV4-4	IGHD6-19	IGHJ5	IGKV3-20	IGKJ1	15	12																		1	1	14.2857	14.2857	1
10	CDSGRLGYDNWFDPW	CQQYGSSPPWTF	IGHV4-39	IGHD6-25	IGHJ5	IGKV3-20	IGKJ1	15	12																		1	1	50	50	1
10	WRDTSMKNSWDYW	CHQYGSSPPWTF	IGHV3-15	IGHD5-5	IGHJ4	IGKV3-20	IGKJ1	13	12																		5	1	83.3333	16.6667	5
10	WARGGNHRFDYW	CQQFGSSPLTF	IGHV3-74	IGHD1-14	IGHJ4	IGKV3-20	IGKJ4	12	11																		7	1	50	7.14286	7
10	WEREGQSRFDHW	CQQYGNSRFTF	IGHV3-11		IGHJ5	IGKV3-20	IGKJ3	12	11																		6	1	60	10	6
10	CARVRYYGSGDYCYDPLSLDYW	CQQYGRSPETF	IGHV1-18	IGHD3-22	IGHJ4	IGKV3-20	IGKJ2	22	11																		1	1	100	100	1
10	CARLRAVTGKKDYFDYW	CQQSYSTPRTF	IGHV4-59	IGHD6-19	IGHJ4	IGKV1-39	IGKJ2	17	11																		1	1	50	50	1
10	CARGPKRFGESLSFNYW	CQQSYNTPRTF	IGHV4-59	IGHD3-10	IGHJ4	IGKV1-39	IGKJ1	17	11																		2	1	33.3333	16.6667	2
10	CSSGRLGYENSFDPW	CQQYGSSPPWTF	IGHV4-39	IGHD6-25	IGHJ5	IGKV3-20	IGKJ1	15	12																		3	1	42.8571	14.2857	3
10	CASGRHGYEYWFDPW	CQQYGSSPPWTF	IGHV3-23	IGHD2-8	IGHJ5	IGKV3-20	IGKJ1	15	12																		2	1	28.5714	14.2857	2
10	CASGRHKYENWFDPW	FRQYGSSPPWTF	IGHV4-4	IGHD1-1	IGHJ5	IGLV6-57	IGKJ1	15	12																		3	2	30	20	1.5
10	CMDPSMKNSWDYW	CQQYNTWPRTF	IGHV3-15	IGHD5-5	IGHJ4	IGKV3-15	IGKJ2	13	11																		2	1	33.3333	16.6667	2
10	CRDTSMKKAWDYW	CQQYNTWPRTF	IGHV3-15	IGHD5-5	IGHJ4	IGKV3-15	IGKJ2	13	11																		2	1	25	12.5	2
10	CAETWADSSGYYASFDIW	CQQSYNTPLTF	IGHV3-30	IGHD3-22	IGHJ3	IGKV1-39	IGKJ4	18	11																		3	3	37.5	37.5	1
10	CARRGEGNGPPDYFDYW	CQQSYRTPRTF	IGHV4-28	IGHD2-8	IGHJ4	IGKV1-39	IGKJ2	17	11																		2	1	40	20	2
10	CASGCLGYENWFDPW	YHQYGSSTPWTF	IGHV4-55	IGHD6-25	IGHJ5	IGKV3-20	IGKJ1	15	12																		30	23	25.4237	19.4915	1.30435
10	CASGRPGDENGFDPW	CQQYGSSPPWTF	IGHV4-4	IGHD7-27	IGHJ5	IGKV3-20	IGKJ1	15	12																		5	1	62.5	12.5	5
10	GARGRPGYEHWFDHW	CQQYGSSPPWTF	IGHV4-4	IGHD6-25	IGHJ5	IGKV3-20	IGKJ1	15	12																		2	2	20	20	1
10	CAGEHDQADGFDIW	CQQSYSTLYTF	IGHV3-53	IGHD1-1	IGHJ3	IGKV1-39	IGKJ2	14	11																		2	1	50	25	2
10	CMDTAMKNSWDYW	CQQYNTWPRTF	IGHV3-15	IGHD5-5	IGHJ4	IGKV3-15	IGKJ2	13	11																		2	2	28.5714	28.5714	1
10	WRDTSLKKSWDYW	CQQYNTWPRTF	IGHV3-15	IGHD5-5	IGHJ4	IGKV3-20	IGKJ1	13	11																		3	1	42.8571	14.2857	3
10	CAHSRRYWDWFLRYYFDYW	CQQSYSSPLFTF	IGHV2-5	IGHD3-9	IGHJ4	IGKV1-39	IGKJ3	19	12																		1	1	50	50	1
10	CARQKCGLESDHDPFDIW	CQQSYSTPLTF	IGHV5-51	IGHD6-19	IGHJ3	IGKV1-39	IGKJ4	18	11																		2	1	33.3333	16.6667	2
10	CASVRLGYENSFDPW	CQQYGSSPPWTF	IGHV4-39	IGHD6-25	IGHJ5	IGKV3-20	IGKJ1	15	12																		1	1	14.2857	14.2857	1
10	CASGILGYQNWFDPW	CQQYGSSPPWTF	IGHV4-39	IGHD6-25	IGHJ5	IGKV3-20	IGKJ1	15	12																		1	1	20	20	1
10	CASGRLRYENWFDSW	YQQYGSTPPWTF	IGHV4-59	IGHD1-1	IGHJ5	IGKV3-20	IGKJ1	15	12																		4	1	57.1429	14.2857	4
10	WARGRLGYEKWFDPW	CQQYGSSPPWTF	IGHV4-59	IGHD6-25	IGHJ5	IGKV3-20	IGKJ1	15	12																		3	1	50	16.6667	3
10	GARGRLGYEYWFDLW	YQQ*GNSPPWTF	IGHV4-4	IGHD6-25	IGHJ5	IGKV3-20	IGKJ1	15	12																		1	1	100	100	1
10	CARAVLYNRIYASAFDFW	CQQSYNSYTF	IGHV1-3	IGHD2-2	IGHJ4	IGKV1-39	IGKJ2	18	10																		149	21	69.3023	9.76744	7.09524
10	CASGSSGYENWFDPW	CQQYGSSPPWTF	IGHV4-4	IGHD3-22	IGHJ5	IGKV3-20	IGKJ1	15	12																		2	1	28.5714	14.2857	2
10	CASGRLGYEYGFDLW	CQQYGSSPPWTF	IGHV4-4	IGHD6-25	IGHJ5	IGKV3-20	IGKJ1	15	12																		208	24	69.7987	8.05369	8.66667
10	CASGRLEYENWSDPW	CQQYGSSPPWTF	IGHV4-4	IGHD6-6	IGHJ5	IGKV3-20	IGKJ1	15	12																		5	2	62.5	25	2.5
10	WASGRLGYENGFDLW	CWQHGSSPPWTF	IGHV4-59	IGHD6-25	IGHJ5	IGKV3-20	IGKJ2	15	12																		3	1	60	20	3
10	WGSGRLGYENWFDTW	CQQYGSSPPWTF	IGHV4-39	IGHD6-19	IGHJ5	IGKV3-20	IGKJ1	15	12																		132	22	56.6524	9.44206	6
10	GASGRLGYDNWLDHW	CQQYGSSPPWTF	IGHV4-4	IGHD6-25	IGHJ5	IGKV3-20	IGKJ1	15	12																		2	1	50	25	2
10	GASGRLGYEDWLDHW	CQQYGSSPPWTF	IGHV4-4	IGHD6-25	IGHJ5	IGKV3-20	IGKJ1	15	12																		1	1	25	25	1
10	CTRGCNHRFDYW	CQQFGSSPLTF	IGHV3-74	IGHD1-14	IGHJ4	IGKV3-20	IGKJ4	12	11																		1	1	16.6667	16.6667	1
10	CATGRLGYEYWFDPW	CQQSYSTPFTF	IGHV4-39	IGHD1-1	IGHJ5	IGKV1-39	IGKJ3	15	11																		197	30	63.754	9.70874	6.56667
10	CASGILRYENWFDPW	CQQYGSSPPWTF	IGHV4-4	IGHD1-7	IGHJ5	IGKV3-20	IGKJ1	15	12																		3	1	60	20	3
10	CASGRLEYENWFDLW	CQQYGSSPPWTF	IGHV4-4	IGHD6-6	IGHJ5	IGKV3-20	IGKJ1	15	12																		2	1	28.5714	14.2857	2
10	CARGRLGYANWFDPW	CQQYGSSPPWTF	IGHV4-4	IGHD6-25	IGHJ5	IGKV3-20	IGKJ1	15	12																		3	1	42.8571	14.2857	3
10	CARRREGTGTPDYFDYW	CQQSYSTPRTF	IGHV4-59	IGHD6-19	IGHJ4	IGKV1-39	IGKJ1	17	11																		1	1	20	20	1
10	CASGKIGYENWFDPW	CQQYGSSPPWTF	IGHV4-4	IGHD6-25	IGHJ5	IGKV3-20	IGKJ1	15	12																		100	6	61.3497	3.68098	16.6667
10	CARGRLGYEDWLDHW	CQQYGSSPPWTF	IGHV4-4	IGHD6-25	IGHJ4	IGKV3-20	IGKJ1	15	12																		3	1	50	16.6667	3
10	CARGGRGYENWFDPW	CQQYGSSPPWTF	IGHV4-59	IGHD6-25	IGHJ5	IGKV3-20	IGKJ1	15	12																		1	1	20	20	1
10	CARGREVNGPPDYFDYW	CQQSYSTPRTF	IGHV4-34	IGHD2-8	IGHJ4	IGKV1-39	IGKJ1	17	11																		3	1	50	16.6667	3
10	CARRREGTGPTDYFDYW	CQQSYSTPRTF	IGHV4-34	IGHD3-9	IGHJ4	IGKV1-39	IGKJ2	17	11																		94	4	62.2517	2.64901	23.5
10	CGNARTGKGDDHFAYW	CQQYNSYPLTF	IGHV3-23	IGHD1-1	IGHJ4	IGKV1-5	IGKJ4	16	11																		266	19	64.5631	4.61165	14
10	CATGRLGYENGFDPW	CQQYGSSPPWTF	IGHV3-53	IGHD1-1	IGHJ5	IGKV3-20	IGKJ1	15	12																		7	2	63.6364	18.1818	3.5
10	CASGSLGYDNGFDPW	CQQYGSSPPWTF	IGHV4-31	IGHD2-8	IGHJ5	IGKV3-20	IGKJ1	15	12																		59	2	71.9512	2.43902	29.5
10	CASGRIGSENWFDPW	CQQYGSSPPWTF	IGHV4-59	IGHD1-1	IGHJ5	IGKV3-20	IGKJ1	15	12																		3	2	33.3333	22.2222	1.5
10	CASGRLGNEKWFDPW	CQQYGSSPPWTF	IGHV4-4	IGHD1-1	IGHJ5	IGKV3-20	IGKJ1	15	12																		5	1	71.4286	14.2857	5
10	CATGSLGYENWFDPW	CQQYGSSPPWTF	IGHV4-4	IGHD6-25	IGHJ5	IGKV3-20	IGKJ1	15	12																		1	1	16.6667	16.6667	1
9	CANSDSGTAREVAAPQPFDIW	CQQYNTYPPTF	IGHV3-74	IGHD1-26	IGHJ3	IGKV1-16	IGKJ3	21	11																		3	3	100	100	1
9	CGNARQGNGDDHFDYW	CQQYNSYPITF	IGHV3-23	IGHD1-1	IGHJ4	IGKV1-5	IGKJ4	16	11																		5	1	83.3333	16.6667	5
9	CVNARTGIVDDHFGYW	CQQYNSYPLTF	IGHV3-23	IGHD1-1	IGHJ4	IGKV1-5	IGKJ4	16	11																		3	1	42.8571	14.2857	3
9	CAKRGYWRSTSCSYFDYW	CQQSYSTPLTF	IGHV3-23	IGHD2-2	IGHJ4	IGKV1-39	IGKJ4	18	11																		3	1	75	25	3
9	CARAGSYNRIYPSSFDFW	CQQSYNSYTF	IGHV1-3	IGHD5-24	IGHJ4	IGKV1-39	IGKJ2	18	10																		2	1	33.3333	16.6667	2
9	CASSLPFDALDYW	CQQSYSTPLTF	IGHV4-59	IGHD2-21	IGHJ4	IGKV1-39	IGKJ4	13	11																		1	1	25	25	1
9	WARGRLGYENWCDPW	CQQYGSSPPWTF	IGHV4-39	IGHD6-25	IGHJ5	IGKV3-20	IGKJ1	15	12																		3	1	50	16.6667	3
9	LAHSRRYFDWLLLYYFDYW	CQQSYSSPLFTF	IGHV2-5	IGHD3-9	IGHJ4	IGKV1-39	IGKJ3	19	12																		1	1	25	25	1
9	CVNARTGNGDDQFDYW	CQQYNSYPLTF	IGHV3-23	IGHD1-1	IGHJ4	IGKV1-5	IGKJ4	16	11																		1	1	25	25	1
9	FASGRLWYENWFDPW	CQQYGSSPPWTF	IGHV4-39	IGHD1-1	IGHJ5	IGKV3-20	IGKJ1	15	12																		114	8	59.0674	4.14508	14.25
9	CAEYSDSGPYLDYW	CQQSYSTPYTF	IGHV3-23	IGHD3-10	IGHJ4	IGKV1-39	IGKJ2	14	11																		4	1	66.6667	16.6667	4
9	CAHSRRYFDGLVLYYFDYW	CQQSYSSPLFTF	IGHV2-5	IGHD3-9	IGHJ4	IGKV1-39	IGKJ3	19	12																		5	1	83.3333	16.6667	5
9	CARQKFGLEADHDPFDIW	CQQSYSTPLTF	IGHV5-51	IGHD3-16	IGHJ3	IGKV1-39	IGKJ4	18	11																		3	1	42.8571	14.2857	3
9	CARAVLYNRIDPSSFDFW	CQQSYNSYTF	IGHV1-3	IGHD5-24	IGHJ4	IGKV1-39	IGKJ2	18	10																		4	1	66.6667	16.6667	4
9	FASVRLGYENWFDPW	CQQYGSSPPWTF	IGHV4-39	IGHD6-25	IGHJ5	IGKV3-20	IGKJ1	15	12																		79	4	62.6984	3.1746	19.75
9	FASGILGYENWFDPW	CQQSYSTPRTF	IGHV4-59	IGHD6-25	IGHJ5	IGKV1-39	IGKJ2	15	11																		5	1	83.3333	16.6667	5
9	CASRRLEYENWFDPW	CQQYGSSPPWTF	IGHV4-39	IGHD6-6	IGHJ5	IGKV3-20	IGKJ1	15	12																		4	1	57.1429	14.2857	4
9	GARGGRGYEDWLDHW	CQQSYSTPFTF	IGHV4-4	IGHD6-25	IGHJ5	IGKV1-39	IGKJ3	15	11																		1	1	20	20	1
9	CPRGGHHRFDYW	CQQFGSSPLTF	IGHV3-74	IGHD1-14	IGHJ4	IGKV3-20	IGKJ4	12	11																		2	2	33.3333	33.3333	1
9	WTRGGNHRCDYW	CQQFGSSPLTF	IGHV3-74	IGHD1-14	IGHJ4	IGKV3-20	IGKJ4	12	11																		235	13	61.039	3.37662	18.0769
9	WANSDSGTAMAVAATQPFNIW	CQQYNTYPPTF	IGHV3-74	IGHD1-26	IGHJ3	IGKV1-16	IGKJ3	21	11																		4	1	40	10	4
9	CAHSRRYFDCLLLYYFDYC	CQQSYSSPLFTF	IGHV2-5	IGHD3-9	IGHJ4	IGKV1-39	IGKJ3	19	12																		3	1	50	16.6667	3
9	CAHSRRYVDWLLLYYFDYC	CQQSYSSPLFTF	IGHV2-5	IGHD3-9	IGHJ4	IGKV1-39	IGKJ3	19	12																		3	1	42.8571	14.2857	3
9	VAHSRRYFDWLLLYYFDYW	CQQSYSSPLFTF	IGHV2-5	IGHD3-9	IGHJ4	IGKV1-39	IGKJ3	19	12																		6	1	85.7143	14.2857	6
9	CARLRAVTGASDYFDYW	CQQSYSTPRTF	IGHV4-4	IGHD6-19	IGHJ4	IGKV1-39	IGKJ2	17	11																		3	1	50	16.6667	3
9	CASGRRGYENLFDHW	CQQYGSSPPWTF	IGHV4-39	IGHD6-25	IGHJ5	IGKV3-20	IGKJ1	15	12																		1	1	20	20	1
9	CASGRIEYENWFDPW	CQQYGSSPPWTF	IGHV4-39	IGHD6-6	IGHJ5	IGKV3-20	IGKJ1	15	12																		2	1	33.3333	16.6667	2
9	CDSGRLGYENWGDPW	CQQYGSSPPWTF	IGHV4-59	IGHD6-25	IGHJ5	IGKV3-20	IGKJ1	15	12																		2	1	33.3333	16.6667	2
9	WASGRPGYENWFDHW	CQQYGSSPPWTF	IGHV4-4	IGHD6-25	IGHJ5	IGKV3-20	IGKJ1	15	12																		1	1	16.6667	16.6667	1
9	CARDPGYGKEMDVW	CQQSYSTPLTF	IGHV3-13	IGHD5-5	IGHJ6	IGKV1-39	IGKJ4	14	11																		2	1	50	25	2
9	CAKLRGLYYYDSHGYWPSDYW	CQQYGSSPPWTF	IGHV3-30	IGHD3-22	IGHJ4	IGKV3-20	IGKJ1	21	12																		285	18	59.8739	3.78151	15.8333
9	CAKLRGRYYYDIHGYWASDYW	CQQYGSSPPWTF	IGHV3-30	IGHD3-22	IGHJ4	IGKV3-20	IGKJ1	21	12																		8	7	29.6296	25.9259	1.14286
9	CARDSGITMIVLVHEMDYW	CQETNTWTF	IGHV3-30	IGHD3-22	IGHJ4	IGKV1-5	IGKJ1	19	9																		4	1	66.6667	16.6667	4
9	CAHCRGYWDWLLLYYFDYW	CQQSYSSPLFTF	IGHV2-5	IGHD3-9	IGHJ4	IGKV1-39	IGKJ3	19	12																		3	1	50	16.6667	3
9	CAHSRRYLDWLLLYYFDYC	CQQSYSSPLFTF	IGHV2-5	IGHD3-9	IGHJ4	IGKV1-39	IGKJ3	19	12																		3	1	50	16.6667	3
9	CAHSRRDFDCLLLYYFDYW	CQQSYSSPLFTF	IGHV2-5	IGHD3-9	IGHJ4	IGKV1-39	IGKJ3	19	12																		3	1	75	25	3
9	CARAGVYNRIYTSSFDFW	CQQSYNSYTF	IGHV1-3	IGHD2-8	IGHJ4	IGKV1-39	IGKJ2	18	10																		1	1	16.6667	16.6667	1
9	CARGGAVTGPPDYFDYW	CQQSYSTPRTF	IGHV4-4	IGHD6-19	IGHJ4	IGKV1-39	IGKJ1	17	11																		2	1	66.6667	33.3333	2
9	CAKARQQWLINYVFDYW	CQQANSLPLTF	IGHV3-23	IGHD6-19	IGHJ4	IGKV1-12	IGKJ4	17	11																		1	1	100	100	1
9	CSSGRLWYENWFDPW	CQQYGSSPPWTF	IGHV4-4	IGHD6-19	IGHJ5	IGKV3-20	IGKJ1	15	12																		1	1	16.6667	16.6667	1
9	CASGRLGYEDWLDPW	CQQYGSSPPWTF	IGHV4-28	IGHD6-25	IGHJ5	IGKV3-20	IGKJ1	15	12																		5	1	62.5	12.5	5
9	CARGRPGYEHWFDPW	CQQYGSSPPWTF	IGHV4-4	IGHD6-25	IGHJ5	IGKV3-20	IGKJ1	15	12																		2	1	40	20	2
9	CGSGRVGYENWFDPW	CQQYGSSPPWTF	IGHV4-4	IGHD6-19	IGHJ5	IGKV3-20	IGKJ1	15	12																		4	1	50	12.5	4
9	CTRGDNHRFDYW	CQQSYSTPLTF	IGHV3-74	IGHD1-14	IGHJ4	IGKV3-20	IGKJ4	12	11																		4	1	57.1429	14.2857	4
9	CAELRGRYYYDIHGYWTSDYW	CQQYGSSPPWTF	IGHV3-30	IGHD3-22	IGHJ4	IGKV3-20	IGKJ1	21	12																		1	1	16.6667	16.6667	1
9	CSHSRRYFDCLLLYYFDYW	CQQSYSSPLFTF	IGHV2-5	IGHD3-9	IGHJ4	IGKV1-39	IGKJ3	19	12																		42	3	68.8525	4.91803	14
9	CARSRRYLDWLLLYYFDYW	CQQSYSSPLFTF	IGHV2-5	IGHD3-9	IGHJ4	IGKV1-39	IGKJ3	19	12																		1	1	25	25	1
9	CAHSRRYFDWLVLYYVDYW	CQQSYSSPLFTV	IGHV2-5	IGHD3-9	IGHJ4	IGKV1-39	IGKJ3	19	12																		120	3	83.3333	2.08333	40
9	CAHSRRYCDWFLRYYFDYW	CQQSYSSPLFTF	IGHV2-5	IGHD3-9	IGHJ4	IGKV1-39	IGKJ3	19	12																		7	1	70	10	7
9	CAHSRRYVDWLLLYYFDHW	CQQSYSSPLFTF	IGHV2-5	IGHD3-9	IGHJ4	IGKV1-39	IGKJ3	19	12																		4	1	80	20	4
9	CAHSRRQWDWLLRYYFDYW	CQQSYSSPLFTF	IGHV2-5	IGHD3-9	IGHJ4	IGKV1-39	IGKJ3	19	12																		8	5	34.7826	21.7391	1.6
9	CSRVVGDRRYSYVYGMDVW	CQQYYSTPYTF	IGHV4-39	IGHD1-26	IGHJ6	IGKV4-1	IGKJ2	19	11																		41	6	47.1264	6.89655	6.83333
9	WAHSRRYFDGLLLYYFDYW	CQQSYSSPLFTF	IGHV2-5	IGHD3-9	IGHJ4	IGKV1-39	IGKJ3	19	12																		36	7	51.4286	10	5.14286
9	CAGQRWGLEADHDPFDIW	CQQSYSTPITF	IGHV5-51	IGHD3-16	IGHJ3	IGKV1-39	IGKJ4	18	11																		4	1	44.4444	11.1111	4
9	CAGQRWGLEPDHDPFDIW	CQQSYSTPITF	IGHV5-51	IGHD3-16	IGHJ3	IGKV1-39	IGKJ4	18	11																		5	2	62.5	25	2.5
9	CARQRFGLEADHDPFDIW	CQQSYSTPLTF	IGHV5-51	IGHD3-16	IGHJ3	IGKV1-39	IGKJ4	18	11																		6	1	50	8.33333	6
9	CARRGAGTGTTDYFDYW	CQQSYSTPRTF	IGHV4-59	IGHD6-19	IGHJ4	IGKV1-39	IGKJ1	17	11																		1	1	50	50	1
9	CARVSWEVNVTNRFDPW	CHQRSRWPWTF	IGHV3-7	IGHD3-16	IGHJ5	IGKV3-11	IGKJ1	17	11																		73	33	41.7143	18.8571	2.21212
9	CARIRAVTGSPDYFDYW	CQQSYSTPRTF	IGHV4-28	IGHD6-19	IGHJ4	IGKV1-39	IGKJ2	17	11																		86	22	47.2527	12.0879	3.90909
9	SPSGRLGYENWFDPW	CQQYGSSPPWTF	IGHV4-4	IGHD6-25	IGHJ5	IGKV3-20	IGKJ1	15	12																		60	5	66.6667	5.55556	12
9	CAGGRRGYEYWFDHW	CQQSYSTPFTF	IGHV4-34	IGHD6-25	IGHJ5	IGKV1-39	IGKJ3	15	11																		5	1	55.5556	11.1111	5
9	CASVRLGYENLSDPW	CQQYGSSPPWTF	IGHV4-4	IGHD6-25	IGHJ5	IGKV3-20	IGKJ1	15	12																		7	1	77.7778	11.1111	7
9	CARGGLGYEHWFDPW	CQQYGSSPPWTF	IGHV4-4	IGHD6-25	IGHJ5	IGKV3-20	IGKJ1	15	12																		3	2	50	33.3333	1.5
9	CGSGRFGYENWFDTW	CRSMVD_PPWTF	IGHV4-39	IGHD6-25	IGHJ5	IGKV3-20	IGKJ3	15	12																		62	5	62	5	12.4
9	YASGRLGYEDWFDPW	CWQHGSCTTWTF	IGHV4-39	IGHD6-25	IGHJ5	IGKV3-20	IGKJ5	15	12																		1	1	20	20	1
9	CMDTSMKNSCDYW	CHQYGSSPPWTF	IGHV3-15	IGHD5-5	IGHJ4	IGKV3-20	IGKJ1	13	12																		3	1	60	20	3
9	CTRGWNHRLDYW	CQQFGSSPLTF	IGHV3-74	IGHD1-14	IGHJ4	IGKV3-20	IGKJ4	12	11																		1	1	25	25	1
9	CAHSRRYVDWLLLYYFDDW	CQQSYSSPLFTF	IGHV2-5	IGHD3-9	IGHJ4	IGKV1-39	IGKJ3	19	12																		7	2	77.7778	22.2222	3.5
9	WSHSRRYFDWLLLYYFDYW	CQQSYSSPLFTF	IGHV2-5	IGHD3-9	IGHJ4	IGKV1-39	IGKJ3	19	12																		5	1	83.3333	16.6667	5
9	CAKTWADRSGYYETFDIW	CQQSYNTPLTF	IGHV3-30	IGHD3-22	IGHJ3	IGKV1-39	IGKJ4	18	11																		4	1	44.4444	11.1111	4
9	CARLRAGTGPTDYFDYW	CQQSYSTPRTF	IGHV4-59	IGHD6-19	IGHJ4	IGKV1-39	IGKJ1	17	11																		5	1	83.3333	16.6667	5
9	CARLRGVTGTADYFDYW	CQQSYSTPRTF	IGHV4-59	IGHD6-19	IGHJ4	IGKV1-39	IGKJ2	17	11																		9	1	81.8182	9.09091	9
9	CARRREGTGSTDYFDYW	CQQSYSTPRTF	IGHV4-4	IGHD3-9	IGHJ4	IGKV1-39	IGKJ1	17	11																		6	1	85.7143	14.2857	6
9	CAIGRLGYENWFDPL	CQQYGSSPPWTF	IGHV4-59	IGHD6-25	IGHJ5	IGKV3-20	IGKJ1	15	12																		3	1	75	25	3
9	CASGTLGYENCFDPW	CQQYGSSPPWTF	IGHV4-4	IGHD6-25	IGHJ5	IGKV3-20	IGKJ1	15	12																		13	2	81.25	12.5	6.5
9	CASGRLGYENCFDAW	YHQYGNCPPYTF	IGHV4-59	IGHD6-25	IGHJ5	IGKV3-20	IGKJ4	15	12																		4	3	44.4444	33.3333	1.33333
9	CASGRLEYENSFDPW	CQQYGSSPPWTF	IGHV4-4	IGHD6-6	IGHJ5	IGKV3-20	IGKJ1	15	12																		4	1	57.1429	14.2857	4
9	CASRRVGYENWFDPW	CQQYGSSPPWTF	IGHV4-39	IGHD6-25	IGHJ5	IGKV3-20	IGKJ1	15	12																		9	1	75	8.33333	9
9	CARDSGISMIVVGHEIDYW	CQETNNWTF	IGHV3-30	IGHD3-22	IGHJ4	IGKV1-5	IGKJ1	19	9																		6	5	46.1538	38.4615	1.2
9	CARQQCGLETDHDPFEIW	CQQSYSTPLTF	IGHV5-51	IGHD3-22	IGHJ3	IGKV1-39	IGKJ4	18	11																		3	1	60	20	3
9	CARLRAVTGSTYYFDYW	CQQSYSTPRTF	IGHV4-39	IGHD6-19	IGHJ4	IGKV1-39	IGKJ2	17	11																		2	2	25	25	1
9	CARLRAVTGTTDSFDNW	CQQSYSTPRTF	IGHV4-4	IGHD6-19	IGHJ4	IGKV1-39	IGKJ2	17	11																		4	1	66.6667	16.6667	4
9	CARRRAVTGPSDYFDYW	CQQSYSTPRTF	IGHV4-4	IGHD6-19	IGHJ4	IGKV1-39	IGKJ2	17	11																		2	1	66.6667	33.3333	2
9	CARVRAVTGTSDYFDYW	CQQSYSTPRTF	IGHV3-23	IGHD6-19	IGHJ4	IGKV1-39	IGKJ2	17	11																		8	1	53.3333	6.66667	8
9	CARGREVTGPPDYFDYW	CQQSYSTPRTF	IGHV4-34	IGHD3-9	IGHJ4	IGKV1-39	IGKJ2	17	11																		1	1	50	50	1
9	CARARGYKYGYALDIW	CMQGLQTPFTF	IGHV1-69	IGHD5-5	IGHJ3	IGKV2-28	IGKJ3	16	11																		2	1	66.6667	33.3333	2
9	CARGRLGYEYWLDPW	CQQYGSSPPWTF	IGHV4-59	IGHD6-25	IGHJ5	IGKV3-20	IGKJ1	15	12																		3	1	33.3333	11.1111	3
9	WESGRLGYENWFDPW	CQQYGSSPPWTF	IGHV4-39	IGHD6-25	IGHJ5	IGKV3-20	IGKJ1	15	12																		2	2	33.3333	33.3333	1
9	GASGGRGYEHWLDHW	CQQSYSTPFTF	IGHV4-39	IGHD6-25	IGHJ5	IGKV1-39	IGKJ3	15	11																		6	1	85.7143	14.2857	6
9	GARGRLGYDHWLDHW	CQQYGSSPPWTF	IGHV4-4	IGHD1-14	IGHJ5	IGKV3-20	IGKJ1	15	12																		2	1	40	20	2
9	CAGDQEQADGFDIW	CQQSYSTLYTF	IGHV3-53	IGHD6-25	IGHJ3	IGKV1-39	IGKJ2	14	11																		1	1	16.6667	16.6667	1
9	CSHSRRYFDWLLLYYLDYW	CQQSYSSPLFTF	IGHV2-5	IGHD3-9	IGHJ4	IGKV1-39	IGKJ3	19	12																		3	1	60	20	3
9	CARGGEVTGPPDYFDYW	CQQSYSTPRTF	IGHV4-34	IGHD3-9	IGHJ4	IGKV1-39	IGKJ1	17	11																		3	1	60	20	3
9	CARGREGTGPPDYFDYW	CQQSYSTPRTF	IGHV4-4	IGHD3-9	IGHJ4	IGKV1-39	IGKJ1	17	11																		370	63	50.1355	8.53659	5.87302
9	CASGSLGYDYWFDPW	CQQYGSSPPWTF	IGHV4-4	IGHD3-10	IGHJ5	IGKV3-20	IGKJ1	15	12																		2	1	66.6667	33.3333	2
9	CASGRLGYDNRFDPW	CQQYGSSPPWTF	IGHV4-39	IGHD6-25	IGHJ5	IGKV3-20	IGKJ1	15	12																		2	1	40	20	2
9	CASGRLKYENWFDTW	CQQYGRSPPWTF	IGHV4-39	IGHD1-1	IGHJ5	IGKV3-20	IGKJ1	15	12																		1	1	100	100	1
9	CASERLGYEYWFDPW	CQQSYSTPFTF	IGHV4-39	IGHD6-25	IGHJ5	IGKV1-39	IGKJ3	15	11																		3	1	42.8571	14.2857	3
9	GARGGLGYEHWLDPW	CQQYGSSPPWTF	IGHV4-39	IGHD6-25	IGHJ5	IGKV3-20	IGKJ1	15	12																		2	1	66.6667	33.3333	2
9	GARGRLGYEHWFDRW	CQQYGSSPPWTF	IGHV4-39	IGHD6-25	IGHJ5	IGKV3-20	IGKJ1	15	12																		3	1	75	25	3
9	CARDQEQADGFDIW	CQQSYSTLYTF	IGHV3-53		IGHJ3	IGKV1-39	IGKJ2	14	11																		1	1	100	100	1
9	CAKGEGSASGVDSW	CQKYDSAPWTF	IGHV3-48	IGHD5-5	IGHJ4	IGKV1-27	IGKJ1	14	11																		1	1	25	25	1
9	CANLRGLYYYDIHGYWPSDYW	CQQYGSSPPWTF	IGHV3-30	IGHD3-22	IGHJ4	IGKV3-20	IGKJ1	21	12																		3	1	37.5	12.5	3
9	CARDSGRTMIVVDHEIDYW	CQETNNWTF	IGHV3-30	IGHD3-22	IGHJ4	IGKV1-5	IGKJ1	19	9																		2	2	28.5714	28.5714	1
9	CSSGRLGYENWFDTW	WQQSYSSPCTF	IGHV4-59	IGHD6-25	IGHJ5	IGKV3-20	IGKJ2	15	11																		3	1	30	10	3
9	CASGILGYEHWFDPW	CQQYGSSPPWTF	IGHV4-39	IGHD6-25	IGHJ5	IGKV3-20	IGKJ1	15	12																		3	1	50	16.6667	3
9	CASGRLGYQNWSDPW	YQQYGNNTQRTF	IGHV4-59	IGHD6-25	IGHJ5	IGKV3-20	IGKJ1	15	12																		1	1	100	100	1
9	CASGRLGYDNGLDPW	GQQCGSSPKWRF	IGHV4-39	IGHD6-25	IGHJ5	IGKV3-20	IGKJ5	15	12																		2	1	28.5714	14.2857	2
9	CASRRLGYENWFDAW	CQQYGSSPPWTF	IGHV4-59	IGHD6-25	IGHJ5	IGKV3-20	IGKJ1	15	12																		1	1	100	100	1
9	CARGSLGNENWFDPW	CQQYGSSPPWTF	IGHV4-39	IGHD3-16	IGHJ5	IGKV3-20	IGKJ1	15	12																		1	1	33.3333	33.3333	1
9	CASGRLGYDTWFDPW	CQQYGSSPPWTF	IGHV4-34	IGHD6-25	IGHJ5	IGKV3-20	IGKJ1	15	12																		3	1	30	10	3
9	CTRGRLGYENWFDPW	CQQYGSSPPWTF	IGHV4-4	IGHD6-25	IGHJ5	IGKV3-20	IGKJ1	15	12																		1	1	100	100	1
9	GASGRHGYENGFDPW	CQQYGSSPPWTF	IGHV4-39	IGHD2-8	IGHJ5	IGKV3-20	IGKJ1	15	12																		2	1	18.1818	9.09091	2
9	GASVRLGYENWLDPW	CQQYGSSPPWTF	IGHV4-31	IGHD6-25	IGHJ5	IGKV3-20	IGKJ1	15	12																		1	1	12.5	12.5	1
9	GAHSRRYFDRLLLYYFDYW	CQQSYSSPLFTF	IGHV2-5	IGHD3-9	IGHJ4	IGKV1-39	IGKJ3	19	12																		1	1	16.6667	16.6667	1
9	CAGQKWGLEPDHDPFDIW	CQQSYSTPITF	IGHV5-51	IGHD2-15	IGHJ3	IGKV1-39	IGKJ4	18	11																		2	1	33.3333	16.6667	2
9	CASGRFNYENWFDPW	CRK*GRSPPWTF	IGHV4-39	IGHD3-16	IGHJ5	IGKV3-20	IGKJ3	15	12																		10	2	43.4783	8.69565	5
9	CASRRLGYENWLDPW	CQQYGSSPPWTF	IGHV4-39	IGHD6-25	IGHJ5	IGKV3-20	IGKJ1	15	12																		3	3	100	100	1
9	YARGRLGYENWFDPW	CQQYGSSPPWTF	IGHV4-4	IGHD6-25	IGHJ5	IGKV3-20	IGKJ1	15	12																		264	38	64.2336	9.24574	6.94737
9	CAHSRRYLDWLLLYFFDYW	CQQSYSSPLFTF	IGHV2-5	IGHD3-9	IGHJ4	IGKV1-39	IGKJ3	19	12																		1	1	50	50	1
9	CAHRRGYCDWLLLYYFDYW	CQQSYSSPLFTF	IGHV2-5	IGHD3-9	IGHJ4	IGKV1-39	IGKJ3	19	12																		1	1	100	100	1
9	CVKDDCMLTGYMGWFDSW	CQQYGSSPPITF	IGHV3-21	IGHD3-9	IGHJ5	IGKV3-20	IGKJ5	18	12																		3	1	27.2727	9.09091	3
9	CASGRHGDENWFDPW	CQQYGSSPPWTF	IGHV4-59	IGHD7-27	IGHJ5	IGKV3-20	IGKJ1	15	12																		2	2	100	100	1
9	CASGRLVDENWFDPW	CQQYGSSPPWTF	IGHV4-59	IGHD1-1	IGHJ5	IGKV3-20	IGKJ1	15	12																		9	1	56.25	6.25	9
9	CASGRHGYENCFDPW	WQQYGSYPQWTC	IGHV4-39	IGHD2-8	IGHJ5	IGKV3-20	IGKJ1	15	12																		2	1	50	25	2
9	WASGRFGYENGFDPW	CQQYGSSPPWTF	IGHV4-39	IGHD6-25	IGHJ5	IGKV3-20	IGKJ1	15	12																		1	1	14.2857	14.2857	1
9	GASGRLGYENWFDIW	CQQYGSSPPWTF	IGHV1-58	IGHD6-25	IGHJ5	IGKV3-20	IGKJ1	15	12																		1	1	100	100	1
8	CASGRLGYENWSVPW	CQQYGSSPPWTF	IGHV4-4	IGHD6-25	IGHJ5	IGKV3-20	IGKJ1	15	12																		5	5	100	100	1
8	CARHRFYGSGTYPSFDSW	CQQSYSTPRTF	IGHV4-39	IGHD3-10	IGHJ5	IGKV1-39	IGKJ2	18	11																		1	1	20	20	1
8	GAWGRLGYENWFDHW	YQQYGSSPPWTF	IGHV4-59	IGHD7-27	IGHJ5	IGKV3-20	IGKJ1	15	12																		1	1	10	10	1
8	GAIGRRGYENWFDHW	FQQYGSPPPWTF	IGHV4-4	IGHD6-25	IGHJ5	IGKV3-20	IGKJ4	15	12																		2	1	15.3846	7.69231	2
8	CAGDSGRKMIVVGHEIDYW	*QETNNWTF	IGHV3-30	IGHD3-22	IGHJ4	IGKV1-5	IGKJ1	19	9																		2	1	33.3333	16.6667	2
8	CARDAGRNMIVVGHEIDYW	.	IGHV3-30	IGHD3-22	IGHJ4	IGKV1-5	IGKJ1	19	1																		2	2	28.5714	28.5714	1
8	CAHSGRYFDWLLLYCFDYW	CQQSYSSPLFTF	IGHV2-5	IGHD3-9	IGHJ4	IGKV1-39	IGKJ3	19	12																		1	1	16.6667	16.6667	1
8	CARAGIYNRIYTSSFDFW	CQQSYNSYTF	IGHV1-3	IGHD2-8	IGHJ4	IGKV1-39	IGKJ2	18	10																		1	1	14.2857	14.2857	1
8	CVNARTGNGDAHCGYW	CQQYNSYPLTF	IGHV3-23	IGHD1-1	IGHJ4	IGKV1-5	IGKJ4	16	11																		1	1	20	20	1
8	CAGGGRGYENWFDHW	YQQNGSKTLWTF	IGHV4-4	IGHD6-25	IGHJ5	IGKV3-20	IGKJ4	15	12																		3	1	50	16.6667	3
8	CAHSRRYFDWLVLDYFDYW	CQQSYSSPLFTF	IGHV2-5	IGHD3-9	IGHJ4	IGKV1-39	IGKJ3	19	12																		2	2	15.3846	15.3846	1
8	CVKDDGRRTGYMGWFDSW	CQQYGSSPPITF	IGHV3-23	IGHD3-9	IGHJ5	IGKV3-20	IGKJ5	18	12																		3	1	37.5	12.5	3
8	CAKLRYCRSTSCSYFDYC	CQQSYSTPLTF	IGHV3-23	IGHD2-2	IGHJ4	IGKV1-39	IGKJ4	18	11																		4	1	57.1429	14.2857	4
8	CASVRLGYENWLDPW	CQQYGSSPPWTF	IGHV4-4	IGHD6-25	IGHJ5	IGKV3-20	IGKJ1	15	12																		5	1	55.5556	11.1111	5
8	CAKRRGRYYYDIHGYWPSDYW	CQQYGSSPPWTF	IGHV3-30	IGHD3-22	IGHJ4	IGKV3-20	IGKJ1	21	12																		3	3	15.7895	15.7895	1
8	CARDSGITRIVVVHEIDYC	CQETNNWTF	IGHV3-30	IGHD3-22	IGHJ4	IGKV1-5	IGKJ1	19	9																		3	1	75	25	3
8	CAHSRRYFVWLLLYSFDYW	CQQSYSSPLFTF	IGHV2-5	IGHD3-9	IGHJ4	IGKV1-39	IGKJ3	19	12																		4	1	57.1429	14.2857	4
8	CAHSRRYVDLLLLYYFDYW	CQQSYSSPLFTF	IGHV2-5	IGHD3-9	IGHJ4	IGKV1-39	IGKJ3	19	12																		1	1	25	25	1
8	CARIGAVTGTTDYFDYW	CQQSYSTPRTF	IGHV4-4	IGHD6-19	IGHJ4	IGKV1-39	IGKJ2	17	11																		1	1	25	25	1
8	CAKDATPDGFNDLDYW	CLQDYHYPRAF	IGHV3-23	IGHD5-24	IGHJ4	IGKV1-6	IGKJ1	16	11																		8	2	38.0952	9.52381	4
8	CSSGRLGYENWFDSW	CQQYGSSPPWTF	IGHV4-4	IGHD6-25	IGHJ5	IGKV3-20	IGKJ1	15	12																		2	1	40	20	2
8	CGSGRLGYENWFDPG	CQQYGSSPPWTF	IGHV4-39	IGHD6-19	IGHJ5	IGKV3-20	IGKJ1	15	12																		24	2	40.678	3.38983	12
8	CGSGKLGYENWFDPW	CQQYGSSPPWTF	IGHV4-59	IGHD6-19	IGHJ5	IGKV3-20	IGKJ1	15	12																		5	1	71.4286	14.2857	5
8	GASGRRGYENGFDHW	CQQYGSSPPWTF	IGHV4-39	IGHD6-25	IGHJ5	IGKV3-20	IGKJ1	15	12																		1	1	20	20	1
8	CMDTAMKKAWDYW	CQQYNTWPRTF	IGHV3-15	IGHD5-5	IGHJ4	IGKV3-15	IGKJ2	13	11																		6	1	46.1538	7.69231	6
8	CARRADNWFDPW	CLQYNSYPYTF	IGHV4-39	IGHD6-19	IGHJ5	IGKV1-17	IGKJ2	12	11																		2	2	25	25	1
8	CANSYSGTAIAVASTQPFNIW	CQQYNTYPPTF	IGHV3-74	IGHD6-19	IGHJ3	IGKV1-16	IGKJ3	21	11																		3	1	60	20	3
8	CSHSRRYVDWLLLYYFDYW	CQQSYSSPLFTF	IGHV2-5	IGHD3-9	IGHJ4	IGKV1-39	IGKJ3	19	12																		1	1	25	25	1
8	CAHSRRYFDLLLLYSFDYW	CQQSYSSPLFTF	IGHV2-5	IGHD3-9	IGHJ4	IGKV1-39	IGKJ3	19	12																		14	1	48.2759	3.44828	14
8	CAHSRRYFDWLLIYSFDYW	CQQSYSSPLFTF	IGHV2-5	IGHD3-9	IGHJ4	IGKV1-39	IGKJ3	19	12																		2	1	28.5714	14.2857	2
8	CAHSRRYFDWVLIYYFDYW	CQQSYSSPLFTF	IGHV2-5	IGHD3-9	IGHJ4	IGKV1-39	IGKJ3	19	12																		1	1	50	50	1
8	CAHSRRDVDWVLLYYFDYW	Y*QKYSSTLFTF	IGHV2-5	IGHD3-9	IGHJ4	IGKV1-39	IGKJ3	19	12																		2	1	50	25	2
8	CAHSRGYFDWLLRYYFDYW	CQQSYSSPLFTF	IGHV2-5	IGHD3-9	IGHJ4	IGKV1-39	IGKJ3	19	12																		7	1	70	10	7
8	CAHRRRYFDWLLLYCFDYW	CQQYGSSPPWTF	IGHV2-5	IGHD3-9	IGHJ4	IGKV3-20	IGKJ1	19	12																		1	1	100	100	1
8	WAHSRRYFDWLLIYYFDYW	CQQSYSSPLFTF	IGHV2-5	IGHD3-9	IGHJ4	IGKV1-39	IGKJ3	19	12																		4	2	44.4444	22.2222	2
8	CARQQFGGETDHDPFDIW	CQQSYSTPLTF	IGHV5-51	IGHD3-16	IGHJ3	IGKV1-39	IGKJ4	18	11																		1	1	25	25	1
8	CASLRAVTGSTDYFDYW	CQQSYSTPRTF	IGHV4-39	IGHD6-19	IGHJ4	IGKV1-39	IGKJ2	17	11																		1	1	33.3333	33.3333	1
8	CARLRAVTGPTDYCDYW	CQQSYSTPRTF	IGHV4-4	IGHD6-19	IGHJ4	IGKV1-39	IGKJ1	17	11																		1	1	14.2857	14.2857	1
8	CARRRAVTGTTDYFDYC	CQQSYSTPRTF	IGHV4-59	IGHD6-19	IGHJ4	IGKV1-39	IGKJ2	17	11																		1	1	100	100	1
8	CARARGYNYCYALDIW	CMQGLQTPFTF	IGHV1-69	IGHD5-24	IGHJ3	IGKV2-28	IGKJ3	16	11																		2	1	22.2222	11.1111	2
8	CSCGRLGYENWFDPW	CQQYGSSPPWTF	IGHV4-4	IGHD6-25	IGHJ5	IGKV3-20	IGKJ1	15	12																		2	2	28.5714	28.5714	1
8	CSSGILGYENWFDPW	CQQYGSSPPWTF	IGHV4-34	IGHD6-25	IGHJ5	IGKV3-20	IGKJ1	15	12																		1	1	16.6667	16.6667	1
8	CAIGRLGYENWFDLW	CQQYGSSPPWTF	IGHV4-39	IGHD6-25	IGHJ5	IGKV3-20	IGKJ1	15	12																		1	1	100	100	1
8	CGNGRLGYENWFDPW	CQQYGSSPPWTF	IGHV4-4	IGHD1-1	IGHJ5	IGKV3-20	IGKJ1	15	12																		1	1	33.3333	33.3333	1
8	WASRRLGYENWFDTW	WQQYGSSPPWTF	IGHV4-4	IGHD6-25	IGHJ5	IGKV3-20	IGKJ3	15	12																		5	1	45.4545	9.09091	5
8	GARGGLGYDNWFDHW	CQQSYSTPFTF	IGHV4-39	IGHD6-25	IGHJ5	IGKV1-39	IGKJ3	15	11																		4	3	22.2222	16.6667	1.33333
8	CARGLPFDALASW	CQHYDNVPSFTF	IGHV4-34	IGHD2-21	IGHJ5	IGKV1-33	IGKJ3	13	12																		2	2	18.1818	18.1818	1
8	CERGGNHRFDYW	CQQFGSSPLTF	IGHV3-74	IGHD1-14	IGHJ4	IGKV3-20	IGKJ4	12	11																		3	1	37.5	12.5	3
8	WTRGGSHRFDYW	CQQFGSSPLTF	IGHV3-74	IGHD1-26	IGHJ4	IGKV3-20	IGKJ4	12	11																		2	1	50	25	2
8	CAHGRGYWDWLLRYYFDYW	CQQSYSSPLFTF	IGHV2-5	IGHD3-9	IGHJ4	IGKV1-39	IGKJ3	19	12																		2	1	22.2222	11.1111	2
8	CAHSRRYFDFLLLYYFDYW	CQQSYSSPLFTF	IGHV2-5	IGHD3-9	IGHJ4	IGKV1-39	IGKJ3	19	12																		1	1	10	10	1
8	CAHSRRYFDWLLLYSFDDW	CQQSYSSPLFTF	IGHV2-5	IGHD3-9	IGHJ4	IGKV1-39	IGKJ3	19	12																		3	2	16.6667	11.1111	1.5
8	CAHSRRYFDWLLLYSSDYW	CQQSYSSPLFTF	IGHV2-5	IGHD3-9	IGHJ4	IGKV1-39	IGKJ3	19	12																		4	1	57.1429	14.2857	4
8	CAHSRRYFDWLLRYYLDYW	CQQSYSSPLFTF	IGHV2-5	IGHD3-9	IGHJ4	IGKV1-39	IGKJ3	19	12																		3	2	15	10	1.5
8	CAHSRRYFDWVLLYSFDYW	CQQSYSSPLFTF	IGHV2-5	IGHD3-9	IGHJ4	IGKV1-39	IGKJ3	19	12																		1	1	100	100	1
8	CAHSRRYFDGLWLYYFDYW	CQQSYSSPLFTF	IGHV2-5	IGHD3-9	IGHJ4	IGKV1-39	IGKJ3	19	12																		2	1	40	20	2
8	CAHSRRYVDCLLLYYFDYW	CQQSYSSPLFTF	IGHV2-5	IGHD3-9	IGHJ4	IGKV1-39	IGKJ3	19	12																		5	4	19.2308	15.3846	1.25
8	CAHSRRQWDWLLLYYFDYW	CQQSYSSPLFTF	IGHV2-5	IGHD3-9	IGHJ4	IGKV1-39	IGKJ3	19	12																		10	2	58.8235	11.7647	5
8	CANSRRYFDWLLLYSFDYW	CQQSYSSPLFTF	IGHV2-5	IGHD3-9	IGHJ4	IGKV1-39	IGKJ3	19	12																		22	3	34.9206	4.7619	7.33333
8	CANSRRYVDWLLLYYFDYW	CQQSYSSPLFTF	IGHV2-5	IGHD3-9	IGHJ4	IGKV1-39	IGKJ3	19	12																		5	3	35.7143	21.4286	1.66667
8	WAHRRRYFDWLLLYYFDYW	CQQSYSSPLFTF	IGHV2-5	IGHD3-9	IGHJ4	IGKV1-39	IGKJ3	19	12																		8	2	38.0952	9.52381	4
8	CAGDKRWLGGGGGAFDIW	CLQYNSYTYTF	IGHV1-18	IGHD6-19	IGHJ3	IGKV1-17	IGKJ2	18	11																		4	1	30.7692	7.69231	4
8	CARLRAVTGSSDYFDYW	CQQSYSTPRTF	IGHV4-4	IGHD6-19	IGHJ4	IGKV1-39	IGKJ2	17	11																		3	1	33.3333	11.1111	3
8	CARRRAVTGSPDYFDYW	CQQSYSTPRTF	IGHV4-4	IGHD6-19	IGHJ4	IGKV1-39	IGKJ2	17	11																		1	1	25	25	1
8	CARSRAVTGPPDYFDYW	CQQSYSTPRTF	IGHV4-28	IGHD6-19	IGHJ4	IGKV1-39	IGKJ2	17	11																		19	16	40.4255	34.0426	1.1875
[truncated: 2,843 more rows]

## Sheet: Supplementary_data_file3
Supplementary data file 3: Unique HC-LC pairs (≥2 reads per pair) obtained for IgM isotype from post Td booster immunization sample
HC-CDR3 read count	HC-CDR3 aa sequence	Most frequently paired LC-CDR3 aa sequence	IGHV gene	IGHD gene	IGHJ gene	IGKV gene	IGKJ gene	HC-CDR3 aa length	LC-CDR3 aa length
756792	CAREERGSDYFDYW	CQQYDNLPITF	IGHV3-30	IGHD3-3	IGHJ4	IGKV1-33	IGKJ5	14	11																									IGHD2-2*00	IGHJ4*00	IGHM*00
498564	CARVTDYDSSGYYFRWVVYAKSLDYW	CQQYNSYTWTF	IGHV1-18	IGHD3-22	IGHJ4	IGKV1-5	IGKJ1	26	11
281115	CAKGNSGGDCYSSVDVW	CQQSFNTLWTF	IGHV3-23	IGHD2-21	IGHJ6	IGKV1-39	IGKJ1	17	11
247284	CVRIPDCNSASCYEAGGWFDSW	CQQRDNWRTF	IGHV4-34	IGHD2-2	IGHJ5	IGKV3-11	IGKJ1	22	10
189154	CARSGGGTYGDYAYYFDYW	CQQSYSTPYTF	IGHV3-20	IGHD4-17	IGHJ4	IGKV1-39	IGKJ2	19	11
130210	CARDWSDSVWGTYRIFDYW	CQHANTFPIF	IGHV3-48	IGHD3-16	IGHJ4	IGKV1-12	IGKJ3	19	10
55955	CAREYQLLMGVFDFW	CQQGYDTPWTF	IGHV2-26	IGHD2-8	IGHJ4	IGKV1-39	IGKJ1	15	11
40501	CARETFRYFDLW	CQQTYGFPYTF	IGHV4-31		IGHJ2	IGKV1-12	IGKJ2	12	11
39768	CASLLLTHFDYW	CQQSYSTPFTF	IGHV4-39	IGHD2-15	IGHJ4	IGKV1-39	IGKJ3	12	11
30839	CAYNYYDSSGYVFW	CQQYNSYSWTF	IGHV1-18	IGHD3-22	IGHJ4	IGKV1-5	IGKJ1	14	11
27356	CARTRSIAAAGTGLDYW	CQQANSFPPTF	IGHV2-70	IGHD6-13	IGHJ4	IGKV1-12	IGKJ4	17	11
26883	CASVISGYPRSYYYGMDVW	CQQGYTTPPTF	IGHV1-69	IGHD5-12	IGHJ6	IGKV1-39	IGKJ1	19	11
18450	CARGGPYYGSGSYSSNWFDPW	CQQSYTTPLTF	IGHV4-34	IGHD3-10	IGHJ5	IGKV1-39	IGKJ4	21	11
17363	CAISDILTGYYIGIFDYW	CQHYNSYLTWTF	IGHV1-2	IGHD3-9	IGHJ4	IGKV1-9	IGKJ4	18	12
16938	CARDRTTMAEGYFDYW	CQQTYGFPYTF	IGHV3-33	IGHD5-5	IGHJ4	IGKV1-12	IGKJ2	16	11
14170	CARGRGYYDSSGYTYYFDYW	CQQYYTTPWTF	IGHV4-59	IGHD3-22	IGHJ4	IGKV4-1	IGKJ1	20	11
13186	CAKFGHSGTTRYFDCW	CQQSY_*STF	IGHV3-23	IGHD4-11	IGHJ4	IGKV1-39	IGKJ2	16	10
13073	CARDRTTELRYFVSDAFDIW	CQQYYTTPWTF	IGHV3-33	IGHD3-9	IGHJ3	IGKV4-1	IGKJ1	20	11
12980	CARPKIPHCSGGSCYLDAFDIW	CQQYGSSPLTF	IGHV5-51	IGHD2-15	IGHJ3	IGKV3-20	IGKJ4	22	11
11802	CARKGSTVTTSRYFDLW	CQQYGS_HSWTF	IGHV4-59	IGHD4-17	IGHJ2	IGKV3-20	IGKJ1	17	12
11564	CARGDSYARFDYW	CQQYNNWPPYTF	IGHV1-2	IGHD5-5	IGHJ4	IGKV3-15	IGKJ2	13	12
10928	CANTYYYGSGSYYPNDYW	CQQYGSSPYTF	IGHV3-23	IGHD3-10	IGHJ4	IGKV3-20	IGKJ2	18	11
9927	CAHRPILSLEMATFWYFDLW	CQQYNDWPRTF	IGHV2-5	IGHD5-24	IGHJ2	IGKV3-15	IGKJ1	20	11
9835	CVRIPDCNSASCYEAGGWLDSW	CQQRDNWRTF	IGHV4-34	IGHD2-2	IGHJ5	IGKV3-11	IGKJ1	22	10
9676	CARDSIGVVTYSMDVW	CHQSSSLPFTF	IGHV3-21	IGHD2-21	IGHJ6	IGKV6-21	IGKJ5	16	11
9442	CARDSVGPTGGYW	CQQYHSFPWTF	IGHV1-46	IGHD1-26	IGHJ4	IGKV1-5	IGKJ1	13	11
9142	CASPSVKSATLDYW	CQQYYSSDTF	IGHV1-69		IGHJ4	IGKV4-1	IGKJ2	14	10
8829	CARDRRAYCSGGSCYRGYYYGMDVW	CQQYGS_HSWTF	IGHV4-59	IGHD2-15	IGHJ6	IGKV3-20	IGKJ1	25	12
8473	CAKDCGSGSYFSGAFDIW	CMQALQLPLTF	IGHV3-23	IGHD3-10	IGHJ3	IGKV2-28	IGKJ4	18	11
8448	CAKPGHYYDSSGYFPFDYW	CQQSYSTPFTF	IGHV3-30	IGHD3-22	IGHJ4	IGKV1-39	IGKJ3	19	11
8368	CASLVGGIAAAGELVHPFDYW	CQQYNSYPPTF	IGHV1-2	IGHD6-13	IGHJ4	IGKV1-5	IGKJ1	21	11
8068	CAREGGGSYLVYW	CQQYNGYPYTF	IGHV1-46	IGHD2-15	IGHJ4	IGKV1-5	IGKJ2	13	11
7615	CARPQREYYYGSGSYYNDYFDYW	CQQYNSYSYTF	IGHV4-34	IGHD3-10	IGHJ4	IGKV1-5	IGKJ2	23	11
7549	CATSGRWLPPERFDYW	CQQSYSTPNTF	IGHV4-59	IGHD5-12	IGHJ4	IGKV1-39	IGKJ2	16	11
7057	CARDQGARGFDYW	CQQYYTTPWTF	IGHV3-30		IGHJ4	IGKV4-1	IGKJ1	13	11
7017	CARPGIAAAGDAFDIW	CLQHNSYPQTF	IGHV7-81	IGHD6-13	IGHJ3	IGKV1-17	IGKJ1	16	11
6946	CARRPAYDILTGYTTYYFDYW	CQQSYSTPWTF	IGHV4-59	IGHD3-9	IGHJ4	IGKV1-39	IGKJ1	21	11
6883	CAKDGAASTVTTRLDYW	CQQYDNLSITF	IGHV3-23	IGHD4-17	IGHJ4	IGKV1-33	IGKJ5	17	11
6841	CARGKMGIAAADSDYW	CQQYGSSPRTF	IGHV1-8	IGHD6-13	IGHJ4	IGKV3-20	IGKJ1	16	11
6517	CAKASYRYGDYRTAYFDYW	CQQSFTTPLTF	IGHV3-23	IGHD4-17	IGHJ4	IGKV1-39	IGKJ1	19	11
6441	CARTQLGAIRGVPYYYYGMDVW	CQQSYSTLLTF	IGHV1-2	IGHD3-10	IGHJ6	IGKV1-39	IGKJ4	22	11
6275	CARDRAAAGIRYFDYW	CQQLHNFPRTF	IGHV1-18	IGHD6-13	IGHJ4	IGKV1-9	IGKJ3	16	11
6099	CAHSVGITIDYW	CQQSYSTPNTF	IGHV2-5	IGHD3-9	IGHJ4	IGKV1-39	IGKJ5	12	11
6060	CAKDRMAYYYGSGIVSQPYYFDYW	CQQSYSTPWTF	IGHV3-23	IGHD3-10	IGHJ4	IGKV1-39	IGKJ1	24	11
5983	CARHGSESYRFDYW	CLQHNSYPLTF	IGHV5-51	IGHD1-26	IGHJ4	IGKV1-17	IGKJ4	14	11
5910	CAKDRSSGTSGLVRFDPW	CQQYYSTLPYTF	IGHV3-23	IGHD3-10	IGHJ5	IGKV4-1	IGKJ2	18	12
5872	CARLCSGPWRTSYFQHW	CQQTHSIPWTF	IGHV5-51	IGHD2-15	IGHJ1	IGKV1-39	IGKJ1	17	11
5839	CAHDRITMVRGVIISTSGFDPW	CQQSYTTPLTF	IGHV2-5	IGHD3-10	IGHJ5	IGKV1-39	IGKJ1	22	11
5813	CARDIRCSSTSCYDADWFDPW	CQQY_LYTF	IGHV4-59	IGHD2-2	IGHJ5	IGKV1-8	IGKJ2	21	9
5705	CTTPSGYSINW	CHQSSSLPFTF	IGHV3-15	IGHD6-13	IGHJ4	IGKV6-21	IGKJ5	11	11
5645	CARASSGSYSEYFQHW	CQQYGS_HSWTF	IGHV6-1	IGHD1-26	IGHJ1	IGKV3-20	IGKJ1	16	12
5487	CATISSTMVRGVIITSTYYFDYW	CMQALQTPRSF	IGHV1-24	IGHD3-10	IGHJ4	IGKV2-28	IGKJ3	23	11
5453	CAKDRSGVNIAAEFDYW	CQQYGSSPRTF	IGHV3-23	IGHD6-25	IGHJ4	IGKV3-20	IGKJ1	17	11
5355	CARLDCSGGSCYDAFDIW	CQQRSNWPLTF	IGHV5-51	IGHD2-15	IGHJ3	IGKV3-11	IGKJ4	18	11
5277	CAREGEGPDYW	CMQGLQLPFTF	IGHV1-2	IGHD3-16	IGHJ4	IGKV2-28	IGKJ3	11	11
5247	CAKSNSRSGGSIVDYW	CQQSYNTPFTF	IGHV3-23	IGHD2-15	IGHJ4	IGKV1-39	IGKJ3	16	11
5226	CARDWDGRGYSLDWYFDLW	CQQGYSIPPTF	IGHV1-18	IGHD5-5	IGHJ2	IGKV1-39	IGKJ1	19	11
5212	CARGGSDRPGYW	CLQHNSNPTF	IGHV3-48		IGHJ4	IGKV1-17	IGKJ4	12	10
5166	CAKAGPYYFDYW	CQQYGSSPYTF	IGHV3-23		IGHJ4	IGKV3-20	IGKJ2	12	11
5106	CARFPTDYW	CQQRYIWPPLTF	IGHV3-64		IGHJ4	IGKV3-11	IGKJ4	9	12
5093	CARAIPSSGSYSLYYYGMDVW	CQQSYSTPPYTF	IGHV3-13	IGHD1-26	IGHJ6	IGKV1-39	IGKJ2	21	12
5046	CAKESGIYYNTESYFDYW	CQQYYNTPPTF	IGHV3-30	IGHD3-10	IGHJ4	IGKV4-1	IGKJ5	18	11
5008	CARWVVPTTRIDYW	CQQSYSTLLTF	IGHV3-48	IGHD2-15	IGHJ4	IGKV1-39	IGKJ4	14	11
4909	CAREERGSDYCDYW	CQQYDNLPITF	IGHV3-30	IGHD3-3	IGHJ4	IGKV1-33	IGKJ5	14	11
4886	CARMVAGPALDYIDYW	CQQTSSTLYTF	IGHV2-70	IGHD6-19	IGHJ4	IGKV1-39	IGKJ2	16	11
4840	CAREERGSDYFDYC	CQQYDNLPITF	IGHV3-30	IGHD3-3	IGHJ4	IGKV1-33	IGKJ5	14	11
4708	CARDSPVLRYFDWHESDAFDIW	CQQSYSTPPYTF	IGHV1-46	IGHD3-9	IGHJ3	IGKV1-39	IGKJ2	22	12
4637	CARELSLGSGSRFDYW	CQQVHSYPRTF	IGHV1-46	IGHD3-22	IGHJ4	IGKV1-9	IGKJ4	16	11
4636	CARRDFFGELFNDYW	CQQYKTYPTF	IGHV3-64	IGHD3-10	IGHJ4	IGKV1-5	IGKJ1	15	10
4605	CARGVVLYYDILSGYSDFAQW	CQQTYIIPLTF	IGHV5-51	IGHD3-9	IGHJ4	IGKV1-39	IGKJ4	21	11
4582	CARQFCSSTSCYFDYW	CQQYYTTPWTF	IGHV4-34	IGHD2-2	IGHJ4	IGKV4-1	IGKJ1	16	11
4580	CAKDFSRVVVYYFDYW	CHQSSSLPFTF	IGHV3-23	IGHD2-21	IGHJ4	IGKV6-21	IGKJ5	16	11
4436	CARAPGRVTPGWYFDLW	CQQYYSYPRTF	IGHV4-59	IGHD4-23	IGHJ2	IGKV1-8	IGKJ1	17	11
4416	CARESSGTGLWYFDLW	CQQYDNLFTF	IGHV3-74	IGHD1-1	IGHJ2	IGKV1-33	IGKJ3	16	10
4372	CARVGKWLDTEEADYFDYW	CHQSFSIPDTF	IGHV4-4	IGHD6-19	IGHJ4	IGKV1-39	IGKJ4	19	11
4360	CAKGGTGDQPPLDYW	CEGWYIF	IGHV3-30	IGHD7-27	IGHJ4	IGKV1-33	IGKJ4	15	7
4332	CAREERGSDSFDYW	CQQYDNLPITF	IGHV3-30	IGHD3-3	IGHJ4	IGKV1-33	IGKJ5	14	11
4305	CAHSKNSNYFRYW	CQQSYSTPYTF	IGHV2-5	IGHD4-11	IGHJ4	IGKV1-39	IGKJ2	13	11
4258	CAKGNRGGDCYSSVDVW	CQQSFNTLWTF	IGHV3-23	IGHD2-21	IGHJ6	IGKV1-39	IGKJ1	17	11
4250	CAKDRDPRPQSSRDYW	CQQYGGSPLYIF	IGHV3-23	IGHD6-25	IGHJ4	IGKV3-20	IGKJ2	16	12
4198	CARQYDSGHDTPYFQHW	CQQSDSTPYTF	IGHV3-7	IGHD5-12	IGHJ1	IGKV1-39	IGKJ2	17	11
4146	CARDRDRVFLLGYW	CQQSYSTPNTF	IGHV1-46	IGHD3-22	IGHJ4	IGKV1-39	IGKJ5	14	11
4140	CARGGIAAAGMPYWYFDLW	CQQSYSYPWTF	IGHV6-1	IGHD6-13	IGHJ2	IGKV1-39	IGKJ1	19	11
4121	CARDPWFYNYDSSGYFSYGMDVW	CQQYGSSPLTF	IGHV1-3	IGHD3-22	IGHJ6	IGKV3-20	IGKJ4	23	11
4087	CARPKLVTPAAIGWFDPW	CQQGYTTPPTF	IGHV5-51	IGHD2-2	IGHJ5	IGKV1-39	IGKJ1	18	11
4084	CAKDKGRRGSAFPNWFDPW	CQQYYTTPWTF	IGHV4-59	IGHD6-19	IGHJ5	IGKV4-1	IGKJ1	19	11
4081	CAKDGSAAYGGNSHWYFDLW	CQQYYSTPPTF	IGHV3-30	IGHD4-23	IGHJ2	IGKV4-1	IGKJ3	20	11
4073	CAGLVGGAANW	CQQYYSSDTF	IGHV4-39	IGHD1-26	IGHJ4	IGKV1-39	IGKJ2	11	10
4065	CAREGSSSLYKPLDYW	CHQSSSLPFTF	IGHV1-2	IGHD6-13	IGHJ4	IGKV6-21	IGKJ5	16	11
4035	CAREEGGSDYFDYW	CQQYDNLPITF	IGHV3-30	IGHD3-16	IGHJ4	IGKV1-33	IGKJ5	14	11
4025	CAKDIGALGEPFGYW	CQQSRKTPYTF	IGHV3-23	IGHD4-17	IGHJ4	IGKV1-39	IGKJ2	15	11
4007	CARTLYSSGSRATWHYW	CQQYGSSQAF	IGHV4-39	IGHD6-19	IGHJ4	IGKV3-20	IGKJ3	17	10
3972	CAKGIAAAFPYFDYW	CQQSY_*STF	IGHV5-51	IGHD6-13	IGHJ4	IGKV1-39	IGKJ2	15	10
3938	CATVAPGDDYDSGHLPGYW	CQQYGSSPVF	IGHV1-18	IGHD3-22	IGHJ4	IGKV3-20	IGKJ3	19	10
3938	CASRYSSGWYLENLHDAFDIW	CQQSDSTPYTF	IGHV5-51	IGHD6-19	IGHJ3	IGKV1-39	IGKJ2	21	11
3916	GAREERGSDYFDYW	CQQYDNLPITF	IGHV3-30	IGHD3-3	IGHJ4	IGKV1-33	IGKJ5	14	11
3878	CARVGYDDSGSYSLYGAFDSF	CQQSYKTPYTF	IGHV4-59	IGHD3-10	IGHJ4	IGKV1-39	IGKJ2	21	11
3816	CARNLDYGGNSRGGLLDYW	CQQTYTAPYTF	IGHV4-34	IGHD4-23	IGHJ4	IGKV1-39	IGKJ2	19	11
3813	CARHAPLSLYSSSWTGPNYFDYW	CQQSDSTPYTF	IGHV4-39	IGHD6-13	IGHJ4	IGKV1-39	IGKJ2	23	11
3786	CASGSILTGHEYW	CQQYGSSPSITF	IGHV3-53	IGHD3-9	IGHJ4	IGKV3-20	IGKJ5	13	12
3786	CAIDSGSRLFAFDIW	CQQANSFPQTF	IGHV3-23	IGHD1-26	IGHJ3	IGKV1-5	IGKJ2	15	11
3690	CARYIGYSQIVVVPAAIGRYYFDYW	CQQSYNTPWTF	IGHV4-34	IGHD2-2	IGHJ4	IGKV1-39	IGKJ1	25	11
3682	CARARNSYDSSGYYWSFGMDVW	CQQSYNTPWTF	IGHV1-69	IGHD3-22	IGHJ6	IGKV1-39	IGKJ1	22	11
3669	CAGSGGGTYGDYAYYFDYW	CQQSYSTPYTF	IGHV3-20	IGHD4-17	IGHJ4	IGKV1-39	IGKJ2	19	11
3656	CARDTPAGGMEVFDYW	CQQYYSTLWTF	IGHV3-53	IGHD6-13	IGHJ4	IGKV4-1	IGKJ1	16	11
3656	CARLPGIAGFPDAFDIW	CQQSFSSITF	IGHV4-59	IGHD6-25	IGHJ3	IGKV1-39	IGKJ5	17	10
3638	CAKGYDILTGYNDYW	CQQSYSTPWTF	IGHV3-9	IGHD3-9	IGHJ4	IGKV1-39	IGKJ1	15	11
3614	CARVVIAVAGTGWFDPW	CQQTYTAPYTF	IGHV4-39	IGHD6-19	IGHJ5	IGKV1-39	IGKJ2	17	11
3560	CAKDTGGGYYYVDFPGEYYFDYW	CQQSYTTPLTF	IGHV3-30	IGHD3-22	IGHJ4	IGKV1-39	IGKJ1	23	11
3553	CAKDSSLGAAVLLFDYW	CQQSYNTPWTF	IGHV3-23	IGHD6-6	IGHJ4	IGKV1-39	IGKJ1	17	11
3526	CAREERGADYFDYW	CQQYDNLPITF	IGHV3-30	IGHD5-24	IGHJ4	IGKV1-33	IGKJ5	14	11
3468	CAKDRAAASYYFDYW	CMQGLQLPFTF	IGHV3-30	IGHD2-2	IGHJ4	IGKV2-28	IGKJ3	15	11
3451	CAKGKSGGDCYSSVDVW	CQQSFNTLWTF	IGHV3-23	IGHD2-21	IGHJ6	IGKV1-39	IGKJ1	17	11
3437	CARIRVAGPTYYFDYW	CQQSYSTPYTF	IGHV2-70	IGHD6-19	IGHJ4	IGKV1-39	IGKJ2	16	11
3435	CARDMPVGYSGYDTRGGMDVW	CQQSYTTPLTF	IGHV4-59	IGHD5-12	IGHJ6	IGKV1-39	IGKJ1	21	11
3406	CARLTTYDVLDHW	CHQYGFSRTF	IGHV5-51	IGHD3-22	IGHJ4	IGKV3-20	IGKJ1	13	10
3380	CAKVGLWFGEGLRDPHDYW	CQHYNSYLTWTF	IGHV3-30	IGHD3-10	IGHJ4	IGKV1-39	IGKJ1	19	12
3369	CARVTDYDSSGYSFRWVVYAKSLDYW	CQQYNSYTWTF	IGHV1-18	IGHD3-22	IGHJ4	IGKV1-5	IGKJ1	26	11
3365	CAKASGNYYENTYYFDNW	CQQLYNFPRTF	IGHV3-23	IGHD3-22	IGHJ4	IGKV1-9	IGKJ3	18	11
3360	CERLNEPTW	CQQTYTAPYTF	IGHV3-11	IGHD6-25	IGHJ5	IGKV1-39	IGKJ2	9	11
3358	CARAVYTPLPLNW	CQHSYTTPRTF	IGHV4-59		IGHJ4	IGKV1-39	IGKJ1	13	11
3321	CAKRREGDCASCFDYW	CQQTSSTLYTF	IGHV4-4	IGHD2-21	IGHJ4	IGKV1-39	IGKJ2	16	11
3298	CARDWGSSWYPGYFQHW	CQQYGS_HSWTF	IGHV3-30	IGHD6-13	IGHJ1	IGKV3-20	IGKJ1	17	12
3290	CTTGRVTTSLDYW	CQQSY_*STF	IGHV3-15	IGHD4-23	IGHJ4	IGKV1-39	IGKJ2	13	10
3276	CARYCGGDCYFDAFDIW	CQQRANWPITF	IGHV4-59	IGHD2-21	IGHJ3	IGKV3-11	IGKJ5	17	11
3254	CARTSEYQLLLNW	CQQSFSSITF	IGHV1-69	IGHD2-2	IGHJ4	IGKV1-39	IGKJ5	13	10
3234	CARLLSYYHDYW	CQQYNNSPWELSF	IGHV4-59	IGHD2-15	IGHJ4	IGKV3-20	IGKJ4	12	13
3227	CARVTDYDSSGYYFRWVVYAKSRDYW	CQQYNSYTWTF	IGHV1-18	IGHD3-22	IGHJ4	IGKV1-5	IGKJ1	26	11
3205	CAEDRAAATYYFDYW	CLHSYTVPRTF	IGHV3-30	IGHD2-15	IGHJ4	IGKV1-39	IGKJ2	15	11
3188	CARHLHNPSFDIW	CQQNNKTPYTF	IGHV4-39	IGHD1-1	IGHJ3	IGKV1-39	IGKJ2	13	11
3181	CAHRRDGYVWDAAYFDYW	CQQTYTAPYTF	IGHV2-5	IGHD5-24	IGHJ4	IGKV1-39	IGKJ2	18	11
3127	CAKAGYCSGGSCYYFDYW	CQKYNSAPWTF	IGHV3-30	IGHD2-15	IGHJ4	IGKV1-27	IGKJ1	18	11
3118	CARVFAGCFSSW	CQQTSSPLYTF	IGHV3-74	IGHD2-15	IGHJ5	IGKV1-39	IGKJ2	12	11
3117	CARKGSSRPNWFDPW	CQQSYSTPNTF	IGHV4-34	IGHD1-26	IGHJ5	IGKV1-39	IGKJ2	15	11
3116	CTTERKYYYGSGSYFDFDYW	CQHSYTTPRTF	IGHV3-15	IGHD3-10	IGHJ4	IGKV1-39	IGKJ1	20	11
3094	CARVTDYDSSGYCFRWVVYAKSLDYW	CQQYNSYTWTF	IGHV1-18	IGHD3-22	IGHJ4	IGKV1-5	IGKJ1	26	11
3083	CASTRVIAVAADAFDIW	CQQSYSTPNTF	IGHV3-33	IGHD6-19	IGHJ3	IGKV1-39	IGKJ5	17	11
3031	CATSTLMIVATIMGYYFDYW	CQQYDNLPPITF	IGHV4-34	IGHD5-12	IGHJ4	IGKV1-33	IGKJ3	20	12
3029	CVRIPDCNSASCYGAGGWFDSW	CQQRDNWRTF	IGHV4-34	IGHD2-2	IGHJ5	IGKV3-11	IGKJ1	22	10
3006	CAREERGSDYLDYW	CQQYDNLPITF	IGHV3-30	IGHD3-3	IGHJ4	IGKV1-33	IGKJ5	14	11
2960	CARVTYNWNDRRPFAFDIW	CQQSYSTPQF	IGHV4-31	IGHD1-20	IGHJ3	IGKV1-39	IGKJ1	19	10
2904	CARHASLPGWEHFQHW	CQQYYSTKYTF	IGHV4-39	IGHD6-19	IGHJ1	IGKV4-1	IGKJ2	16	11
2892	CAREERVSDYFDYW	CQQYDNLPITF	IGHV3-30	IGHD3-16	IGHJ4	IGKV1-33	IGKJ5	14	11
2882	CAKDCGSGSYFSGAFDIR	CQQINSLPYTF	IGHV3-23	IGHD3-10	IGHJ3	IGKV1-12	IGKJ2	18	11
2880	CARGMATITYW	CLQDYNYPRTF	IGHV3-53	IGHD5-24	IGHJ4	IGKV1-6	IGKJ1	11	11
2870	CAILTTQILGATNYW	CQHYNSYLTWTF	IGHV3-74	IGHD1-26	IGHJ4	IGKV1-5	IGKJ1	15	12
2854	CARGVGGTYYHYYNGMDVW	CQQYDNWPPWTF	IGHV4-34	IGHD4-23	IGHJ6	IGKV3-15	IGKJ1	19	12
2852	CARVAGYNEFDYW	CQQGYTTPPTF	IGHV3-53	IGHD5-24	IGHJ4	IGKV1-39	IGKJ1	13	11
2847	CARAGSARLLTGFDYW	CQQSYNTPWTF	IGHV4-59	IGHD3-9	IGHJ4	IGKV1-39	IGKJ1	16	11
2847	CAKDFGSGGFDYW	WQQYNSSSSWTF	IGHV3-23	IGHD3-10	IGHJ4	IGKV1-5	IGKJ1	13	12
2845	CARDGNWILFDYW	CQQGYKAPNTF	IGHV3-74	IGHD1-20	IGHJ4	IGKV1-39	IGKJ2	13	11
2845	CAREERGSDCFDYW	CQQYDNLPITF	IGHV3-30	IGHD3-3	IGHJ4	IGKV1-33	IGKJ5	14	11
2844	CARDWGIAVAATGSWFDPW	CQQTY_FPSLF	IGHV4-4	IGHD6-19	IGHJ5	IGKV1-39	IGKJ2	19	11
2830	CAREGCGGDCYSNFDYW	CLQHDN_SSWTF	IGHV1-18	IGHD2-21	IGHJ4	IGKV5-2	IGKJ1	17	12
2812	CAHIRADIVATVGFDYW	CQQHGTSRGITF	IGHV2-5	IGHD5-12	IGHJ4	IGKV3-20	IGKJ5	17	12
2809	CARVPATGIYPRWDDNWFDPW	CMQALQTPRSF	IGHV4-59	IGHD7-27	IGHJ5	IGKV2-28	IGKJ3	21	11
2794	CAKGNSGGDCYSSGDVW	CQQSFNTLWTF	IGHV3-23	IGHD2-21	IGHJ6	IGKV1-39	IGKJ1	17	11
2792	CTRIYAVGELLSLYYYYGMDVW	CQQSDSTPYTF	IGHV3-73	IGHD3-10	IGHJ6	IGKV1-39	IGKJ2	22	11
2791	CARAPPPRDAFDIW	CQQSYSTSWTF	IGHV3-33		IGHJ3	IGKV1-39	IGKJ1	14	11
2732	CALSPPGFGELLQNWFDPW	CLQHDNFPYTF	IGHV2-5	IGHD3-10	IGHJ5	IGKV5-2	IGKJ2	19	11
2728	CTTSYSRSTTNGWYANFDSW	CQQY_LYTF	IGHV3-15	IGHD6-19	IGHJ4	IGKV1-8	IGKJ2	20	9
2720	CARVTDDDSSGYYFRWVVYAKSLDYW	CQQYNSYTWTF	IGHV1-18	IGHD3-22	IGHJ4	IGKV1-5	IGKJ1	26	11
2674	CARHGYSGYDHGWFDPW	CHQSSSLPFTF	IGHV4-59	IGHD5-12	IGHJ5	IGKV6-21	IGKJ5	17	11
2666	CARSSSRYYGSGSSWYGMDVW	CQQLNSYPPETF	IGHV3-30	IGHD3-10	IGHJ6	IGKV1-9	IGKJ5	21	12
2645	CARGRGYSYDFDAFDIW	CQQSDSTPYTF	IGHV4-34	IGHD5-5	IGHJ3	IGKV1-39	IGKJ2	17	11
2616	CASLRGGKRYSSSWYYYYYGMDVW	CQQSYSTPRTF	IGHV3-53	IGHD6-13	IGHJ6	IGKV1-39	IGKJ1	24	11
2603	CARSIAPVGTRPVGDYW	CQQYENLPPIF	IGHV3-21	IGHD6-13	IGHJ4	IGKV1-33	IGKJ5	17	11
2583	CARVGVYSSSWLPWYFDLW	CQQYNSYSTF	IGHV4-59	IGHD6-13	IGHJ2	IGKV1-5	IGKJ4	19	10
[truncated: 3,863 more rows]

## Sheet: Supplementary_data_file4
Supplementary data file 4: Unique HC-LC pairs (≥2 reads per pair) obtained for IgG isotype from post Td booster immunization sample
[truncated: 2,877 more rows]

[truncated: 2 more sheets: Supplementary_data_file5, Supplementary_data_file6]
