# Supplementary material for: Simple paired heavy- and light-chain antibody repertoire sequencing using endoplasmic reticulum microsomes
Source: Genome Med. 2018 Apr 27;10:34. doi: 10.1186/s13073-018-0542-5 (PMC5921987; doi:10.1186/s13073-018-0542-5)
Supplement: Supplementary file 3 — Contains supplementary data files 1–4. (XLSX 71 kb) [file 13073_2018_542_MOESM3_ESM.xlsx]

## Sheet: Supplementary_data_file_1
Supplementary data file 1: IgM promiscuous LC-CDR3 sequences from pre-immunization sample
Most frequent IGKV gene	Promiscous LC-CDR3 sequence	Most frequent IGKJ gene	Frequency of promiscous LC-CDR3 sequence among all identified HC-LC pairs (%)	HC-CDR3 sequences paired to promiscous LC-CDR3 sequence																													IGHD2-2*00	IGHJ4*00	IGHM*00
IGKV1-33	CQQYDNLLLSF	IGKJ3	45.6818	1005
IGKV1-12	CQQAKSFPLTF	IGKJ4	6.04545	133
IGKV1-8	CQQYYSYPLAF	IGKJ3	5	110
IGKV1-5	CQQYNSYTKTF	IGKJ1	4.36364	96
IGKV1-33	CQQYDNLPLTF	IGKJ3	2.86364	63
IGKV1-33	CQQYDNLPLSF	IGKJ3	2.81818	62
IGKV1-39	CQQSYSTPRSLTF	IGKJ4	2.40909	53
IGKV1-39	CQQSYSTPRTF	IGKJ1	1.63636	36
IGKV1-39	CQQSYSSYTF	IGKJ2	1.04545	23
IGKV1-33	CQQYDNRLLSF	IGKJ3	0.909091	20
IGKV1-5	CQQYNTFRTF	IGKJ1	0.590909	13
IGKV1-33	CQQYDNLLLTF	IGKJ3	0.363636	8
IGKV1-33	WQQYDNLLLSF	IGKJ3	0.318182	7
IGKV3-20	CQQYGSSPPWTF	IGKJ1	0.318182	7
IGKV1-33	CQQYENLLLSF	IGKJ3	0.318182	7
IGKV1-33	CQQYDNLLLSV	IGKJ3	0.318182	7
IGKV1-33	CQQYDNPLLSF	IGKJ3	0.272727	6
IGKV1-33	CQQYDNLPITF	IGKJ5	0.272727	6
IGKV1-33	CQQYDNLPISF	IGKJ5	0.272727	6
IGKV1-5	CQQYNSYRTF	IGKJ1	0.227273	5
IGKV1-5	CQQYNSYPKTF	IGKJ1	0.227273	5
IGKV1-33	CQQYDNLRLSF	IGKJ3	0.227273	5
IGKV1-33	CQQYDNLLISF	IGKJ3	0.227273	5
IGKV1-39	CQQSYSTPYTF	IGKJ2	0.227273	5
IGKV1-39	CQQSFNTLWTF	IGKJ1	0.227273	5
IGKV1-8	CQQYYSYPMAF	IGKJ3	0.181818	4
IGKV1-33	CQQYENLPLSF	IGKJ3	0.181818	4
IGKV1-33	CQQYDNLPLAF	IGKJ3	0.181818	4
IGKV1-33	CQQYDNHLLSF	IGKJ3	0.181818	4
IGKV1-39	CQQSYSTPLTF	IGKJ4	0.181818	4
IGKV3-11	CQQLTNWPLF	IGKJ4	0.181818	4
IGKV5-2	CLQHDNLPYTF	IGKJ2	0.181818	4
IGKV1-8	FQQYDNLLLSF	IGKJ4	0.136364	3
IGKV4-1	CQQYYTTPWTF	IGKJ1	0.136364	3
IGKV1-8	CQQYYSYPLAV	IGKJ3	0.136364	3
IGKV4-1	CQQYYSTLPYTF	IGKJ2	0.136364	3
IGKV1-8	CQQYYNLPLSF	IGKJ3	0.136364	3
IGKV1-5	CQQYNSYTWTF	IGKJ1	0.136364	3
IGKV2-28	CQQYNNYTKTF	IGKJ4	0.136364	3
IGKV3-15	CQQYNDWPRTF	IGKJ1	0.136364	3
IGKV1-39	CQQYDSLLLSF	IGKJ2	0.136364	3
IGKV1-33	CQQYDNRLISF	IGKJ3	0.136364	3
IGKV1-33	CQQYDNLLRSF	IGKJ3	0.136364	3
IGKV1-33	CQQYDKLLLSF	IGKJ3	0.136364	3
IGKV1-39	CQQSYSTTRSLTF	IGKJ4	0.136364	3
IGKV1-39	CQQSYSTPNTF	IGKJ5	0.136364	3
IGKV1-39	CQQSYSTPITF	IGKJ5	0.136364	3
IGKV1-12	CQQDKSFPLTF	IGKJ4	0.136364	3
IGKV1-33	WQQYDNLPLSF	IGKJ3	0.0909091	2
IGKV1-5	WQQYDNLLLSV	IGKJ1	0.0909091	2
IGKV1-33	WQQDDNLLLSF	IGKJ3	0.0909091	2
IGKV1-12	GQQAKSFPLTF	IGKJ4	0.0909091	2
IGKV1-8	CQQYYSSPLAF	IGKJ3	0.0909091	2
IGKV4-1	CQQYYSSDTF	IGKJ5	0.0909091	2
IGKV1-5	CQQYYNLLLAF	IGKJ1	0.0909091	2
IGKV1-5	CQQYNSYTKAF	IGKJ3	0.0909091	2
IGKV1-5	CQQYNSYSRTF	IGKJ1	0.0909091	2
IGKV1-5	CQQYNSYPWTF	IGKJ1	0.0909091	2
IGKV1-5	CQQYNSYPNTF	IGKJ1	0.0909091	2
IGKV1-5	CQQYNSYPLTF	IGKJ4	0.0909091	2
IGKV1-39	CQQYNNLLLSF	IGKJ2	0.0909091	2
IGKV1-5	CQQYHSYPITF	IGKJ5	0.0909091	2
IGKV1-33	CQQYENLPLTF	IGKJ4	0.0909091	2
IGKV1-33	CQQYDSLPLTF	IGKJ3	0.0909091	2
IGKV1-5	CQQYDSFPLTF	IGKJ1	0.0909091	2
IGKV1-39	CQQYDNLRLSV	IGKJ4	0.0909091	2
IGKV1-5	CQQYDNLLVSF	IGKJ3	0.0909091	2
IGKV1-33	CQQYDNLLLSC	IGKJ5	0.0909091	2
IGKV1-33	CQQYDNLLLAF	IGKJ3	0.0909091	2
IGKV1-12	CQQTYGFPYTF	IGKJ2	0.0909091	2
IGKV1-39	CQQSYSTLYTF	IGKJ2	0.0909091	2
IGKV1-39	CQQSYSSPLFTF	IGKJ3	0.0909091	2
IGKV2-30	CQQSYSSLVTF	IGKJ4	0.0909091	2
IGKV3-11	CQQRDNWRTF	IGKJ1	0.0909091	2
IGKV1-9	CQQLNSYPRTF	IGKJ1	0.0909091	2
IGKV1-12	CQQAKSFPLTV	IGKJ4	0.0909091	2

## Sheet: Supplementary_data_file_2
Supplementary data file 2: IgG promiscuous LC-CDR3 sequences from pre-immunization sample
Most frequent IGKV gene	Promiscous LC-CDR3 sequence	Most frequent IGKJ gene	Frequency of promiscous LC-CDR3 sequence among all identified HC-LC pairs (%)	HC-CDR3 sequences paired to promiscous LC-CDR3 sequence																													IGHD2-2*00	IGHJ4*00	IGHM*00
IGKV3-20	CQQYGSSPPWTF	IGKJ1	30.1591	1460
IGKV1-39	CQQSYSTPRTF	IGKJ2	6.87874	333
IGKV1-5	CQQYNSYPLTF	IGKJ4	3.75955	182
IGKV1-39	CQQSYSTPLTF	IGKJ4	3.49101	169
IGKV3-20	CQQFGSSPLTF	IGKJ4	2.31357	112
IGKV3-15	CQQYNTWPRTF	IGKJ2	1.85912	90
IGKV1-39	CQQSYSTPFTF	IGKJ3	1.63189	79
IGKV1-5	CQETNNWTF	IGKJ1	1.3427	65
IGKV1-16	CQQYNTYPPTF	IGKJ3	1.07416	52
IGKV1-39	CQQSYSTPYTF	IGKJ2	0.805619	39
IGKV1-27	CQKYDSAPWTF	IGKJ1	0.743648	36
IGKV1-5	CQQYNSYPWTF	IGKJ1	0.722991	35
IGKV3-20	CQQYGSSTPWTF	IGKJ1	0.722991	35
IGKV1-39	CQQSYNSYTF	IGKJ2	0.640364	31
IGKV3-20	CHQYGSSPPWTF	IGKJ1	0.640364	31
IGKV1-39	CQQSYSTLYTF	IGKJ2	0.578393	28
IGKV3-20	CQQYGSSPPITF	IGKJ5	0.537079	26
IGKV3-20	CQQYGNSRFTF	IGKJ3	0.537079	26
IGKV1-39	CQQSYNTPLTF	IGKJ4	0.495765	24
IGKV1-17	CLQYNSYTYTF	IGKJ2	0.433795	21
IGKV3-20	CQQYGSTPPWTF	IGKJ1	0.413138	20
IGKV1-8	CQQYYSYLSLTF	IGKJ4	0.371824	18
IGKV3-20	CQQYGSSPLWTF	IGKJ2	0.33051	16
IGKV3-11	CQQLTNWPLF	IGKJ4	0.309853	15
IGKV3-20	CQQYGSSLTF	IGKJ3	0.26854	13
IGKV1-9	CQQLNSYPRTF	IGKJ1	0.26854	13
IGKV5-2	CLQHDNFPWTF	IGKJ1	0.26854	13
IGKV1-5	CQQYNSYHTF	IGKJ2	0.247883	12
IGKV1-39	CQQSYSTPNTF	IGKJ2	0.247883	12
IGKV1-39	FQQSYSSPLFTF	IGKJ3	0.227226	11
IGKV3-20	CQQYGSSRGFTF	IGKJ3	0.227226	11
IGKV3-20	CQQYGSAPPWTF	IGKJ1	0.227226	11
IGKV3-20	WQQYGSSPPWTF	IGKJ1	0.206569	10
IGKV3-15	CQQYNNWPTF	IGKJ1	0.206569	10
IGKV3-20	FQQYGSSPPWTF	IGKJ1	0.185912	9
IGKV1-8	CQQYYSYPRTF	IGKJ1	0.185912	9
IGKV1-5	CQQYNSYPITF	IGKJ4	0.185912	9
IGKV3-20	CQQYGRSPPWTF	IGKJ1	0.185912	9
IGKV1-39	CQQRSNWPPRYTF	IGKJ2	0.185912	9
IGKV3-20	CRQYGSSPPWTF	IGKJ1	0.165255	8
IGKV1-39	CQQSYSSPPFTF	IGKJ3	0.165255	8
IGKV3-20	CQQCGSSPLTF	IGKJ4	0.165255	8
IGKV3-11	CHQRSLWPWTF	IGKJ1	0.165255	8
IGKV3-20	YQQYGSSPPWTF	IGKJ1	0.144598	7
IGKV3-20	CQQYGSSPTWTF	IGKJ1	0.144598	7
IGKV3-20	CQQYGSSPETF	IGKJ2	0.144598	7
IGKV1-39	CQQSYRTPRTF	IGKJ2	0.144598	7
IGKV1-39	CQQNYSSPLFTF	IGKJ3	0.144598	7
IGKV1-5	CQQYNSYRTF	IGKJ1	0.123941	6
IGKV3-20	CQQYGNSPPWTF	IGKJ1	0.123941	6
IGKV1-39	CQQSYSTPITF	IGKJ4	0.123941	6
IGKV1-39	CQQSYSSPLFTV	IGKJ3	0.123941	6
IGKV1-39	CQQSYSRGLTF	IGKJ4	0.123941	6
IGKV2-28	CMQGLQTPFTF	IGKJ3	0.123941	6
IGKV3-20	GQQYGSSPPWTF	IGKJ1	0.103284	5
IGKV3-20	FQQYGISPPWTF	IGKJ1	0.103284	5
IGKV1-39	FQQNYSSPLFTF	IGKJ3	0.103284	5
IGKV1-9	CQQYKSHPWTF	IGKJ1	0.103284	5
IGKV1-39	CQQSYSSTLFTF	IGKJ3	0.103284	5
IGKV1-39	CQQSYSSPRFTF	IGKJ3	0.103284	5
IGKV3-20	YQQYGSTPPWTF	IGKJ1	0.0826276	4
IGKV3-20	CRQYGSSTPWTF	IGKJ1	0.0826276	4
IGKV1-5	CQQYNSYTWTF	IGKJ1	0.0826276	4
IGKV3-20	CQQYGSSSPWTF	IGKJ1	0.0826276	4
IGKV1-39	CQQYDNLQTF	IGKJ4	0.0826276	4
IGKV1-39	CQQTYSSPLFTF	IGKJ3	0.0826276	4
IGKV3-11	CQQRSNWPYTF	IGKJ2	0.0826276	4
IGKV5-2	CLQHDNLPYTF	IGKJ2	0.0826276	4
IGKV3-20	YQQYGNSPPWTF	IGKJ1	0.0619707	3
IGKV1-8	YQQSYSSPLFTF	IGKJ1	0.0619707	3
IGKV3-20	YQETNNWTF	IGKJ1	0.0619707	3
IGKV3-20	GQQSYSTPLTF	IGKJ1	0.0619707	3
IGKV3-20	CQQYNTCPRTF	IGKJ1	0.0619707	3
IGKV3-20	CQQYGSTTPWTF	IGKJ1	0.0619707	3
IGKV3-20	CQQYGSSPPWPF	IGKJ4	0.0619707	3
IGKV3-20	CQQYGSSPPRTF	IGKJ1	0.0619707	3
IGKV3-20	CQQYGSSHPWTF	IGKJ1	0.0619707	3
IGKV3-20	CQQYGISPPWTF	IGKJ1	0.0619707	3
IGKV3-20	CQQVGSSPLTF	IGKJ4	0.0619707	3
IGKV2-28	CQQSYSTPLTV	IGKJ4	0.0619707	3
IGKV1-39	CQQSYSTPLFTF	IGKJ3	0.0619707	3
IGKV3-20	CQQSYSSPLVTF	IGKJ1	0.0619707	3
IGKV1-17	CLQHYTYPRITF	IGKJ4	0.0619707	3
IGKV3-20	YQQYGSTTPWTF	IGKJ2	0.0413138	2
IGKV3-20	YQQYGSSTPWTF	IGKJ1	0.0413138	2
IGKV3-20	YQQYGSAPPWTF	IGKJ5	0.0413138	2
IGKV3-7	YQQNGSSPPWTF	IGKJ1	0.0413138	2
IGKV3-20	YQQHGSSPPWTF	IGKJ1	0.0413138	2
IGKV3-20	YQQDGSSPPWTF	IGKJ1	0.0413138	2
IGKV3-20	WQQYGSSPPWTG	IGKJ2	0.0413138	2
IGKV1-39	WQQSYSTPRTF	IGKJ2	0.0413138	2
IGKV1-39	WQQSYSSPLFTF	IGKJ3	0.0413138	2
IGKV1-8	WQETNNWTF	IGKJ1	0.0413138	2
IGKV1-5	SQETNNWTF	IGKJ1	0.0413138	2
IGKV1-39	GQQSYSSPLFTF	IGKJ3	0.0413138	2
IGKV3-20	FQQYGSSPPLTF	IGKJ1	0.0413138	2
IGKV1-39	CYQSYSSPLFTF	IGKJ3	0.0413138	2
IGKV3-20	CRQYSSSPPWTF	IGKJ1	0.0413138	2
IGKV4-1	CQQYYTTPWTF	IGKJ1	0.0413138	2
IGKV3-20	CQQYYSYPLTF	IGKJ1	0.0413138	2
IGKV3-20	CQQYVSSPPWTF	IGKJ1	0.0413138	2
IGKV1-16	CQQYNTYPQTF	IGKJ3	0.0413138	2
IGKV3-20	CQQYNSYPLTV	IGKJ1	0.0413138	2
IGKV5-2	CQQYNAWPRTF	IGKJ1	0.0413138	2
IGKV1-39	CQQYLYLRAF	IGKJ3	0.0413138	2
IGKV1-5	CQQYHSYPITF	IGKJ5	0.0413138	2
IGKV3-20	CQQYGSYPPWTF	IGKJ1	0.0413138	2
IGKV3-20	CQQYGSSPYTF	IGKJ2	0.0413138	2
IGKV3-20	CQQYGSSPSWTF	IGKJ3	0.0413138	2
IGKV3-20	CQQYGSSPQWTF	IGKJ1	0.0413138	2
IGKV3-20	CQQYGSSPPWTY	IGKJ1	0.0413138	2
IGKV3-20	CQQYGSSPPWTV	IGKJ1	0.0413138	2
IGKV3-20	CQQYGSSPPWTL	IGKJ1	0.0413138	2
IGKV3-20	CQQYGSSPPWTC	IGKJ4	0.0413138	2
IGKV3-20	CQQYGSSPPCTF	IGKJ4	0.0413138	2
IGKV3-20	CQQYGSSAPWTF	IGKJ1	0.0413138	2
IGKV3-20	CQQYGSPPPWTF	IGKJ1	0.0413138	2
IGKV3-20	CQQYGSPPLWTF	IGKJ2	0.0413138	2
IGKV3-20	CQQYGRSTPWTF	IGKJ1	0.0413138	2
IGKV3-20	CQQYDSSPLTF	IGKJ4	0.0413138	2
IGKV1-33	CQQYDNLPITF	IGKJ5	0.0413138	2
IGKV1-33	CQQYDNLLLSF	IGKJ3	0.0413138	2
IGKV3-20	CQQYCSSPPWTF	IGKJ4	0.0413138	2
IGKV3-20	CQQYAVSRSF	IGKJ4	0.0413138	2
IGKV1-12	CQQTYGFPYTF	IGKJ2	0.0413138	2
IGKV1-39	CQQSYSYPLFTF	IGKJ3	0.0413138	2
IGKV6-21	CQQSYSTPWTF	IGKJ5	0.0413138	2
IGKV1-5	CQQSYSSPLRTF	IGKJ1	0.0413138	2
IGKV1-39	CQQSYSSPLITF	IGKJ3	0.0413138	2
IGKV1-39	CQQSYSSPLFSF	IGKJ3	0.0413138	2
IGKV1-39	CQQSYSSPLFPF	IGKJ3	0.0413138	2
IGKV1-39	CQQSYSAPLFTF	IGKJ3	0.0413138	2
IGKV1-39	CQQSYRTPLTF	IGKJ4	0.0413138	2
IGKV1-39	CQQSYRSPLFTF	IGKJ3	0.0413138	2
IGKV1-39	CQQSYNTPRTF	IGKJ3	0.0413138	2
IGKV1-39	CQQSYNTPITF	IGKJ4	0.0413138	2
IGKV3-20	CQQSGSSPLTF	IGKJ4	0.0413138	2
IGKV3-11	CQQRDNWRTF	IGKJ1	0.0413138	2
IGKV3-20	CQQFSSSPLTF	IGKJ4	0.0413138	2
IGKV3-20	CQQFGSTPLTF	IGKJ4	0.0413138	2
IGKV3-20	CQQFGRSPLTF	IGKJ4	0.0413138	2
IGKV1-12	CQQAHSFPTF	IGKJ4	0.0413138	2
IGKV3-20	CQKYGSSPPWTF	IGKJ3	0.0413138	2
IGKV1-33	CQHYDNVPSFTF	IGKJ3	0.0413138	2

## Sheet: Supplementary_data_file_3
Supplementary data file 3: IgM promiscuous LC-CDR3 sequences from post-immunization sample
Most frequent IGKV gene	Promiscous LC-CDR3 sequence	Most frequent IGKJ gene	Frequency of promiscous LC-CDR3 sequence among all identified HC-LC pairs (%)	HC-CDR3 sequences paired to promiscous LC-CDR3 sequence																													IGHD2-2*00	IGHJ4*00	IGHM*00
IGKV1-5	CQQYNSYTWTF	IGKJ1	14.3141	577
IGKV1-33	CQQYDNLPITF	IGKJ5	9.6006	387
IGKV1-39	CQQSFNTLWTF	IGKJ1	3.22501	130
IGKV1-39	CQQSYSTPFTF	IGKJ3	2.30712	93
IGKV1-39	CQQSYSTPYTF	IGKJ2	2.18308	88
IGKV1-5	CQQYNSYSWTF	IGKJ1	1.53808	62
IGKV4-1	CQQYYTTPWTF	IGKJ1	1.38923	56
IGKV3-11	CQQRDNWRTF	IGKJ1	1.29	52
IGKV1-39	CQQGYDTPWTF	IGKJ1	1.19077	48
IGKV1-39	CQQSYSTPNTF	IGKJ5	1.14116	46
IGKV1-39	CQQTYTAPYTF	IGKJ2	1.11635	45
IGKV3-20	CQQYGSSPRTF	IGKJ1	1.01712	41
IGKV1-12	CQHANTFPIF	IGKJ3	1.01712	41
IGKV1-39	CQQSYSTPRTF	IGKJ1	0.967502	39
IGKV1-12	CQQTYGFPYTF	IGKJ2	0.942694	38
IGKV1-39	CQQSYTTPLTF	IGKJ4	0.868271	35
IGKV3-15	CQQYNDWPRTF	IGKJ1	0.843463	34
IGKV2-28	CMQALQTPRSF	IGKJ3	0.843463	34
IGKV6-21	CHQSSSLPFTF	IGKJ5	0.843463	34
IGKV1-33	CQQYDNLPLTF	IGKJ4	0.818655	33
IGKV1-5	CQQYNSYPYTF	IGKJ2	0.694617	28
IGKV1-39	CQQSYSYPWTF	IGKJ1	0.694617	28
IGKV1-39	CQQSYNTPWTF	IGKJ1	0.694617	28
IGKV1-39	CQQSYNTPFTF	IGKJ3	0.694617	28
IGKV1-39	CQQSYSTPWTF	IGKJ1	0.669809	27
IGKV3-20	CQQYGSSPYTF	IGKJ2	0.620194	25
IGKV4-1	CQQYYSSDTF	IGKJ2	0.595386	24
IGKV1-39	CQQSDSTPYTF	IGKJ2	0.595386	24
IGKV1-39	CQQTSSTLYTF	IGKJ2	0.54577	22
IGKV1-39	CQQNNKTPYTF	IGKJ2	0.520963	21
IGKV1-39	CLHSYTVPRTF	IGKJ2	0.520963	21
IGKV3-20	CQRYGNSPWTF	IGKJ1	0.496155	20
IGKV3-20	CQQYGSSPLTF	IGKJ4	0.496155	20
IGKV1-39	CQQTSSPLYTF	IGKJ2	0.496155	20
IGKV1-39	CQQGYTTPPTF	IGKJ1	0.471347	19
IGKV4-1	CQQYYSTPPTF	IGKJ3	0.446539	18
IGKV1-39	CQQSYKTPYTF	IGKJ2	0.446539	18
IGKV1-39	CQHSYTTPRTF	IGKJ1	0.421732	17
IGKV1-5	CQQYNGYPYTF	IGKJ2	0.396924	16
IGKV1-39	CQQSYSTPPYTF	IGKJ2	0.396924	16
IGKV1-39	CQQSFTTPLTF	IGKJ1	0.396924	16
IGKV1-12	CQQANSFPPTF	IGKJ4	0.396924	16
IGKV1-5	CQQYYSYFNTF	IGKJ2	0.372116	15
IGKV4-1	CQQYYSTLPYTF	IGKJ2	0.372116	15
IGKV3-11	CQQRSNWPPTF	IGKJ5	0.372116	15
IGKV4-1	CQQYYSTPMYTF	IGKJ2	0.347308	14
IGKV1-33	CQQYDNLPLSF	IGKJ5	0.347308	14
IGKV1-39	CQQSYSTLMYTF	IGKJ2	0.347308	14
IGKV1-39	CQQSYSTLLTF	IGKJ4	0.347308	14
IGKV1-9	CQQLYNFPRTF	IGKJ3	0.347308	14
IGKV1-12	CQQANSLPLTF	IGKJ4	0.347308	14
IGKV1-5	CQHYNSYLTWTF	IGKJ1	0.347308	14
IGKV4-1	CQQYYSTPRTF	IGKJ1	0.322501	13
IGKV4-1	CQQYYNTPPTF	IGKJ5	0.322501	13
IGKV1-5	CQQYNSYSTF	IGKJ4	0.322501	13
IGKV1-5	CQQYHSFPWTF	IGKJ1	0.322501	13
IGKV3-20	CQQYGSSWTF	IGKJ1	0.322501	13
IGKV3-20	CQQYGASPLTF	IGKJ1	0.322501	13
IGKV1-33	CQQYDNLPISF	IGKJ5	0.322501	13
IGKV1-33	CQQYDNLLTF	IGKJ4	0.322501	13
IGKV1-33	CQQYDDLPLTF	IGKJ4	0.322501	13
IGKV1-5	CQQYYPYSPCTF	IGKJ1	0.297693	12
IGKV1-39	CQQTHSIPWTF	IGKJ1	0.297693	12
IGKV1-17	CLQHNSYPLTF	IGKJ4	0.297693	12
IGKV1-5	CQQYNTYWTF	IGKJ1	0.272885	11
IGKV3-20	CQQYGSSPPYTF	IGKJ2	0.272885	11
IGKV1-33	CQQYDNLSITF	IGKJ5	0.272885	11
IGKV1-39	CQQSFSTPPTF	IGKJ2	0.272885	11
IGKV4-1	CQQYYTAPALTF	IGKJ4	0.248077	10
IGKV1-5	CQQYNSYSYTF	IGKJ2	0.248077	10
IGKV3-15	CQQYNNWPPLTF	IGKJ4	0.248077	10
IGKV3-20	CQQYGSSPWTF	IGKJ1	0.248077	10
IGKV3-20	CQQYGSSPSITF	IGKJ5	0.248077	10
IGKV1-33	CQQYDNLFTF	IGKJ3	0.248077	10
IGKV3-11	CQQRSTLFTF	IGKJ3	0.248077	10
IGKV3-11	CQQRSNWPREITF	IGKJ3	0.248077	10
IGKV1-12	CQQANSFPLTF	IGKJ4	0.248077	10
IGKV2-28	CMQGLQLPFTF	IGKJ3	0.248077	10
IGKV5-2	CLQHDNFPYTF	IGKJ2	0.248077	10
IGKV1-6	CLQDYNYPRTF	IGKJ1	0.248077	10
IGKV1-5	CQQYNSYPPTF	IGKJ1	0.22327	9
IGKV1-5	CQQYHSYSYTF	IGKJ2	0.22327	9
IGKV3-20	CQQYGSSRMYTF	IGKJ2	0.22327	9
IGKV1-5	CQQYASYSFTF	IGKJ5	0.22327	9
IGKV1-39	CQQSRKTPYTF	IGKJ2	0.22327	9
IGKV3-11	CQQRYIWPPLTF	IGKJ4	0.22327	9
IGKV3-11	CQQRSNWPLTF	IGKJ4	0.22327	9
IGKV1-39	CQQGYKAPNTF	IGKJ2	0.22327	9
IGKV2-28	CMQVLQTPATF	IGKJ2	0.22327	9
IGKV1-39	CLQSYSFVFTF	IGKJ4	0.22327	9
IGKV3-20	CHQYGFSRTF	IGKJ1	0.22327	9
IGKV4-1	CQQYYSTPRPTF	IGKJ1	0.198462	8
IGKV3-20	CQQYNNSPWELSF	IGKJ4	0.198462	8
IGKV1-33	CQQYENLPPIF	IGKJ5	0.198462	8
IGKV1-33	CQQYDNLLLSF	IGKJ3	0.198462	8
IGKV1-33	CQQYDDPLFTF	IGKJ3	0.198462	8
IGKV1-39	CQQSYSSFLSF	IGKJ4	0.198462	8
IGKV1-9	CQQLNSYPPETF	IGKJ5	0.198462	8
IGKV5-2	CQQHDNFPFYTF	IGKJ2	0.198462	8
IGKV1-12	CQQANGFPITF	IGKJ5	0.198462	8
IGKV1-12	CQQADSFPHTF	IGKJ5	0.198462	8
IGKV3-20	CQHYGDSRTF	IGKJ1	0.198462	8
IGKV2-28	CMQALQTPLTF	IGKJ4	0.198462	8
IGKV1-17	CLQHNSYPQTF	IGKJ1	0.198462	8
IGKV3-20	CHQYGSSPLFTF	IGKJ3	0.198462	8
IGKV1-39	CHQSFSIPDTF	IGKJ4	0.198462	8
IGKV4-1	CQQYYDTSITF	IGKJ5	0.173654	7
IGKV3-15	CQQYNNWPPYTF	IGKJ2	0.173654	7
IGKV3-15	CQQYNNWPLTF	IGKJ3	0.173654	7
IGKV3-20	CQQYGSSQAF	IGKJ3	0.173654	7
IGKV1-33	CQQYGILPYTF	IGKJ2	0.173654	7
IGKV1-33	CQQYDNRPITF	IGKJ5	0.173654	7
IGKV1-39	CQQSFSSITF	IGKJ5	0.173654	7
IGKV1-12	CQQANSFPQTF	IGKJ1	0.173654	7
IGKV3-20	CQHYGSSWWTF	IGKJ1	0.173654	7
IGKV2-24	CMQATQFPITF	IGKJ3	0.173654	7
IGKV2-28	CMQALQAPRTF	IGKJ1	0.173654	7
IGKV1-8	CQQYYSYPWTF	IGKJ1	0.148846	6
IGKV4-1	CQQYYSTKYTF	IGKJ2	0.148846	6
IGKV1-8	CQQYYSFPYTF	IGKJ2	0.148846	6
IGKV4-1	CQQYYHTPPTF	IGKJ1	0.148846	6
IGKV1-5	CQQYNSYTWTV	IGKJ1	0.148846	6
IGKV1-5	CQQYNSYTKTF	IGKJ1	0.148846	6
IGKV3-15	CQQYNNWPPRFTF	IGKJ3	0.148846	6
IGKV3-20	CQQYGGSPLYIF	IGKJ2	0.148846	6
IGKV1-39	CQQSYSTPITF	IGKJ5	0.148846	6
IGKV1-39	CQQSYSNTF	IGKJ2	0.148846	6
IGKV2-28	CMQGLQIPFTF	IGKJ3	0.148846	6
IGKV2-28	CMQALQTPFTF	IGKJ3	0.148846	6
IGKV1-17	CLQHNSYPPTF	IGKJ2	0.148846	6
IGKV1-17	CLQHHSYSWTF	IGKJ1	0.148846	6
IGKV4-1	CQQYYSTLWTF	IGKJ1	0.124039	5
IGKV1-33	CQQYVNLPYTF	IGKJ2	0.124039	5
IGKV3-20	CQQYDTSPRTF	IGKJ1	0.124039	5
IGKV3-15	CQQYDNWPPWTF	IGKJ1	0.124039	5
IGKV1-33	CQQYDNPPITF	IGKJ5	0.124039	5
IGKV1-33	CQQYDNLQITF	IGKJ3	0.124039	5
IGKV1-33	CQQYDKIGLSTF	IGKJ3	0.124039	5
IGKV1-39	CQQSYSTPQF	IGKJ1	0.124039	5
IGKV1-39	CQQSYSTPLTF	IGKJ4	0.124039	5
IGKV1-39	CQQSYSMPFTF	IGKJ3	0.124039	5
IGKV3-11	CQQRSNWPPLTF	IGKJ4	0.124039	5
IGKV1-9	CQQLSSFPFTF	IGKJ4	0.124039	5
IGKV1-9	CQQLHNYLFTF	IGKJ4	0.124039	5
IGKV3-20	CQQCGHSPLTF	IGKJ4	0.124039	5
IGKV3-20	CQLYGSSLYTF	IGKJ2	0.124039	5
IGKV1-27	CQKYNSAPWTF	IGKJ1	0.124039	5
IGKV2-24	CMQATQFPHTF	IGKJ2	0.124039	5
IGKV2-28	CMQALQTPRTF	IGKJ1	0.124039	5
IGKV1-8	CQQYYSYPVAF	IGKJ4	0.099231	4
IGKV1-8	CQQYYSYPRTF	IGKJ1	0.099231	4
IGKV1-5	CQQYNSYSGTF	IGKJ1	0.099231	4
IGKV3-20	CQQYGSSPETF	IGKJ2	0.099231	4
IGKV3-20	CQQYGSLYTF	IGKJ2	0.099231	4
IGKV1-33	CQQYEILPYTF	IGKJ2	0.099231	4
IGKV1-33	CQQYDNLPPITF	IGKJ3	0.099231	4
IGKV1-33	CQQYDKLPITF	IGKJ5	0.099231	4
IGKV1-9	CQQVHSYPRTF	IGKJ4	0.099231	4
IGKV1-39	CQQTYIIPLTF	IGKJ4	0.099231	4
IGKV1-39	CQQSYSTLRTF	IGKJ2	0.099231	4
IGKV1-39	CQQSYSPLYTF	IGKJ2	0.099231	4
IGKV1-39	CQQSYSAPITF	IGKJ2	0.099231	4
IGKV1-39	CQQSFDTRYTF	IGKJ2	0.099231	4
IGKV3-11	CQQRSIWPPLTF	IGKJ4	0.099231	4
IGKV3-11	CQQRANWPITF	IGKJ5	0.099231	4
IGKV1-12	CQQINSLPYTF	IGKJ2	0.099231	4
IGKV3-20	CQQHGTSRGITF	IGKJ5	0.099231	4
IGKV1-5	CLQYTTYFYTF	IGKJ2	0.099231	4
IGKV1-17	CLQHSSYPWTF	IGKJ1	0.099231	4
IGKV3-15	CEGWYIF	IGKJ2	0.099231	4
IGKV1-8	CQQYYSYPLAF	IGKJ3	0.0744232	3
IGKV1-33	CQQYYNLPITF	IGKJ5	0.0744232	3
IGKV1-9	CQQYVNLPITF	IGKJ2	0.0744232	3
IGKV1-5	CQQYNSYPWTF	IGKJ1	0.0744232	3
IGKV3-20	CQQYGSSPPWTF	IGKJ1	0.0744232	3
IGKV3-20	CQQYGNSLWTF	IGKJ1	0.0744232	3
IGKV1-39	CQQTLHIPWTF	IGKJ1	0.0744232	3
IGKV1-39	CQQSYSTSWTF	IGKJ1	0.0744232	3
IGKV1-39	CQQSYSTF	IGKJ1	0.0744232	3
IGKV1-39	CQQSYITPPTF	IGKJ1	0.0744232	3
IGKV1-39	CQQSHSTPYTF	IGKJ2	0.0744232	3
IGKV3-11	CQQSDNWRTF	IGKJ1	0.0744232	3
IGKV1-39	CQQGYSIPPTF	IGKJ1	0.0744232	3
IGKV3-20	CQHYGRSPPYTF	IGKJ2	0.0744232	3
IGKV2-28	CMQVVQTPPAF	IGKJ1	0.0744232	3
IGKV2-28	CMQALQTFTF	IGKJ3	0.0744232	3
IGKV2-28	CMQALQLPLTF	IGKJ4	0.0744232	3
IGKV2-28	CMHALQTLTF	IGKJ4	0.0744232	3
IGKV1-17	CLQHNSNPTF	IGKJ4	0.0744232	3
IGKV1-5	WQQYNSSSSWTF	IGKJ1	0.0496155	2
IGKV1-5	RQQYNSYTWTF	IGKJ1	0.0496155	2
IGKV1-37	GQRTYNAPPLLTF	IGKJ4	0.0496155	2
IGKV1-8	CQQYYSYTWTF	IGKJ2	0.0496155	2
IGKV2-28	CQQYYSYSWTF	IGKJ2	0.0496155	2
IGKV4-1	CQQYYSTPPAF	IGKJ4	0.0496155	2
IGKV4-1	CQQYYSTPIYTF	IGKJ2	0.0496155	2
IGKV4-1	CQQYYSTPFF	IGKJ2	0.0496155	2
IGKV4-1	CQQYYSIPRTF	IGKJ1	0.0496155	2
IGKV1-5	CQQYRLPLTF	IGKJ4	0.0496155	2
IGKV4-1	CQQYNSYSWTV	IGKJ2	0.0496155	2
IGKV1-5	CQQYNSYRTF	IGKJ1	0.0496155	2
IGKV1-5	CQQYNSYPYTV	IGKJ2	0.0496155	2
IGKV1-33	CQQYNSHPITF	IGKJ5	0.0496155	2
IGKV3-15	CQQYNNWYTF	IGKJ2	0.0496155	2
IGKV1-33	CQQYNNHPITF	IGKJ5	0.0496155	2
IGKV1-5	CQQYHSYPITF	IGKJ5	0.0496155	2
IGKV3-20	CQQYGSSPVF	IGKJ3	0.0496155	2
IGKV3-20	CQQYGSSPLYTF	IGKJ1	0.0496155	2
IGKV3-20	CQQYGRSPPYTF	IGKJ2	0.0496155	2
IGKV1-33	CQQYENLPLTF	IGKJ4	0.0496155	2
IGKV1-5	CQQYDTLYSF	IGKJ2	0.0496155	2
IGKV1-5	CQQYDSYPKTF	IGKJ1	0.0496155	2
IGKV1-33	CQQYDSLPLTF	IGKJ3	0.0496155	2
IGKV1-5	CQQYDSDSWTF	IGKJ1	0.0496155	2
IGKV1-33	CQQYDNQLTF	IGKJ4	0.0496155	2
IGKV1-39	CQQYDNHPITF	IGKJ1	0.0496155	2
IGKV1-39	CQQYDKIGLFTF	IGKJ1	0.0496155	2
IGKV1-39	CQQTQSSPYSF	IGKJ4	0.0496155	2
IGKV1-39	CQQSYTRFTF	IGKJ3	0.0496155	2
IGKV1-39	CQQSYSTPRSLTF	IGKJ4	0.0496155	2
IGKV1-39	CQQSYSTPFTV	IGKJ3	0.0496155	2
IGKV1-9	CQQSYSIPRTF	IGKJ3	0.0496155	2
IGKV4-1	CQQRGNWRTF	IGKJ1	0.0496155	2
IGKV1-9	CQQLNSDPLTF	IGKJ4	0.0496155	2
IGKV1-9	CQQLHNFPRTF	IGKJ3	0.0496155	2
IGKV1-39	CQHSYGTPFTF	IGKJ2	0.0496155	2
IGKV3-20	CQHRETF	IGKJ1	0.0496155	2
IGKV2-28	CMQGLQTPFTF	IGKJ3	0.0496155	2
IGKV1-5	CLQYNSFPRTF	IGKJ3	0.0496155	2

## Sheet: Supplementary_data_file_4
Supplementary data file 4: IgG promiscuous LC-CDR3 sequences from post-immunization sample
Most frequent IGKV gene	Promiscous LC-CDR3 sequence	Most frequent IGKJ gene	Frequency of promiscous LC-CDR3 sequence among all identified HC-LC pairs (%)	HC-CDR3 sequences paired to promiscous LC-CDR3 sequence
IGKV2-28	CMQGLQTPFTF	IGKJ3	26.1838	752
IGKV1-5	CQQYNSYRTF	IGKJ1	15.9123	457
IGKV4-1	CQQCYGIPITF	IGKJ5	4.83983	139
IGKV1-39	CQQSYSTPLTF	IGKJ4	4.42201	127
IGKV1-39	CQQSYNTPRTF	IGKJ1	3.76045	108
IGKV1-12	CQQANSLPLTF	IGKJ4	3.06407	88
IGKV1-5	CQQYNSYSRTF	IGKJ1	1.88022	54
IGKV1-39	CQQSYTRFTF	IGKJ3	0.940111	27
IGKV2-28	CMQGMKTPFTF	IGKJ3	0.905292	26
IGKV2-28	CMQGMQTPFTF	IGKJ3	0.835655	24
IGKV1-5	YQQYNSYRTF	IGKJ1	0.626741	18
IGKV1-39	CQQSYSSPYTF	IGKJ2	0.626741	18
IGKV2-28	CMQGRKTPFTF	IGKJ3	0.557103	16
IGKV1-39	CQQTSSPLYTF	IGKJ2	0.522284	15
IGKV1-39	CQQSYSTPYTF	IGKJ2	0.487465	14
IGKV1-12	CQQANSVPWTF	IGKJ1	0.487465	14
IGKV1-12	CQQANSFPLTF	IGKJ4	0.487465	14
IGKV3-11	CQHRTNWPPAFTF	IGKJ3	0.487465	14
IGKV1-39	CLQSYSFVFTF	IGKJ4	0.417827	12
IGKV3-20	CQQYRTSPWTF	IGKJ1	0.383008	11
IGKV3-20	CQQYGSSPPWTF	IGKJ1	0.383008	11
IGKV3-20	CQQYGSSPSYTF	IGKJ2	0.348189	10
IGKV1-39	CQQSYSYPWTF	IGKJ1	0.348189	10
IGKV2-29	CMQSIQLPRTF	IGKJ1	0.348189	10
IGKV3-20	CQQYGSSPWTF	IGKJ1	0.31337	9
IGKV3-20	CQQYGSSLWTF	IGKJ1	0.31337	9
IGKV2-28	CMQGLQTPLTF	IGKJ3	0.31337	9
IGKV1-5	WQQYNSYRTF	IGKJ1	0.278552	8
IGKV4-1	CQQYYNTPPTF	IGKJ3	0.278552	8
IGKV1-5	CQQYSSYSWTF	IGKJ1	0.278552	8
IGKV1-5	CQQYNSYSVTF	IGKJ5	0.278552	8
IGKV1-9	CQQLNNYLYTF	IGKJ2	0.278552	8
IGKV1-12	CQQDNSLPLTF	IGKJ4	0.243733	7
IGKV1-5	RQQYNSYRTF	IGKJ1	0.208914	6
IGKV1-5	CQQYNSYWTF	IGKJ1	0.208914	6
IGKV3-20	CQQYGTSVTF	IGKJ1	0.208914	6
IGKV3-20	CQQYGSSPTF	IGKJ1	0.208914	6
IGKV1-16	CQQYDSLPLTF	IGKJ4	0.208914	6
IGKV1-39	CQQSYSTPPWTF	IGKJ1	0.208914	6
IGKV1-39	CQQSDSTPRTF	IGKJ4	0.208914	6
IGKV1-39	CQHSYTTPRTF	IGKJ1	0.208914	6
IGKV3-20	SQQYNSYRTF	IGKJ1	0.174095	5
IGKV4-1	CQQYYTTPPVTF	IGKJ3	0.174095	5
IGKV1-16	CQQYNSYPPTF	IGKJ5	0.174095	5
IGKV1-5	CQQYKSHPWTF	IGKJ1	0.174095	5
IGKV1-33	CQQYDNLPITF	IGKJ5	0.174095	5
IGKV1-33	CQQSRFTF	IGKJ3	0.174095	5
IGKV3-11	CQQRGSWGIAF	IGKJ5	0.174095	5
IGKV2-28	CQQGLQTPFTF	IGKJ3	0.174095	5
IGKV2-28	CMQGRQTPFTF	IGKJ3	0.174095	5
IGKV1-12	WQQANSLPLTF	IGKJ4	0.139276	4
IGKV1-5	CQQYNSYTWTF	IGKJ1	0.139276	4
IGKV3-20	CQQYNRYRTF	IGKJ1	0.139276	4
IGKV3-15	CQQYNHWPPWTF	IGKJ1	0.139276	4
IGKV3-20	CQQYGSSPLWTF	IGKJ2	0.139276	4
IGKV3-20	CQQYGSSPLTF	IGKJ4	0.139276	4
IGKV4-1	CQQSYTTPRTF	IGKJ5	0.139276	4
IGKV4-1	CQQIYSTPYTF	IGKJ2	0.139276	4
IGKV1-12	CQQGNSLPLTF	IGKJ4	0.139276	4
IGKV2-28	CMQGLQTPFTV	IGKJ3	0.139276	4
IGKV1-5	RQQYNSDRTF	IGKJ1	0.104457	3
IGKV1-8	RQKYNSYRTF	IGKJ1	0.104457	3
IGKV1-8	CQQYNTYPYSF	IGKJ1	0.104457	3
IGKV1-33	CQQYDNLLLSF	IGKJ3	0.104457	3
IGKV1-39	CQQTFSTLYSF	IGKJ2	0.104457	3
IGKV1-39	CQQSYSTPRTF	IGKJ2	0.104457	3
IGKV3-11	CQQRRNWPPYTF	IGKJ2	0.104457	3
IGKV1-12	CQQANSRPLTF	IGKJ4	0.104457	3
IGKV1-12	CQHANTFPIF	IGKJ3	0.104457	3
IGKV5-2	CLQHDDFPLTF	IGKJ2	0.104457	3
IGKV1-8	WQQSYSTPLTF	IGKJ1	0.0696379	2
IGKV3-20	WQHSYTTPRTF	IGKJ1	0.0696379	2
IGKV1-5	RQQSYTRFTF	IGKJ1	0.0696379	2
IGKV4-1	RQKYNSHRTF	IGKJ2	0.0696379	2
IGKV2-28	RQKYNRDRTF	IGKJ3	0.0696379	2
IGKV1-5	LQQYNSYRTF	IGKJ1	0.0696379	2
IGKV1-8	LQKYNSYRTF	IGKJ5	0.0696379	2
IGKV1-5	FQQYNSYRTF	IGKJ1	0.0696379	2
IGKV2-28	FMQGLQTPFTF	IGKJ4	0.0696379	2
IGKV3-20	CQYYGDSLGTF	IGKJ1	0.0696379	2
IGKV4-1	CQRYNSYRTF	IGKJ5	0.0696379	2
IGKV3-20	CQQYYSTPWTF	IGKJ1	0.0696379	2
IGKV4-1	CQQYYSTHTF	IGKJ2	0.0696379	2
IGKV3-20	CQQYSTSPWTF	IGKJ1	0.0696379	2
IGKV3-20	CQQYNTWPRTF	IGKJ2	0.0696379	2
IGKV1-5	CQQYNSYSLTF	IGKJ3	0.0696379	2
IGKV2-28	CQQYNSYRTV	IGKJ3	0.0696379	2
IGKV3-20	CQQYNSYPLTF	IGKJ4	0.0696379	2
IGKV3-20	CQQYNSSRTF	IGKJ2	0.0696379	2
IGKV2-28	CQQYNSHRTF	IGKJ3	0.0696379	2
IGKV3-15	CQQYNNWPRTF	IGKJ1	0.0696379	2
IGKV3-20	CQQYGSSPNTF	IGKJ2	0.0696379	2
IGKV3-20	CQQYGRSPWTF	IGKJ1	0.0696379	2
IGKV3-20	CQQYDSSVTF	IGKJ5	0.0696379	2
IGKV1-12	CQQTYGFPYTF	IGKJ2	0.0696379	2
IGKV4-1	CQQTSSTLYTF	IGKJ5	0.0696379	2
IGKV1-39	CQQSYSTPITF	IGKJ4	0.0696379	2
IGKV1-39	CQQSYSSYTF	IGKJ4	0.0696379	2
IGKV3-11	CQQSSNWPTF	IGKJ2	0.0696379	2
IGKV1-39	CQQSFSTLYTF	IGKJ2	0.0696379	2
IGKV6-21	CQQSFNTLWTF	IGKJ5	0.0696379	2
IGKV3-11	CQQRSNWPTF	IGKJ2	0.0696379	2
IGKV3-11	CQQRSNWFTF	IGKJ5	0.0696379	2
IGKV3-20	CQQNNSYRTF	IGKJ1	0.0696379	2
IGKV1-39	CQQGYTTPPTF	IGKJ1	0.0696379	2
IGKV2-28	CQQGLQTPLTF	IGKJ4	0.0696379	2
IGKV2-28	CQQDNSVPWTF	IGKJ3	0.0696379	2
IGKV1-5	CQQAKRLPLTF	IGKJ1	0.0696379	2
IGKV1-5	CQHYNSYRTF	IGKJ1	0.0696379	2
IGKV1-5	CQHQRTF	IGKJ1	0.0696379	2
IGKV2-28	CMQGLQTPITF	IGKJ5	0.0696379	2
IGKV2-30	CMKGLQTPFTF	IGKJ1	0.0696379	2
IGKV2-28	CLQGLQTPFTF	IGKJ3	0.0696379	2
